# Supplementary material for: Analysis of Porcine Model of Fecal-Induced Peritonitis Reveals the Tropism of Blood Microbiome
Source: Front Cell Infect Microbiol. 2021 Aug 30;11:676650. doi: 10.3389/fcimb.2021.676650 (PMC8435847; doi:10.3389/fcimb.2021.676650)
Supplement: Supplementary file 2 [file Table_1.xlsx]

## Sheet: P1016
Seed	Total_number_of_reads_in_seed	Number_of_good_reads	Number_of_disconcordance_reads	Number_of_not_assigned_reads	Number_of_bad_score_reads		Seed	Center of each cluster
P1012|T00|p=Proteobacteria:0.28|g=Aestuariispira:0.18	22044	0	1365	50	21994		Total_number_of_reads_in_seed	Count reads
P1012|T00|p=Proteobacteria:1.00|g=Sphingomonas:0.99	20016	19822	0	0	194		Number_of_disconcordance_reads	Number of reads that has different with seed genus
P1012|T00|p=Proteobacteria:1.00|g=Ralstonia:1.00	26550	26550	0	0	0		Number_of_not_assigned_reads	Number of reads that has “Unknown” annotation after RDP classifier
P1012|T00|p=Proteobacteria:1.00|g=Escherichia/Shigella:1.00	14894	14894	0	0	0		Number_of_bad_score_reads	Number of reads that has below 0.8 confidence score
P1012|T00|p=Firmicutes:1.00|g=Bacillus:1.00	30597	29213	5	0	1384
P1012|T00|p=Proteobacteria:1.00|g=Pelomonas:1.00	23874	23872	0	0	2
P1012|T00|p=Chloroflexi:0.06|g=Thermoflexus:0.06	3404	0	882	176	3228
P1012|T00|p=Proteobacteria:1.00|g=Phenylobacterium:1.00	9192	9192	0	0	0
P1012|T00|p=Proteobacteria:1.00|g=Bradyrhizobium:0.90	2980	1872	105	0	1108
P1012|T00|p=Proteobacteria:1.00|g=Variovorax:1.00	23381	23336	1	0	45
P1012|T00|p=Proteobacteria:1.00|g=Bosea:1.00	5892	5892	0	0	0
P1012|T00|p=Proteobacteria:1.00|g=Aquabacterium:1.00	9423	9423	0	0	0
P1012|T00|p=Proteobacteria:0.99|g=Vampirovibrio:0.99	4216	4215	0	0	1
P1012|T00|p=Aquificae:0.23|g=Hydrogenothermus:0.23	946	0	272	227	719
P1012|T00|f=Unknown:0.00|g=Unknown:0.00	1010	0	0	519	519
P1012|T00|p=Crenarchaeota:0.07|g=Caldivirga:0.03	2748	0	1860	209	2539
P1012|T00|p=Euryarchaeota:0.06|g=Methanosphaerula:0.06	313	0	117	0	313
P1012|T00|p=Actinobacteria:1.00|g=Micrococcineae:1.00	289	289	0	0	0
P1012|T00|p=Proteobacteria:0.79|g=Polymorphobacter:0.40	588	0	4	0	588
P1012|T00|p=Proteobacteria:1.00|g=Caulobacter:1.00	3957	3957	0	0	0
P1012|T00|p=Proteobacteria:1.00|g=Hephaestia:0.39	1098	0	481	0	1098
P1012|T00|p=Proteobacteria:1.00|g=Methylobacterium:1.00	5111	5111	0	0	0
P1012|T00|p=Actinobacteria:1.00|g=Corynebacterineae:1.00	1787	1787	0	0	0
P1012|T00|p=Proteobacteria:0.45|g=Povalibacter:0.45	548	0	3	0	548
P1012|T00|p=Proteobacteria:0.76|g=Stenotrophomonas:0.68	136	0	0	0	136
P1012|T00|p=Crenarchaeota:0.04|g=Thermocladium:0.03	375	0	250	49	326
P1012|T00|p=Proteobacteria:0.84|g=Hephaestia:0.32	796	0	65	0	796
P1012|T00|p=Proteobacteria:0.98|g=Pelomonas:0.81	382	168	2	0	214
P1012|T00|p=Actinobacteria:0.64|g=Corynebacterineae:0.22	177	0	1	0	177
P1012|T00|p=Planctomycetes:0.20|g=Pirellula:0.15	151	0	0	0	151
P1012|T00|p=Crenarchaeota:0.09|g=Caldivirga:0.06	229	0	167	35	194
P1012|T00|p=Crenarchaeota:0.13|g=Thermoproteus:0.06	957	0	444	20	937
P1012|T00|p=Proteobacteria:0.71|g=Kinneretia:0.65	709	3	17	0	706
P1012|T00|p=Proteobacteria:0.52|g=Melaminivora:0.31	99	0	31	0	99
P1012|T00|p=Firmicutes:1.00|g=Lactobacillus:0.96	2912	2880	0	0	32
P1012|T00|p=Proteobacteria:1.00|g=Delftia:1.00	6359	6357	0	0	2
P1012|T00|p=Proteobacteria:0.69|g=Asticcacaulis:0.69	528	43	6	0	485
P1012|T00|f=Unknown:0.00|g=Unknown:0.00	279	0	0	146	146
P1012|T00|p=Proteobacteria:1.00|g=Afipia:0.70	111	0	4	0	111
P1012|T00|p=Proteobacteria:1.00|g=Roseomonas:1.00	212	212	0	0	0
P1012|T00|p=Chloroflexi:1.00|g=Caldilinea:1.00	153	153	0	0	0
P1012|T00|p=Proteobacteria:0.97|g=Hephaestia:0.36	572	0	21	0	572
P1012|T00|p=Proteobacteria:0.76|g=Phenylobacterium:0.76	130	3	0	0	127
P1012|T00|p=Proteobacteria:0.88|g=Humitalea:0.46	75	0	0	0	75
P1012|T00|p=Proteobacteria:0.78|g=Caulobacter:0.67	257	0	15	0	257
P1012|T00|p=Proteobacteria:1.00|g=Pseudomonas:0.96	115	113	0	0	2
P1012|T00|p=Proteobacteria:1.00|g=Stakelama:0.41	204	0	6	0	204
P1012|T00|p=Proteobacteria:1.00|g=Sphingomonas:0.82	391	172	5	0	219
P1012|T00|p=Proteobacteria:0.67|g=Polymorphobacter:0.50	115	0	0	0	115
P1012|T00|p=Proteobacteria:1.00|g=Sphingomonas:0.52	295	4	22	0	291
P1012|T00|p=Proteobacteria:1.00|g=Enhydrobacter:1.00	597	597	0	0	0
P1012|T00|p=Proteobacteria:1.00|g=Roseomonas:0.52	201	0	31	0	201
P1012|T00|p=Proteobacteria:1.00|g=Phenylobacterium:0.95	716	711	0	0	5
P1012|T00|p=Proteobacteria:0.13|g=Lentilitoribacter:0.13	191	0	51	0	191
P1012|T00|p=Proteobacteria:1.00|g=Sphingomonas:0.85	1106	538	3	0	568
P1012|T00|p=Proteobacteria:1.00|g=Phreatobacter:1.00	3038	3038	0	0	0
P1012|T00|p=Proteobacteria:0.75|g=Rhizorhapis:0.31	287	0	18	0	287
P1012|T00|p=Firmicutes:0.64|g=Bacillus:0.53	147	6	5	0	141
P1012|T00|f=Unknown:0.00|g=Unknown:0.00	812	0	0	411	411
P1012|T00|p=Proteobacteria:0.90|g=Phenylobacterium:0.90	184	175	0	0	9
P1012|T00|p=Firmicutes:1.00|g=Staphylococcus:1.00	488	488	0	0	0
P1012|T00|p=Proteobacteria:0.09|g=Lentilitoribacter:0.09	143	0	47	0	143
P1012|T00|p=Proteobacteria:0.27|g=Paucibacter:0.17	511	0	72	0	511
P1012|T00|p=Proteobacteria:0.62|g=Mitsuaria:0.47	114	0	5	0	114
P1012|T00|p=Proteobacteria:0.98|g=Sphingomonas:0.84	359	216	0	0	143
P1012|T00|p=Proteobacteria:0.66|g=Ralstonia:0.34	383	0	157	0	383
P1012|T00|p=Planctomycetes:1.00|g=Pirellula:0.59	162	0	11	0	162
P1012|T00|p=Firmicutes:0.18|g=Solibacillus:0.18	117	0	26	0	117
P1012|T00|p=Proteobacteria:0.51|g=Alkanindiges:0.17	129	0	72	0	129
P1012|T00|p=Actinobacteria:1.00|g=Corynebacterineae:1.00	153	153	0	0	0
P1012|T00|p=Proteobacteria:0.71|g=Paucimonas:0.60	96	0	1	0	96
P1012|T00|p=Proteobacteria:0.20|g=Thiohalobacter:0.20	107	0	25	0	107
P1012|T00|p=Proteobacteria:0.38|g=Phenylobacterium:0.30	64	0	17	0	64
P1012|T00|p=Proteobacteria:0.83|g=Pseudocitrobacter:0.47	408	0	0	0	408
P1012|T00|p=Firmicutes:0.95|g=Intestinimonas:0.49	69	0	6	0	69
P1012|T00|p=Proteobacteria:1.00|g=Neorhizobium:0.55	254	4	49	0	250
P1012|T00|p=Euryarchaeota:0.05|g=Halonotius:0.05	214	0	64	39	175
P1012|T00|p=Firmicutes:0.50|g=Chungangia:0.40	89	0	0	0	89
P1012|T00|p=Bacteroidetes:0.09|g=Draconibacterium:0.08	150	0	41	9	141
P1012|T00|p=Proteobacteria:0.98|g=Pseudocitrobacter:0.53	68	0	1	0	68
P1012|T00|p=Proteobacteria:0.99|g=Pseudocitrobacter:0.52	371	0	1	0	371
P1012|T00|p=Proteobacteria:1.00|g=Ralstonia:1.00	1579	1579	0	0	0
P1012|T00|p=Proteobacteria:0.53|g=Polymorphobacter:0.35	367	0	0	0	367
P1012|T00|p=Proteobacteria:1.00|g=Pelomonas:0.92	3005	2936	0	0	69
P1012|T00|p=Bacteroidetes:1.00|g=Flavobacterium:1.00	201	201	0	0	0
P1012|T00|p=Proteobacteria:1.00|g=Stenotrophomonas:1.00	94	94	0	0	0
P1012|T00|p=Proteobacteria:0.52|g=Aspromonas:0.16	85	0	9	0	85
P1012|T00|p=Proteobacteria:0.23|g=Aestuariispira:0.17	134	0	14	10	124
P1012|T00|p=Proteobacteria:1.00|g=Sphingomonas:0.40	692	0	365	0	692
P1012|T00|p=Proteobacteria:1.00|g=Bosea:1.00	48	48	0	0	0
P1012|T00|p=Proteobacteria:0.30|g=Phenylobacterium:0.30	218	0	42	0	218
P1012|T00|p=Proteobacteria:1.00|g=Ralstonia:1.00	188	188	0	0	0
P1012|T00|p=Proteobacteria:0.71|g=Rhizorhapis:0.24	103	0	10	0	103
P1012|T00|p=Proteobacteria:0.62|g=Pelomonas:0.41	378	0	54	0	378
P1012|T00|p=Proteobacteria:0.19|g=Salinarimonas:0.18	56	0	17	0	56
P1012|T00|p=Actinobacteria:0.86|g=Corynebacterineae:0.86	154	143	0	0	11
P1012|T00|p=Proteobacteria:0.65|g=Escherichia/Shigella:0.64	453	0	19	0	453
P1012|T00|p=Proteobacteria:0.88|g=Taonella:0.88	87	87	0	0	0
P1012|T00|p=Proteobacteria:0.13|g=Acidiferrobacter:0.13	314	0	65	0	314
P1012|T00|p=Proteobacteria:0.80|g=Acinetobacter:0.48	259	0	32	0	259
P1012|T00|p=Proteobacteria:1.00|g=Sphingosinicella:0.25	181	0	118	0	181
P1012|T00|p=Proteobacteria:0.92|g=Stakelama:0.37	78	0	0	0	78
P1012|T00|p=Proteobacteria:1.00|g=Pseudomonas:1.00	207	207	0	0	0
P1012|T00|p=Proteobacteria:0.44|g=Methylovirgula:0.40	55	0	1	0	55
P1012|T00|p=Proteobacteria:1.00|g=Sphingomonas:0.79	274	46	6	0	228
P1012|T00|p=Firmicutes:1.00|g=Enterococcus:0.98	77	77	0	0	0
P1012|T00|p=Proteobacteria:0.52|g=Phenylobacterium:0.52	64	0	3	0	64
P1012|T00|p=Proteobacteria:1.00|g=Sphingomonas:0.90	133	97	1	0	36
P1012|T00|p=Proteobacteria:0.99|g=Sphingosinicella:0.33	564	0	132	0	564
P1012|T00|p=Proteobacteria:0.33|g=Vampirovibrio:0.33	45	0	1	0	45
P1012|T00|p=Proteobacteria:0.47|g=Kinneretia:0.36	51	0	1	0	51
P1012|T00|p=Proteobacteria:0.71|g=Pelomonas:0.54	516	0	16	0	516
P1012|T00|p=Proteobacteria:0.93|g=Methylobacterium:0.93	61	58	0	0	3
P1012|T00|p=Proteobacteria:0.76|g=Aquabacterium:0.40	190	0	28	0	190
P1012|T00|p=Proteobacteria:0.80|g=Bosea:0.80	91	70	1	0	21
P1012|T00|p=Proteobacteria:0.55|g=Noviherbaspirillum:0.42	649	0	28	0	649
P1012|T00|p=Proteobacteria:1.00|g=Escherichia/Shigella:1.00	124	124	0	0	0
P1012|T00|p=Proteobacteria:0.49|g=Tardiphaga:0.26	70	0	7	0	70
P1012|T00|p=Proteobacteria:0.88|g=Escherichia/Shigella:0.34	412	0	228	0	412
P1012|T00|p=Proteobacteria:0.92|g=Pseudomonas:0.62	48	0	5	0	48
P1012|T00|p=Proteobacteria:0.47|g=Aestuariispira:0.32	118	0	0	0	118
P1012|T00|p=Proteobacteria:1.00|g=Afipia:0.43	168	0	28	0	168
P1012|T00|p=Proteobacteria:0.79|g=Polaromonas:0.33	1178	0	102	0	1178
P1012|T00|p=Proteobacteria:0.85|g=Acinetobacter:0.70	223	10	4	0	213
P1012|T00|p=Proteobacteria:0.87|g=Frateuria:0.58	65	0	3	0	65
P1012|T00|p=Proteobacteria:0.47|g=Steroidobacter:0.45	52	0	0	0	52
P1012|T00|p=Actinobacteria:0.99|g=Micrococcineae:0.98	54	54	0	0	0
P1012|T00|p=Actinobacteria:0.70|g=Corynebacterineae:0.70	74	0	0	0	74
P1012|T00|p=Proteobacteria:1.00|g=Methylobacterium:1.00	117	117	0	0	0
P1012|T00|p=Proteobacteria:1.00|g=Afipia:0.50	77	0	3	0	77
P1012|T00|p=Proteobacteria:1.00|g=Acinetobacter:1.00	3332	3332	0	0	0
P1012|T00|p=Actinobacteria:1.00|g=Bifidobacteriaceae:1.00	36	36	0	0	0
P1012|T00|p=Proteobacteria:1.00|g=Acetobacter:1.00	1779	1779	0	0	0
P1012|T00|p=Proteobacteria:0.91|g=Pseudocitrobacter:0.50	75	0	0	0	75
P1012|T00|p=Proteobacteria:1.00|g=Nevskia:1.00	628	628	0	0	0
P1012|T00|p=Proteobacteria:0.54|g=Kinneretia:0.14	75	0	21	0	75
P1012|T00|p=Proteobacteria:0.25|g=Aestuariispira:0.15	209	0	47	11	198
P1012|T00|p=Proteobacteria:0.75|g=Pseudocitrobacter:0.43	774	0	9	0	774
P1012|T00|p=Proteobacteria:1.00|g=Bosea:1.00	233	233	0	0	0
P1012|T00|p=Proteobacteria:1.00|g=Neorhizobium:0.91	57	57	0	0	0
P1012|T00|p=Proteobacteria:0.40|g=Paucimonas:0.28	389	0	19	0	389
P1012|T00|p=Proteobacteria:1.00|g=Phenylobacterium:0.99	402	402	0	0	0
P1012|T00|p=Proteobacteria:1.00|g=Paracoccus:0.99	250	250	0	0	0
P1012|T00|p=Crenarchaeota:0.07|g=Sulfurisphaera:0.06	260	0	102	52	208
P1012|T00|p=Firmicutes:0.07|g=Holdemanella:0.02	49	0	24	1	48
P1012|T00|p=Proteobacteria:0.96|g=Pseudocitrobacter:0.65	290	0	1	0	290
P1012|T00|p=Proteobacteria:1.00|g=Sphingomonas:0.81	711	183	5	0	528
P1012|T00|p=Proteobacteria:0.48|g=Rhizorhabdus:0.17	141	0	15	0	141
P1012|T00|p=Proteobacteria:1.00|g=Rhodanobacter:0.77	74	22	0	0	52
P1012|T00|p=Proteobacteria:1.00|g=Roseomonas:0.91	56	55	0	0	1
P1012|T00|p=Proteobacteria:0.80|g=Pelomonas:0.66	1629	20	34	0	1609
P1012|T00|p=Proteobacteria:0.81|g=Phenylobacterium:0.75	237	44	0	0	193
P1012|T00|p=Proteobacteria:0.15|g=Aquimonas:0.08	328	0	64	0	328
P1012|T00|p=Proteobacteria:1.00|g=Phenylobacterium:1.00	53	53	0	0	0
P1012|T00|p=Proteobacteria:0.44|g=Hephaestia:0.21	55	0	4	0	55
P1012|T00|p=Proteobacteria:0.46|g=Paucibacter:0.40	412	0	22	0	412
P1012|T00|p=Proteobacteria:1.00|g=Brevundimonas:1.00	309	309	0	0	0
P1012|T00|p=Proteobacteria:1.00|g=Sphingomonas:0.89	101	74	0	0	27
P1012|T00|p=Firmicutes:0.73|g=Halalkalibacillus:0.28	302	0	39	0	302
P1012|T00|p=Proteobacteria:0.99|g=Comamonas:0.54	82	0	6	0	82
P1012|T00|p=Proteobacteria:0.72|g=Rhizorhabdus:0.45	31	0	0	0	31
P1012|T00|p=Proteobacteria:1.00|g=Acinetobacter:1.00	70	70	0	0	0
P1012|T00|p=Proteobacteria:0.74|g=Hephaestia:0.28	571	0	30	0	571
P1012|T00|p=Proteobacteria:1.00|g=Bosea:1.00	221	221	0	0	0
P1012|T00|p=Planctomycetes:0.05|g=Planctopirus:0.03	801	0	308	8	793
P1012|T00|p=Proteobacteria:0.98|g=Pelomonas:0.62	291	4	23	0	284
P1012|T00|p=Proteobacteria:0.97|g=Bosea:0.94	221	219	0	0	2
P1012|T00|p=Proteobacteria:0.63|g=Alicycliphilus:0.37	60	0	13	0	60
P1012|T00|p=Proteobacteria:0.98|g=Ralstonia:0.85	60	51	0	0	9
P1012|T00|p=Actinobacteria:0.53|g=Micrococcineae:0.29	85	0	7	0	85
P1012|T00|p=Proteobacteria:1.00|g=Rhodanobacter:1.00	65	65	0	0	0
P1012|T00|p=Proteobacteria:0.80|g=Neorhizobium:0.75	50	1	0	0	49
P1012|T00|p=Proteobacteria:0.34|g=Methylibium:0.25	76	0	53	0	76
P1012|T00|p=Proteobacteria:0.98|g=Afipia:0.46	54	0	2	0	54
P1012|T00|p=Proteobacteria:0.99|g=Neorhizobium:0.83	24	24	0	0	0
P1012|T00|p=Proteobacteria:0.88|g=Bosea:0.88	87	85	0	0	2
P1012|T00|p=Proteobacteria:1.00|g=Aquabacterium:1.00	98	98	0	0	0
P1012|T00|p=Proteobacteria:1.00|g=Sphingomonas:0.61	117	3	4	0	114
P1012|T00|p=Proteobacteria:0.95|g=Pelomonas:0.46	84	0	38	0	84
P1012|T00|p=Proteobacteria:0.99|g=Roseomonas:0.77	58	6	0	0	52
P1012|T00|p=Proteobacteria:0.05|g=Acidiferrobacter:0.04	96	0	8	0	96
P1012|T00|p=Proteobacteria:0.86|g=Phenylobacterium:0.86	118	94	0	0	24
P1012|T00|p=Proteobacteria:0.88|g=Hephaestia:0.36	37	0	1	0	37
P1012|T00|p=Proteobacteria:0.63|g=Serpens:0.20	88	0	23	0	88
P1012|T00|p=Firmicutes:0.48|g=Allobacillus:0.46	243	0	58	0	243
P1012|T00|p=Proteobacteria:0.98|g=Hephaestia:0.38	425	0	24	0	425
P1012|T00|p=Proteobacteria:1.00|g=Caulobacter:1.00	207	206	0	0	1
P1012|T00|p=Actinobacteria:1.00|g=Propionibacterineae:1.00	67	67	0	0	0
P1012|T00|p=Proteobacteria:0.41|g=Caulobacter:0.41	92	0	15	0	92
P1012|T00|p=Proteobacteria:0.70|g=Phenylobacterium:0.37	60	0	23	0	60
P1012|T00|p=Proteobacteria:0.50|g=Methylibium:0.26	36	0	7	0	36
P1012|T00|p=Proteobacteria:1.00|g=Sphingomonas:0.85	208	39	3	0	169
P1012|T00|p=Proteobacteria:0.94|g=Stakelama:0.39	617	0	156	0	617
P1012|T00|p=Proteobacteria:0.92|g=Enhydrobacter:0.92	48	48	0	0	0
P1012|T00|p=Proteobacteria:0.88|g=Nitrobacter:0.48	56	0	2	0	56
P1012|T00|p=Proteobacteria:0.96|g=Variovorax:0.77	206	23	8	0	183
P1012|T00|p=Proteobacteria:0.94|g=Kinneretia:0.54	314	0	26	0	312
P1012|T00|p=Proteobacteria:0.33|g=Ewingella:0.02	217	0	58	0	217
P1012|T00|p=Proteobacteria:1.00|g=Pseudomonas:1.00	73	73	0	0	0
P1012|T00|p=Proteobacteria:0.77|g=Aquabacterium:0.71	714	71	8	0	643
P1012|T00|p=Proteobacteria:1.00|g=Delftia:1.00	1008	1002	0	0	6
P1012|T00|p=Proteobacteria:1.00|g=Pandoraea:1.00	152	152	0	0	0
P1012|T00|p=Proteobacteria:0.79|g=Aquabacterium:0.68	72	0	3	0	72
P1012|T00|p=Proteobacteria:0.64|g=Bosea:0.64	286	55	14	0	231
P1012|T00|p=Proteobacteria:0.35|g=Rivicola:0.30	152	0	24	0	152
P1012|T00|p=Proteobacteria:0.13|g=Ponticaulis:0.08	353	0	47	15	338
P1012|T00|p=Proteobacteria:1.00|g=Pseudomonas:0.98	108	108	0	0	0
P1012|T00|p=Proteobacteria:0.52|g=Taonella:0.52	31	0	4	0	31
P1012|T00|p=Actinobacteria:1.00|g=Pseudonocardineae:0.22	78	0	0	0	78
P1012|T00|p=Proteobacteria:0.74|g=Kinneretia:0.16	143	0	10	0	143
P1012|T00|p=Proteobacteria:0.55|g=Noviherbaspirillum:0.34	1487	0	514	0	1487
P1012|T00|p=Proteobacteria:0.86|g=Pelomonas:0.86	330	264	0	0	66
P1012|T00|p=Proteobacteria:0.56|g=Mitsuaria:0.31	70	0	4	0	70
P1012|T00|p=Proteobacteria:1.00|g=Pseudomonas:1.00	55	55	0	0	0
P1012|T00|p=Proteobacteria:0.19|g=Povalibacter:0.17	67	0	6	0	67
P1012|T00|p=Proteobacteria:0.86|g=Aquabacterium:0.85	153	86	0	0	67
P1012|T00|p=Proteobacteria:1.00|g=Afipia:0.57	146	0	9	0	146
P1012|T00|p=Proteobacteria:1.00|g=Pseudomonas:0.99	46	45	0	0	1
P1012|T00|p=Proteobacteria:0.41|g=Cosenzaea:0.10	65	0	13	0	65
P1012|T00|p=Proteobacteria:0.99|g=Variovorax:0.51	993	3	15	0	990
P1012|T00|p=Proteobacteria:1.00|g=Pelomonas:1.00	44	44	0	0	0
P1012|T00|p=Proteobacteria:0.79|g=Delftia:0.60	472	0	24	0	472
P1012|T00|p=Proteobacteria:0.72|g=Kinneretia:0.62	377	3	9	0	374
P1012|T00|p=Proteobacteria:1.00|g=Ralstonia:1.00	220	220	0	0	0
P1012|T00|p=Proteobacteria:1.00|g=Methylobacterium:1.00	721	721	0	0	0
P1012|T00|p=Proteobacteria:0.82|g=Ralstonia:0.82	65	28	0	0	37
P1012|T00|f=Unknown:0.00|g=Unknown:0.00	154	0	0	79	79
P1012|T00|p=Actinobacteria:1.00|g=Corynebacterineae:0.99	77	77	0	0	0
P1012|T00|p=Proteobacteria:0.90|g=Pelomonas:0.55	65	0	5	0	65
P1012|T00|p=Actinobacteria:1.00|g=Frankineae:0.79	44	22	0	0	22
P1012|T00|p=Proteobacteria:0.89|g=Luteibacter:0.38	56	1	5	0	55
P1012|T00|p=Proteobacteria:1.00|g=Taonella:1.00	202	202	0	0	0
P1012|T00|p=Proteobacteria:1.00|g=Variovorax:0.48	211	0	105	0	206
P1012|T00|p=Proteobacteria:0.99|g=Bradyrhizobium:0.37	196	0	99	0	194
P1012|T00|p=Proteobacteria:0.76|g=Kinneretia:0.33	894	0	425	0	894
P1012|T00|p=Proteobacteria:1.00|g=Bosea:0.62	62	1	5	0	61
P1012|T00|p=Proteobacteria:0.89|g=Kinneretia:0.63	40	1	0	0	39
P1012|T00|p=Proteobacteria:0.75|g=Kinneretia:0.51	64	0	5	0	64
P1012|T00|p=Proteobacteria:1.00|g=Bosea:1.00	323	323	0	0	0
P1012|T00|p=Proteobacteria:1.00|g=Afipia:0.47	118	0	7	0	118
P1012|T00|p=Proteobacteria:0.89|g=Fulvimonas:0.25	29	0	3	0	29
P1012|T00|p=Proteobacteria:0.68|g=Kinneretia:0.18	853	0	75	0	853
P1012|T00|p=Proteobacteria:1.00|g=Sphingomonas:0.83	104	58	0	0	46
P1012|T00|p=Proteobacteria:1.00|g=Acinetobacter:0.82	86	57	1	0	29
P1012|T00|p=Firmicutes:0.61|g=Bacillus:0.56	486	3	277	0	483
P1012|T00|p=Proteobacteria:0.84|g=Pseudolabrys:0.84	32	21	0	0	11
P1012|T00|p=Proteobacteria:0.35|g=Alkanibacter:0.11	47	0	5	0	47
P1012|T00|p=Proteobacteria:0.19|g=Aestuariispira:0.05	49	0	1	0	49
P1012|T00|p=Proteobacteria:1.00|g=Acinetobacter:1.00	1724	1724	0	0	0
P1012|T00|p=Proteobacteria:1.00|g=Sphingomonas:0.56	335	0	44	0	335
P1012|T00|p=Planctomycetes:1.00|g=Pirellula:0.59	84	0	4	0	84
P1012|T00|p=Proteobacteria:1.00|g=Phenylobacterium:0.96	368	368	0	0	0
P1012|T00|p=Proteobacteria:1.00|g=Methylobacterium:1.00	29	29	0	0	0
P1012|T00|p=Proteobacteria:1.00|g=Escherichia/Shigella:1.00	283	283	0	0	0
P1012|T00|p=Proteobacteria:0.98|g=Bosea:0.91	77	67	0	0	10
P1012|T00|p=Proteobacteria:0.87|g=Pseudocitrobacter:0.55	106	0	0	0	106
P1012|T00|p=Proteobacteria:1.00|g=Sphingomonas:0.99	306	297	0	0	9
P1012|T00|p=Proteobacteria:0.68|g=Paenirhodobacter:0.31	35	0	0	0	35
P1012|T00|p=Proteobacteria:0.97|g=Ralstonia:0.97	18	18	0	0	0
P1012|T00|p=Firmicutes:0.80|g=Staphylococcus:0.68	56	0	1	0	56
P1012|T00|p=Proteobacteria:0.40|g=Paucibacter:0.34	261	0	28	0	261
P1012|T00|p=Proteobacteria:0.14|g=Permianibacter:0.14	50	0	13	0	50
P1012|T00|p=Proteobacteria:0.99|g=Delftia:0.93	96	85	2	0	11
P1012|T00|p=Proteobacteria:1.00|g=Phenylobacterium:1.00	58	58	0	0	0
P1012|T00|p=Proteobacteria:0.54|g=Paucimonas:0.28	33	0	18	0	33
P1012|T00|p=Proteobacteria:0.77|g=Samsonia:0.11	56	0	1	0	56
P1012|T00|p=Proteobacteria:1.00|g=Pelomonas:0.90	122	116	0	0	6
P1012|T00|p=Actinobacteria:0.79|g=Corynebacterineae:0.79	45	22	0	0	23
P1012|T00|p=Firmicutes:0.63|g=Bacillus:0.51	56	0	19	0	56
P1012|T00|p=Proteobacteria:0.47|g=Ponticaulis:0.33	107	0	3	0	107
P1012|T00|p=Proteobacteria:1.00|g=Bosea:1.00	84	84	0	0	0
P1012|T00|p=Proteobacteria:0.52|g=Kinneretia:0.29	98	0	62	0	98
P1012|T00|p=Firmicutes:1.00|g=Streptococcus:1.00	1371	1371	0	0	0
P1012|T00|p=Proteobacteria:0.77|g=Alicycliphilus:0.34	349	0	6	0	349
P1012|T00|p=Proteobacteria:0.22|g=Neoasaia:0.09	130	0	27	0	130
P1012|T00|p=Proteobacteria:0.86|g=Steroidobacter:0.79	35	17	0	0	18
P1012|T00|p=Proteobacteria:1.00|g=Afipia:0.35	185	0	87	0	185
P1012|T00|p=Firmicutes:0.82|g=Allobacillus:0.65	258	1	0	0	257
P1012|T00|p=Proteobacteria:1.00|g=Sphingobium:1.00	41	41	0	0	0
P1012|T00|p=Proteobacteria:0.85|g=Ralstonia:0.48	30	0	1	0	30
P1012|T00|p=Proteobacteria:0.41|g=Paucibacter:0.31	713	0	61	0	713
P1012|T00|p=Firmicutes:0.82|g=Allobacillus:0.64	295	3	0	0	292
P1012|T00|p=Firmicutes:0.98|g=Bacillus:0.96	15	14	0	0	1
P1012|T00|p=Firmicutes:0.70|g=Halalkalibacillus:0.25	160	0	21	0	160
P1012|T00|p=Proteobacteria:1.00|g=Variovorax:0.97	33	32	0	0	1
P1012|T00|p=Proteobacteria:0.64|g=Hylemonella:0.18	63	0	13	0	63
P1012|T00|p=Proteobacteria:0.77|g=Acinetobacter:0.60	26	5	0	0	21
P1012|T00|p=Bacteroidetes:1.00|g=Flavobacterium:0.97	24	23	0	0	1
P1012|T00|p=Proteobacteria:1.00|g=Bradyrhizobium:0.48	65	0	26	0	65
P1012|T00|p=Proteobacteria:1.00|g=Afipia:0.49	67	0	13	0	67
P1012|T00|p=Proteobacteria:1.00|g=Pelomonas:1.00	115	115	0	0	0
P1012|T00|p=Proteobacteria:0.19|g=Aestuariispira:0.15	88	0	11	0	88
P1012|T00|p=Proteobacteria:1.00|g=Acinetobacter:1.00	66	66	0	0	0
P1012|T00|p=Proteobacteria:0.32|g=Paucimonas:0.04	201	0	50	0	201
P1012|T00|p=Proteobacteria:1.00|g=Bradyrhizobium:1.00	91	91	0	0	0
P1012|T00|p=Proteobacteria:0.25|g=Noviherbaspirillum:0.15	25	0	8	0	25
P1012|T00|p=Proteobacteria:0.86|g=Ralstonia:0.85	30	8	0	0	22
P1012|T00|p=Proteobacteria:0.94|g=Bosea:0.94	67	65	0	0	2
P1012|T00|p=Planctomycetes:0.26|g=Schlesneria:0.13	62	0	8	6	56
P1012|T00|p=Crenarchaeota:0.07|g=Thermoproteus:0.02	62	0	32	0	62
P1012|T00|p=Proteobacteria:0.75|g=Ralstonia:0.70	47	0	0	0	47
P1012|T00|p=Proteobacteria:1.00|g=Bosea:1.00	308	308	0	0	0
P1012|T00|p=Proteobacteria:0.89|g=Alkanindiges:0.56	6	0	0	0	6
P1012|T00|p=Proteobacteria:0.98|g=Bosea:0.98	9	9	0	0	0
P1012|T00|p=Planctomycetes:0.20|g=Planctopirus:0.03	222	0	71	0	222
P1012|T00|p=Proteobacteria:0.96|g=Vampirovibrio:0.96	56	56	0	0	0
P1012|T00|p=Proteobacteria:1.00|g=Orbus:0.61	47	0	1	0	47
P1012|T00|p=Proteobacteria:0.99|g=Caulobacter:0.99	69	69	0	0	0
P1012|T00|p=Bacteroidetes:0.61|g=Cloacibacterium:0.60	41	0	0	0	41
P1012|T00|p=Proteobacteria:0.50|g=Kinneretia:0.05	30	0	3	0	30
P1012|T00|p=Proteobacteria:0.77|g=Nitrobacter:0.63	45	2	6	0	43
P1012|T00|p=Proteobacteria:0.80|g=Pseudocitrobacter:0.55	533	0	0	0	533
P1012|T00|p=Proteobacteria:0.68|g=Aquabacterium:0.68	43	0	3	0	43
P1012|T00|p=Proteobacteria:0.52|g=Paucimonas:0.31	8	0	0	0	8
P1012|T00|p=Proteobacteria:0.34|g=Povalibacter:0.32	5	0	0	0	5
P1012|T00|p=Actinobacteria:0.79|g=Corynebacterineae:0.79	25	4	0	0	21
P1012|T00|p=Proteobacteria:0.48|g=Paucimonas:0.17	337	0	98	0	337
P1012|T00|p=Firmicutes:0.33|g=Allobacillus:0.28	15	0	12	0	15
P1012|T00|p=Proteobacteria:1.00|g=Pelomonas:0.98	91	89	0	0	2
P1012|T00|p=Proteobacteria:0.89|g=Methylobacterium:0.89	606	457	0	0	149
P1012|T00|p=Proteobacteria:1.00|g=Bosea:1.00	51	51	0	0	0
P1012|T00|p=Proteobacteria:1.00|g=Escherichia/Shigella:1.00	288	288	0	0	0
P1012|T00|p=Actinobacteria:0.94|g=Corynebacterineae:0.85	59	55	0	0	4
P1012|T00|p=Proteobacteria:1.00|g=Afipia:0.47	224	0	29	0	215
P1012|T00|p=Proteobacteria:0.66|g=Bosea:0.52	77	4	4	0	73
P1012|T00|p=Proteobacteria:0.80|g=Pseudocitrobacter:0.33	20	0	3	0	20
P1012|T00|p=Proteobacteria:0.31|g=Cosenzaea:0.13	132	0	26	0	132
P1012|T00|p=Proteobacteria:0.64|g=Melaminivora:0.17	29	0	3	0	29
P1012|T00|p=Aquificae:0.01|g=Hydrogenothermus:0.01	273	0	221	6	267
P1012|T00|p=Firmicutes:0.60|g=Bacillus:0.51	102	0	61	0	102
P1012|T00|p=Proteobacteria:1.00|g=Nevskia:0.97	29	28	0	0	1
P1012|T00|p=Proteobacteria:1.00|g=Escherichia/Shigella:1.00	51	51	0	0	0
P1012|T00|p=Proteobacteria:0.94|g=Variovorax:0.33	113	0	26	0	113
P1012|T00|p=Proteobacteria:0.99|g=Neorhizobium:0.88	31	31	0	0	0
P1012|T00|p=Proteobacteria:1.00|g=Delftia:0.60	73	0	1	0	73
P1012|T00|p=Proteobacteria:0.60|g=Rosenbergiella:0.23	10	0	2	0	10
P1012|T00|p=Proteobacteria:0.41|g=Alicycliphilus:0.28	89	0	8	0	89
P1012|T00|p=Proteobacteria:0.95|g=Stakelama:0.37	236	0	86	0	236
P1012|T00|p=Firmicutes:0.72|g=Halalkalibacillus:0.29	229	0	42	0	229
P1012|T00|p=Proteobacteria:1.00|g=Ralstonia:1.00	193	193	0	0	0
P1012|T00|p=Proteobacteria:0.78|g=Luteibacter:0.61	5	0	0	0	5
P1012|T00|p=Proteobacteria:1.00|g=Stakelama:0.43	119	0	4	0	119
P1012|T00|p=Proteobacteria:1.00|g=Pseudomonas:0.98	25	23	0	0	2
P1012|T00|p=Proteobacteria:0.54|g=Rhizorhabdus:0.23	53	0	6	0	53
P1012|T00|p=Proteobacteria:0.74|g=Enhydrobacter:0.74	12	0	0	0	12
P1012|T00|p=Proteobacteria:0.95|g=Hephaestia:0.33	77	0	5	0	77
P1012|T00|p=Proteobacteria:0.57|g=Ralstonia:0.45	360	0	94	0	360
P1012|T00|p=Proteobacteria:0.25|g=Zhizhongheella:0.08	64	0	8	0	64
P1012|T00|p=Actinobacteria:0.90|g=Corynebacterineae:0.81	38	27	0	0	11
P1012|T00|p=Proteobacteria:1.00|g=Bosea:1.00	178	178	0	0	0
P1012|T00|p=Proteobacteria:1.00|g=Sphingomonas:0.76	207	39	1	0	168
P1012|T00|p=Proteobacteria:0.93|g=Sphingosinicella:0.42	36	0	0	0	36
P1012|T00|p=Proteobacteria:0.35|g=Phreatobacter:0.25	4	0	0	0	4
P1012|T00|p=Proteobacteria:1.00|g=Afipia:0.48	53	0	2	0	53
P1012|T00|p=Proteobacteria:0.62|g=Alicycliphilus:0.34	66	0	0	0	66
P1012|T00|p=Proteobacteria:0.93|g=Stakelama:0.39	409	0	303	0	409
P1012|T00|p=Proteobacteria:1.00|g=Ralstonia:0.99	30	30	0	0	0
P1012|T00|p=Proteobacteria:0.38|g=Asticcacaulis:0.38	168	0	75	0	168
P1012|T00|p=Proteobacteria:0.51|g=Methylibium:0.34	132	0	36	0	132
P1012|T00|p=Firmicutes:1.00|g=Staphylococcus:1.00	6	6	0	0	0
P1012|T00|p=Proteobacteria:0.64|g=Phenylobacterium:0.64	120	0	2	0	120
P1012|T00|p=Proteobacteria:1.00|g=Sphingomonas:0.67	51	2	2	0	49
P1012|T00|p=Proteobacteria:1.00|g=Ralstonia:1.00	7	7	0	0	0
P1012|T00|p=Actinobacteria:1.00|g=Micrococcineae:1.00	50	50	0	0	0
P1012|T00|p=Proteobacteria:0.88|g=Variovorax:0.40	19	0	1	0	19
P1012|T00|p=Proteobacteria:0.86|g=Phenylobacterium:0.83	13	8	0	0	5
P1012|T00|p=Proteobacteria:0.89|g=Hephaestia:0.35	430	0	36	0	430
P1012|T00|p=Proteobacteria:0.57|g=Hephaestia:0.25	254	0	30	0	254
P1012|T00|p=Proteobacteria:0.69|g=Aquabacterium:0.43	32	0	3	0	32
P1012|T00|p=Firmicutes:0.85|g=Bacillus:0.81	14	10	0	0	4
P1012|T00|p=Proteobacteria:1.00|g=Moraxella:1.00	26	26	0	0	0
P1012|T00|p=Proteobacteria:1.00|g=Bradyrhizobium:0.55	899	39	321	0	860
P1012|T00|p=Proteobacteria:0.98|g=Pelomonas:0.98	68	68	0	0	0
P1012|T00|p=Proteobacteria:0.72|g=Caulobacter:0.63	4	0	0	0	4
P1012|T00|p=Proteobacteria:0.99|g=Ralstonia:0.99	37	37	0	0	0
P1012|T00|p=Proteobacteria:0.58|g=Delftia:0.19	63	0	20	0	63
P1012|T00|p=Proteobacteria:0.41|g=Polymorphobacter:0.25	27	0	1	0	27
P1012|T00|p=Proteobacteria:0.82|g=Delftia:0.81	29	21	0	0	8
P1012|T00|p=Proteobacteria:1.00|g=Pseudocitrobacter:0.60	93	0	12	0	93
P1012|T00|p=Proteobacteria:0.96|g=Bosea:0.96	4	4	0	0	0
P1012|T00|p=Proteobacteria:0.99|g=Sphingosinicella:0.40	22	0	3	0	22
P1012|T00|p=Proteobacteria:0.44|g=Noviherbaspirillum:0.31	19	0	3	0	19
P1012|T00|p=Proteobacteria:0.30|g=Aestuariispira:0.24	24	0	2	0	24
P1012|T00|p=Proteobacteria:0.74|g=Serpens:0.37	25	0	0	0	25
P1012|T00|p=Firmicutes:0.25|g=Bavariicoccus:0.14	4	0	0	0	4
P1012|T00|p=Proteobacteria:0.32|g=Methylibium:0.04	4	0	0	0	4
P1012|T00|p=Proteobacteria:1.00|g=Nitrobacter:0.79	40	6	0	0	34
P1012|T00|p=Proteobacteria:1.00|g=Sphingomonas:0.86	15	14	0	0	1
P1012|T00|p=Proteobacteria:0.99|g=Stakelama:0.46	50	0	0	0	50
P1012|T00|p=Proteobacteria:0.59|g=Ralstonia:0.39	260	0	33	0	260
P1012|T00|p=Actinobacteria:0.49|g=Frankineae:0.09	69	0	16	0	69
P1012|T00|p=Proteobacteria:1.00|g=Variovorax:0.99	31	31	0	0	0
P1012|T00|p=Proteobacteria:0.82|g=Sphingomonas:0.44	10	0	2	0	10
P1012|T00|p=Firmicutes:0.62|g=Chungangia:0.46	7	0	0	0	7
P1012|T00|p=Proteobacteria:0.96|g=Pelomonas:0.47	48	0	16	0	47
P1012|T00|p=Firmicutes:0.84|g=Bacillus:0.83	8	8	0	0	0
P1012|T00|p=Proteobacteria:0.35|g=Serpens:0.17	4	0	0	0	4
P1012|T00|p=Proteobacteria:0.99|g=Delftia:0.97	17	17	0	0	0
P1012|T00|p=Proteobacteria:0.10|g=Permianibacter:0.10	93	0	5	0	93
P1012|T00|p=Proteobacteria:0.17|g=Hephaestia:0.16	43	0	10	0	43
P1012|T00|p=Actinobacteria:1.00|g=Micrococcineae:1.00	31	31	0	0	0
P1012|T00|p=Proteobacteria:1.00|g=Caulobacter:1.00	32	32	0	0	0
P1012|T00|p=Proteobacteria:0.43|g=Paucibacter:0.31	6	0	0	0	6
P1012|T00|p=Proteobacteria:0.84|g=Rhizorhabdus:0.33	15	0	1	0	15
P1012|T00|p=Proteobacteria:0.72|g=Stenotrophomonas:0.70	17	7	0	0	10
P1012|T00|p=Proteobacteria:0.62|g=Paucimonas:0.60	4	0	0	0	4
P1012|T00|p=Proteobacteria:0.84|g=Hephaestia:0.34	42	0	1	0	42
P1012|T00|p=Proteobacteria:0.83|g=Vampirovibrio:0.83	51	9	0	0	42
P1012|T00|p=Proteobacteria:0.85|g=Phenylobacterium:0.66	4	1	0	0	3
P1012|T00|p=Firmicutes:0.85|g=Bacillus:0.85	15	12	0	0	3
P1012|T00|p=Proteobacteria:1.00|g=Phenylobacterium:0.82	128	117	0	0	11
P1012|T00|p=Firmicutes:0.56|g=Bacillus:0.54	409	12	9	0	397
P1012|T00|p=Proteobacteria:1.00|g=Stakelama:0.44	4	0	0	0	4
P1012|T00|p=Bacteroidetes:1.00|g=Sphingobacterium:1.00	43	43	0	0	0
P1012|T00|p=Proteobacteria:0.89|g=Pelomonas:0.50	19	0	10	0	19
P1012|T00|p=Proteobacteria:0.56|g=Nitrobacter:0.51	68	0	3	0	68
P1012|T00|p=Firmicutes:0.69|g=Halalkalibacillus:0.27	235	0	26	0	235
P1012|T00|p=Proteobacteria:0.55|g=Perlucidibaca:0.22	132	0	9	0	132
P1012|T00|p=Actinobacteria:0.91|g=Corynebacterineae:0.90	62	62	0	0	0
P1012|T00|p=Proteobacteria:0.81|g=Alkanindiges:0.62	108	0	0	0	108
P1012|T00|p=Firmicutes:0.18|g=Bavariicoccus:0.13	6	0	1	0	6
P1012|T00|p=Proteobacteria:0.92|g=Sphingomonas:0.44	19	0	0	0	19
P1012|T00|p=Proteobacteria:1.00|g=Delftia:0.99	5	5	0	0	0
P1012|T00|p=Proteobacteria:1.00|g=Sphingosinicella:0.27	13	0	7	0	13
P1012|T00|p=Proteobacteria:0.93|g=Afipia:0.46	4	0	0	0	4
P1012|T00|p=Firmicutes:0.70|g=Halalkalibacillus:0.34	18	0	4	0	18
P1012|T00|p=Proteobacteria:0.25|g=Beggiatoa:0.25	57	0	1	0	57
P1012|T00|p=Proteobacteria:0.58|g=Noviherbaspirillum:0.48	14	0	0	0	14
P1012|T00|p=Proteobacteria:1.00|g=Sphingosinicella:0.43	4	0	0	0	4
P1012|T00|p=Proteobacteria:0.88|g=Alkanindiges:0.51	212	0	0	0	212
P1012|T00|p=Proteobacteria:1.00|g=Escherichia/Shigella:1.00	102	102	0	0	0
P1012|T00|p=Proteobacteria:0.16|g=Desulfurivibrio:0.16	63	0	14	2	61
P1012|T00|p=Proteobacteria:0.56|g=Noviherbaspirillum:0.29	70	0	3	0	70
P1012|T00|p=Proteobacteria:1.00|g=Methylobacterium:1.00	102	102	0	0	0
P1012|T00|p=Proteobacteria:1.00|g=Ralstonia:0.99	4	4	0	0	0
P1012|T00|p=Proteobacteria:0.79|g=Hephaestia:0.24	11	0	0	0	11
P1012|T00|p=Proteobacteria:0.98|g=Methylobacterium:0.98	4	4	0	0	0
P1012|T00|p=Proteobacteria:0.72|g=Stakelama:0.35	8	0	0	0	8
P1012|T00|p=Proteobacteria:1.00|g=Afipia:0.41	7	0	0	0	7
P1012|T00|p=Proteobacteria:1.00|g=Delftia:0.62	451	41	1	0	410
P1012|T00|p=Proteobacteria:0.95|g=Bosea:0.90	43	39	0	0	4
P1012|T00|p=Proteobacteria:0.60|g=Phenylobacterium:0.51	314	0	41	0	314
P1012|T00|p=Proteobacteria:0.49|g=Paucimonas:0.27	4	0	0	0	4
P1012|T00|p=Proteobacteria:1.00|g=Pelomonas:1.00	21	21	0	0	0
P1012|T00|p=Firmicutes:0.57|g=Halalkalibacillus:0.22	3	0	1	0	3
P1012|T00|p=Proteobacteria:0.60|g=Phenylobacterium:0.60	73	0	0	0	73
P1012|T00|p=Proteobacteria:0.42|g=Paucibacter:0.37	98	0	3	0	98
P1012|T00|p=Proteobacteria:1.00|g=Phenylobacterium:0.96	321	321	0	0	0
P1012|T00|p=Proteobacteria:0.45|g=Methylibium:0.41	3	0	0	0	3
P1012|T00|p=Proteobacteria:0.94|g=Roseomonas:0.47	30	1	1	0	29
P1012|T00|p=Proteobacteria:0.41|g=Pelomonas:0.41	9	0	7	0	9
P1012|T00|p=Proteobacteria:0.87|g=Bosea:0.83	35	27	0	0	8
P1012|T00|p=Proteobacteria:1.00|g=Ralstonia:1.00	50	50	0	0	0
P1012|T00|p=Proteobacteria:1.00|g=Phenylobacterium:1.00	14	14	0	0	0
P1012|T00|p=Firmicutes:0.24|g=Chungangia:0.20	3	0	1	0	3
P1012|T00|p=Proteobacteria:0.73|g=Hephaestia:0.25	30	0	6	0	30
P1012|T00|p=Actinobacteria:0.94|g=Corynebacterineae:0.93	68	68	0	0	0
P1012|T00|p=Proteobacteria:0.32|g=Paucibacter:0.27	11	0	0	0	11
P1012|T00|p=Proteobacteria:0.63|g=Faucicola:0.24	31	0	17	0	31
P1012|T00|p=Proteobacteria:1.00|g=Sphingomonas:0.97	317	309	0	0	8
P1012|T00|p=Proteobacteria:0.32|g=Phreatobacter:0.31	5	0	0	0	5
P1012|T00|p=Proteobacteria:0.90|g=Afipia:0.29	63	0	31	0	63
P1012|T00|p=Proteobacteria:0.30|g=Polymorphobacter:0.19	5	0	0	0	5
P1012|T00|p=Proteobacteria:0.41|g=Azorhizophilus:0.16	35	0	2	0	35
P1012|T00|p=Proteobacteria:0.85|g=Hephaestia:0.22	30	0	5	0	30
P1012|T00|p=Proteobacteria:0.99|g=Sphingomonas:0.90	12	8	0	0	4
P1012|T00|p=Proteobacteria:0.90|g=Bosea:0.89	34	29	0	0	5
P1012|T00|p=Proteobacteria:0.81|g=Kinneretia:0.50	42	0	0	0	42
P1012|T00|p=Proteobacteria:0.91|g=Escherichia/Shigella:0.85	7	4	0	0	3
P1012|T00|p=Proteobacteria:1.00|g=Phenylobacterium:0.91	93	93	0	0	0
P1012|T00|p=Proteobacteria:0.87|g=Kinneretia:0.77	26	2	1	0	24
P1012|T00|p=Proteobacteria:0.87|g=Pelomonas:0.72	217	5	11	0	212
P1012|T00|p=Proteobacteria:0.80|g=Hephaestia:0.27	38	0	2	0	38
P1012|T00|p=Proteobacteria:0.27|g=Paucimonas:0.22	47	0	0	0	47
P1012|T00|p=Firmicutes:0.56|g=Bacillus:0.47	807	0	179	0	807
P1012|T00|p=Proteobacteria:0.97|g=Aquabacterium:0.96	4	4	0	0	0
P1012|T00|p=Proteobacteria:0.90|g=Stakelama:0.44	15	0	1	0	15
P1012|T00|p=Proteobacteria:0.47|g=Rhizorhapis:0.32	3	0	0	0	3
P1012|T00|p=Proteobacteria:0.59|g=Mitsuaria:0.47	66	0	3	0	66
P1012|T00|p=Proteobacteria:1.00|g=Sphingomonas:0.58	16	3	0	0	13
P1012|T00|p=Proteobacteria:0.62|g=Stakelama:0.33	13	0	0	0	13
P1012|T00|p=Proteobacteria:0.95|g=Hephaestia:0.32	3	0	0	0	3
P1012|T00|p=Firmicutes:0.10|g=Thermobrachium:0.07	68	0	16	0	68
P1012|T00|p=Proteobacteria:0.94|g=Phenylobacterium:0.90	3	3	0	0	0
P1012|T00|p=Proteobacteria:0.86|g=Vampirovibrio:0.86	5	5	0	0	0
P1012|T00|p=Proteobacteria:0.17|g=Cetia:0.16	26	0	7	7	19
P1012|T00|p=Proteobacteria:0.62|g=Phenylobacterium:0.62	54	2	0	0	52
P1012|T00|p=Proteobacteria:0.61|g=Ralstonia:0.30	30	0	12	0	30
P1012|T00|p=Proteobacteria:0.70|g=Mitsuaria:0.35	12	0	4	0	12
P1012|T00|p=Proteobacteria:0.23|g=Paucibacter:0.13	11	0	4	0	11
P1012|T00|p=Proteobacteria:0.98|g=Variovorax:0.85	4	4	0	0	0
P1012|T00|p=Proteobacteria:0.69|g=Rhizorhapis:0.35	51	0	0	0	51
P1012|T00|p=Proteobacteria:1.00|g=Escherichia/Shigella:1.00	11	11	0	0	0
P1012|T00|p=Proteobacteria:0.11|g=Leeia:0.07	3	0	1	0	3
P1012|T00|p=Proteobacteria:0.35|g=Oceanibacterium:0.35	3	0	1	0	3
P1012|T00|p=Actinobacteria:1.00|g=Propionibacterineae:1.00	4	4	0	0	0
P1012|T00|p=Proteobacteria:0.25|g=Aestuariispira:0.21	7	0	0	0	7
P1012|T00|p=Proteobacteria:1.00|g=Pseudomonas:0.82	114	95	6	0	19
P1012|T00|p=Actinobacteria:0.76|g=Pseudonocardineae:0.26	3	0	0	0	3
P1012|T00|p=Proteobacteria:0.44|g=Bosea:0.37	5	0	2	0	5
P1012|T00|p=Firmicutes:0.80|g=Bacillus:0.76	107	5	21	0	102
P1012|T00|p=Proteobacteria:0.93|g=Bosea:0.69	4	0	0	0	4
P1012|T00|p=Armatimonadetes:0.49|g=Fimbriimonas:0.49	6	0	0	0	6
P1012|T00|p=Proteobacteria:0.47|g=Alkanindiges:0.25	74	0	21	0	74
P1012|T00|p=Proteobacteria:0.84|g=Caulobacter:0.83	4	4	0	0	0
P1012|T00|p=Proteobacteria:0.84|g=Alkanindiges:0.55	6	0	0	0	6
P1012|T00|p=Proteobacteria:1.00|g=Enterobacter:0.55	116	0	27	0	116
P1012|T00|p=Proteobacteria:0.84|g=Pelomonas:0.84	264	136	0	0	128
P1012|T00|p=Proteobacteria:0.58|g=Cosenzaea:0.21	41	0	0	0	41
P1012|T00|p=Firmicutes:0.33|g=Allobacillus:0.32	8	0	2	0	8
P1012|T00|p=Proteobacteria:0.12|g=Lentilitoribacter:0.12	116	0	26	0	116
P1012|T00|p=Proteobacteria:0.61|g=Nitrobacter:0.50	38	0	3	0	38
P1012|T00|p=Proteobacteria:0.29|g=Agaricicola:0.15	36	0	8	0	36
P1012|T00|p=Proteobacteria:0.92|g=Afipia:0.51	3	0	0	0	3
P1012|T00|p=Proteobacteria:1.00|g=Phenylobacterium:0.99	5	5	0	0	0
P1012|T00|p=Proteobacteria:0.19|g=Noviherbaspirillum:0.18	8	0	1	0	8
P1012|T00|p=Proteobacteria:1.00|g=Sphingomonas:0.93	169	161	0	0	8
P1012|T00|p=Proteobacteria:1.00|g=Enhydrobacter:1.00	9	9	0	0	0
P1012|T00|p=Proteobacteria:0.91|g=Taonella:0.91	3	3	0	0	0
P1012|T00|p=Proteobacteria:0.92|g=Melaminivora:0.23	60	0	5	0	60
P1012|T00|p=Proteobacteria:0.70|g=Bosea:0.69	3	0	0	0	3
P1012|T00|p=Proteobacteria:1.00|g=Hyphomicrobium:0.99	15	15	0	0	0
P1012|T00|p=Firmicutes:1.00|g=Anaerobacter:0.82	114	86	0	0	28
P1012|T00|p=Proteobacteria:0.88|g=Hephaestia:0.34	6	0	2	0	6
P1012|T00|p=Proteobacteria:0.18|g=Zhizhongheella:0.08	18	0	2	0	18
P1012|T00|p=Proteobacteria:0.55|g=Polymorphobacter:0.38	20	0	0	0	20
P1012|T00|p=Proteobacteria:0.99|g=Sphingomonas:0.48	7	0	0	0	7
P1012|T00|p=Proteobacteria:0.51|g=Polymorphobacter:0.18	37	0	8	0	37
P1012|T00|p=Proteobacteria:0.27|g=Beggiatoa:0.27	3	0	1	0	3
P1012|T00|p=Proteobacteria:0.87|g=Hephaestia:0.33	253	0	10	0	253
P1012|T00|p=Actinobacteria:0.99|g=Corynebacterineae:0.88	21	21	0	0	0
P1012|T00|p=Proteobacteria:0.22|g=Paucimonas:0.15	3	0	0	0	3
P1012|T00|p=Proteobacteria:1.00|g=Ralstonia:1.00	120	120	0	0	0
P1012|T00|p=Proteobacteria:1.00|g=Pelomonas:1.00	31	31	0	0	0
P1012|T00|p=Bacteroidetes:0.98|g=Flavobacterium:0.42	7	0	4	0	7
P1012|T00|p=Proteobacteria:0.97|g=Afipia:0.50	86	0	17	0	86
P1012|T00|p=Proteobacteria:0.95|g=Variovorax:0.31	291	0	107	0	291
P1012|T00|p=Proteobacteria:1.00|g=Acinetobacter:1.00	33	33	0	0	0
P1012|T00|p=Proteobacteria:0.97|g=Delftia:0.84	7	3	0	0	4
P1012|T00|p=Proteobacteria:1.00|g=Bosea:1.00	4	4	0	0	0
P1012|T00|p=Proteobacteria:0.80|g=Pseudocitrobacter:0.53	7	0	0	0	7
P1012|T00|p=Proteobacteria:0.46|g=Paucimonas:0.36	32	0	0	0	32
P1012|T00|p=Proteobacteria:0.97|g=Stakelama:0.62	32	0	0	0	32
P1012|T00|p=Firmicutes:1.00|g=Lactobacillus:1.00	568	568	0	0	0
P1012|T00|p=Proteobacteria:0.71|g=Aquabacterium:0.63	16	0	0	0	16
P1012|T00|p=Proteobacteria:0.60|g=Methylobacterium:0.60	7	0	0	0	7
P1012|T00|p=Firmicutes:0.71|g=Halalkalibacillus:0.20	305	0	69	0	305
P1012|T00|p=Proteobacteria:0.39|g=Alkanindiges:0.15	9	0	6	0	9
P1012|T00|p=Proteobacteria:1.00|g=Sphingomonas:0.93	4	4	0	0	0
P1012|T00|p=Proteobacteria:0.47|g=Kinneretia:0.44	9	0	2	0	9
P1012|T00|p=Proteobacteria:0.72|g=Humitalea:0.51	3	0	0	0	3
P1012|T00|p=Proteobacteria:1.00|g=Sphingosinicella:0.40	4	0	2	0	4
P1012|T00|p=Proteobacteria:0.77|g=Alkanindiges:0.39	12	0	1	0	12
P1012|T00|p=Proteobacteria:0.79|g=Alkanindiges:0.37	4	0	0	0	4
P1012|T00|p=Proteobacteria:0.28|g=Aestuariispira:0.22	49	0	1	1	48
P1012|T00|p=Proteobacteria:0.98|g=Nitrobacter:0.71	25	0	0	0	25
P1012|T00|p=Proteobacteria:0.94|g=Variovorax:0.59	361	0	7	0	361
P1012|T00|p=Proteobacteria:1.00|g=Pelomonas:1.00	92	92	0	0	0
P1012|T00|p=Proteobacteria:1.00|g=Sphingomonas:0.50	55	6	2	0	49
P1012|T00|p=Proteobacteria:0.56|g=Alkanindiges:0.42	12	0	1	0	12
P1012|T00|p=Proteobacteria:1.00|g=Sphingomonas:0.61	36	3	0	0	33
P1012|T00|p=Proteobacteria:0.44|g=Noviherbaspirillum:0.29	3	0	1	0	3
P1012|T00|p=Proteobacteria:0.77|g=Rhizorhapis:0.71	4	0	0	0	4
P1012|T00|p=Proteobacteria:0.77|g=Rhizorhabdus:0.30	20	0	4	0	20
P1012|T00|p=Firmicutes:0.92|g=Lactobacillus:0.92	3	3	0	0	0
P1012|T00|p=Firmicutes:0.90|g=Lactobacillus:0.80	8	5	0	0	3
P1012|T00|p=Proteobacteria:0.75|g=Alkanindiges:0.44	36	0	0	0	36
P1012|T00|p=Proteobacteria:0.74|g=Pelomonas:0.36	4	0	2	0	4
P1012|T00|p=Proteobacteria:0.90|g=Sphingomonas:0.77	108	9	1	0	99
P1012|T00|p=Proteobacteria:0.91|g=Pelomonas:0.91	44	43	0	0	1
P1012|T00|p=Firmicutes:0.52|g=Allobacillus:0.30	3	0	1	0	3
P1012|T00|p=Proteobacteria:0.97|g=Phenylobacterium:0.93	34	34	0	0	0
P1012|T00|p=Actinobacteria:0.84|g=Frankineae:0.45	16	0	0	0	16
P1012|T00|p=Proteobacteria:0.96|g=Pelomonas:0.49	14	0	2	0	14
P1012|T00|p=Proteobacteria:0.96|g=Azomonas:0.39	3	0	0	0	3
P1012|T00|p=Firmicutes:0.97|g=Bacillus:0.96	25	22	0	0	3
P1012|T00|p=Proteobacteria:0.86|g=Caulobacter:0.86	47	45	0	0	2
P1012|T00|p=Proteobacteria:0.87|g=Sphingosinicella:0.30	194	0	44	0	194
P1012|T00|p=Proteobacteria:1.00|g=Afipia:0.58	18	0	3	0	18
P1012|T00|p=Proteobacteria:0.94|g=Pelomonas:0.94	32	30	0	0	2
P1012|T00|p=Proteobacteria:0.91|g=Stenotrophomonas:0.71	25	1	0	0	24
P1012|T00|p=Proteobacteria:0.56|g=Pelomonas:0.53	11	0	3	0	11
P1012|T00|p=Proteobacteria:0.66|g=Caulobacter:0.64	4	0	0	0	4
P1012|T00|p=Firmicutes:0.87|g=Allobacillus:0.56	87	0	0	0	87
P1012|T00|p=Proteobacteria:0.58|g=Aquabacterium:0.36	65	0	0	0	65
P1012|T00|p=Proteobacteria:0.98|g=Pelomonas:0.94	15	15	0	0	0
P1012|T00|p=Proteobacteria:0.99|g=Variovorax:0.90	16	16	0	0	0
P1012|T00|p=Proteobacteria:0.88|g=Stakelama:0.41	10	0	3	0	10
P1012|T00|p=Proteobacteria:1.00|g=Pelomonas:0.99	92	91	0	0	1
P1012|T00|p=Actinobacteria:1.00|g=Corynebacterineae:1.00	3	3	0	0	0
P1012|T00|p=Proteobacteria:0.70|g=Aquabacterium:0.44	4	0	2	0	4
P1012|T00|p=Proteobacteria:1.00|g=Acidovorax:0.98	204	203	0	0	1
P1012|T00|p=Proteobacteria:0.85|g=Pelomonas:0.59	5	0	0	0	5
P1012|T00|p=Proteobacteria:0.99|g=Bosea:0.99	23	23	0	0	0
P1012|T00|p=Firmicutes:0.79|g=Allobacillus:0.64	3	0	0	0	3
P1012|T00|p=Proteobacteria:0.97|g=Afipia:0.36	37	0	4	0	37
P1012|T00|p=Proteobacteria:0.97|g=Escherichia/Shigella:0.59	9	0	0	0	9
P1012|T00|p=Proteobacteria:0.92|g=Hephaestia:0.34	17	0	1	0	17
P1012|T00|p=Actinobacteria:0.45|g=Frankineae:0.07	14	0	2	0	14
P1012|T00|p=Proteobacteria:0.51|g=Kinneretia:0.31	3	0	0	0	3
P1012|T00|p=Proteobacteria:0.48|g=Mitsuaria:0.30	3	0	1	0	3
P1012|T00|p=Proteobacteria:0.89|g=Sphingosinicella:0.35	4	0	2	0	4
P1012|T00|p=Proteobacteria:0.99|g=Pseudocitrobacter:0.56	62	0	0	0	62
P1012|T00|p=Proteobacteria:0.57|g=Alkanindiges:0.38	15	0	1	0	15
P1012|T00|p=Proteobacteria:1.00|g=Afipia:0.42	32	0	2	0	32
P1012|T00|p=Proteobacteria:0.98|g=Sphingosinicella:0.36	9	0	1	0	9
P1012|T00|p=Proteobacteria:0.85|g=Hephaestia:0.41	18	0	1	0	18
P1012|T00|p=Proteobacteria:0.99|g=Stenotrophomonas:0.93	3	3	0	0	0
P1012|T00|p=Firmicutes:1.00|g=Staphylococcus:1.00	832	832	0	0	0
P1012|T00|p=Proteobacteria:0.28|g=Phreatobacter:0.18	10	0	3	0	10
P1012|T00|p=Proteobacteria:1.00|g=Stakelama:0.47	89	0	22	0	89
P1012|T00|p=Proteobacteria:0.51|g=Bosea:0.51	5	0	0	0	5
P1012|T00|p=Proteobacteria:0.08|g=Acidiferrobacter:0.08	152	0	82	13	139
P1012|T00|p=Firmicutes:0.67|g=Salirhabdus:0.32	150	0	98	0	150
P1012|T00|p=Proteobacteria:0.46|g=Polymorphobacter:0.30	59	0	0	0	59
P1012|T00|p=Proteobacteria:1.00|g=Stakelama:0.55	105	1	1	0	104
P1012|T00|p=Proteobacteria:0.46|g=Phenylobacterium:0.46	11	0	0	0	11
P1012|T00|p=Proteobacteria:0.37|g=Paucibacter:0.27	17	0	4	0	17
P1012|T00|p=Proteobacteria:0.93|g=Pelomonas:0.50	3	0	0	0	3
P1012|T00|p=Proteobacteria:0.87|g=Pelomonas:0.78	5	0	0	0	5
P1012|T00|p=Proteobacteria:0.48|g=Mitsuaria:0.32	90	0	14	0	90
P1012|T00|p=Proteobacteria:0.98|g=Sphingosinicella:0.54	19	0	1	0	19
P1012|T00|p=Proteobacteria:0.74|g=Kinneretia:0.48	149	0	3	0	149
P1012|T00|p=Proteobacteria:0.46|g=Agaricicola:0.37	9	0	0	0	9
P1012|T00|p=Proteobacteria:0.82|g=Swingsia:0.60	24	0	0	0	24
P1012|T00|p=Actinobacteria:1.00|g=Propionibacterineae:1.00	26	26	0	0	0
P1012|T00|p=Proteobacteria:0.58|g=Paucimonas:0.45	12	0	0	0	12
P1012|T00|p=Proteobacteria:1.00|g=Sphingomonas:0.80	154	62	4	0	92
P1012|T00|p=Proteobacteria:1.00|g=Enhydrobacter:1.00	4	4	0	0	0
P1012|T00|p=Proteobacteria:0.87|g=Fulvimonas:0.25	27	0	8	0	27
P1012|T00|p=Proteobacteria:0.76|g=Ralstonia:0.67	7	0	0	0	7
P1012|T00|p=Proteobacteria:0.88|g=Paraherbaspirillum:0.75	24	0	9	0	24
P1012|T00|p=Proteobacteria:0.97|g=Escherichia/Shigella:0.48	11	0	4	0	11
P1012|T00|p=Proteobacteria:1.00|g=Variovorax:0.87	65	29	0	0	36
P1012|T00|p=Proteobacteria:0.97|g=Sphingosinicella:0.82	19	6	0	0	13
P1012|T00|p=Proteobacteria:0.87|g=Asticcacaulis:0.69	28	0	0	0	28
P1012|T00|p=Proteobacteria:0.77|g=Kinneretia:0.51	36	0	0	0	36
P1012|T00|p=Proteobacteria:0.90|g=Pseudocitrobacter:0.50	3	0	0	0	3
P1012|T00|p=Firmicutes:0.97|g=Bacillus:0.96	954	914	0	0	40
P1012|T00|p=Proteobacteria:0.98|g=Pelomonas:0.97	46	46	0	0	0
P1012|T00|p=Proteobacteria:1.00|g=Enhydrobacter:1.00	3	3	0	0	0
P1012|T00|p=Proteobacteria:0.44|g=Hephaestia:0.34	3	0	0	0	3
P1012|T00|p=Firmicutes:0.94|g=Bacillus:0.87	8	6	0	0	2
P1012|T00|p=Proteobacteria:0.53|g=Phenylobacterium:0.53	3	0	0	0	3
P1012|T00|p=Proteobacteria:0.59|g=Kinneretia:0.49	27	0	0	0	27
P1012|T00|p=Firmicutes:0.85|g=Allobacillus:0.53	12	0	0	0	12
P1012|T00|p=Proteobacteria:0.69|g=Phenylobacterium:0.69	64	2	0	0	62
P1012|T00|p=Proteobacteria:0.88|g=Pelomonas:0.64	4	2	0	0	2
P1012|T00|p=Proteobacteria:1.00|g=Afipia:0.53	10	0	0	0	10
P1012|T00|p=Proteobacteria:0.35|g=Alsobacter:0.21	7	0	1	0	7
P1012|T00|p=Proteobacteria:1.00|g=Bosea:1.00	6	6	0	0	0
P1012|T00|p=Proteobacteria:0.81|g=Hephaestia:0.34	8	0	0	0	8
P1012|T00|p=Firmicutes:0.54|g=Allobacillus:0.45	4	0	0	0	4
P1012|T00|p=Proteobacteria:0.83|g=Aquabacterium:0.40	90	0	3	0	90
P1012|T00|p=Proteobacteria:0.96|g=Sphingosinicella:0.41	7	0	0	0	7
P1012|T00|p=Proteobacteria:0.79|g=Kinneretia:0.68	10	0	0	0	10
P1012|T00|p=Actinobacteria:1.00|g=Corynebacterineae:1.00	944	944	0	0	0
P1012|T00|p=Proteobacteria:0.77|g=Ralstonia:0.71	155	2	8	0	153
P1012|T00|p=Proteobacteria:0.83|g=Pelomonas:0.83	6	3	0	0	3
P1012|T00|p=Firmicutes:0.43|g=Salirhabdus:0.25	86	0	64	0	86
P1012|T00|p=Proteobacteria:1.00|g=Ralstonia:1.00	34	34	0	0	0
P1012|T00|p=Proteobacteria:0.52|g=Paucimonas:0.40	3	0	0	0	3
P1012|T00|p=Proteobacteria:0.54|g=Paucimonas:0.32	15	0	2	0	15
P1012|T00|p=Proteobacteria:0.70|g=Brevundimonas:0.49	4	0	0	0	4
P1012|T00|p=Proteobacteria:1.00|g=Caulobacter:0.79	175	71	5	0	104
P1012|T00|p=Proteobacteria:1.00|g=Phenylobacterium:0.76	6	0	0	0	6
P1012|T00|f=Unknown:0.00|g=Unknown:0.00	6	0	0	4	4
P1012|T00|p=Proteobacteria:0.92|g=Stakelama:0.42	5	0	3	0	5
P1012|T00|p=Proteobacteria:0.23|g=Methylococcus:0.20	3	0	0	0	3
P1012|T00|p=Verrucomicrobia:0.05|g=Opitutus:0.05	61	0	40	13	48
P1012|T00|p=Proteobacteria:0.71|g=Methylobacterium:0.48	3	0	0	0	3
P1012|T00|p=Actinobacteria:0.99|g=Corynebacterineae:0.98	3	3	0	0	0
P1012|T00|p=Proteobacteria:0.98|g=Pseudocitrobacter:0.69	101	1	0	0	100
P1012|T00|p=Proteobacteria:0.94|g=Variovorax:0.69	118	0	5	0	118
P1012|T00|p=Proteobacteria:1.00|g=Bradyrhizobium:0.56	35	0	4	0	35
P1012|T00|p=Actinobacteria:1.00|g=Corynebacterineae:1.00	22	22	0	0	0
P1012|T00|p=Proteobacteria:0.97|g=Afipia:0.60	75	0	3	0	75
P1012|T00|p=Proteobacteria:0.94|g=Methylobacterium:0.93	3	3	0	0	0
P1012|T00|p=Proteobacteria:0.47|g=Caulobacter:0.46	12	0	3	0	12
P1012|T00|p=Proteobacteria:0.57|g=Kinneretia:0.54	5	0	0	0	5
P1012|T00|p=Proteobacteria:0.73|g=Kinneretia:0.56	6	0	0	0	6
P1012|T00|p=Firmicutes:0.92|g=Halalkalibacillus:0.72	3	0	0	0	3
P1012|T00|p=Proteobacteria:0.85|g=Aquabacterium:0.84	40	15	0	0	25
P1012|T00|p=Proteobacteria:1.00|g=Phenylobacterium:1.00	96	96	0	0	0
P1012|T00|p=Proteobacteria:0.85|g=Hephaestia:0.31	34	0	4	0	34
P1012|T00|p=Proteobacteria:0.75|g=Noviherbaspirillum:0.49	5	0	0	0	5
P1012|T00|p=Proteobacteria:0.95|g=Phenylobacterium:0.95	43	43	0	0	0
P1012|T00|p=Proteobacteria:0.80|g=Kinneretia:0.22	3	0	1	0	3
P1012|T00|p=Proteobacteria:0.23|g=Ponticaulis:0.16	3	0	0	0	3
P1012|T00|p=Proteobacteria:0.99|g=Aquabacterium:0.97	25	25	0	0	0
P1012|T00|p=Proteobacteria:0.99|g=Ralstonia:0.99	10	10	0	0	0
P1012|T00|p=Proteobacteria:0.68|g=Cosenzaea:0.23	9	0	0	0	9
P1012|T00|p=Proteobacteria:0.96|g=Sphingosinicella:0.55	5	0	0	0	5
P1012|T00|p=Proteobacteria:1.00|g=Ralstonia:1.00	3	3	0	0	0
P1012|T00|p=Proteobacteria:0.98|g=Bosea:0.97	3	3	0	0	0
P1012|T00|p=Proteobacteria:1.00|g=Pelomonas:1.00	69	68	0	0	1
P1012|T00|p=Proteobacteria:0.91|g=Hephaestia:0.33	207	0	33	0	207
P1012|T00|p=Proteobacteria:0.84|g=Methylobacterium:0.84	7	4	0	0	3
P1012|T00|p=Firmicutes:0.86|g=Bacillus:0.85	70	45	1	0	25
P1012|T00|p=Proteobacteria:1.00|g=Ralstonia:1.00	6	6	0	0	0
P1012|T00|p=Proteobacteria:0.99|g=Stakelama:0.36	5	0	1	0	5
P1012|T00|p=Proteobacteria:0.21|g=Mitsuaria:0.06	77	0	50	0	77
P1012|T00|p=Proteobacteria:0.71|g=Kinneretia:0.68	4	0	0	0	4
P1012|T00|f=Unknown:0.00|g=Unknown:0.00	8	0	0	5	5
P1012|T00|p=Proteobacteria:0.68|g=Sphingosinicella:0.32	18	0	4	0	18
P1012|T00|p=Proteobacteria:0.24|g=Beggiatoa:0.24	6	0	0	0	6
P1012|T00|p=Proteobacteria:1.00|g=Variovorax:0.99	592	591	0	0	1
P1012|T00|p=Proteobacteria:0.27|g=Aestuariispira:0.19	15	0	12	0	15
P1012|T00|p=Firmicutes:0.83|g=Allobacillus:0.68	3	0	0	0	3
P1012|T00|p=Proteobacteria:0.97|g=Caulobacter:0.71	9	4	0	0	5
P1012|T00|p=Proteobacteria:1.00|g=Bosea:0.93	25	22	0	0	3
P1012|T00|p=Proteobacteria:1.00|g=Afipia:0.37	38	0	9	0	38
P1012|T00|p=Proteobacteria:0.50|g=Paucimonas:0.32	50	0	1	0	50
P1012|T00|p=Proteobacteria:0.20|g=Ponticaulis:0.20	5	0	1	0	5
P1012|T00|p=Proteobacteria:1.00|g=Phenylobacterium:0.96	17	17	0	0	0
P1012|T00|p=Actinobacteria:0.95|g=Corynebacterineae:0.94	6	6	0	0	0
P1012|T00|p=Proteobacteria:1.00|g=Phenylobacterium:0.89	10	10	0	0	0
P1012|T00|p=Proteobacteria:0.94|g=Acinetobacter:0.53	4	0	1	0	4
P1012|T00|p=Proteobacteria:0.59|g=Kinneretia:0.56	100	0	1	0	100
P1012|T00|p=Proteobacteria:0.80|g=Azomonas:0.39	9	0	0	0	9
P1012|T00|p=Proteobacteria:0.69|g=Afipia:0.29	6	0	0	0	6
P1012|T00|p=Proteobacteria:0.69|g=Leptothrix:0.67	43	0	2	0	43
P1012|T00|p=Planctomycetes:0.12|g=Rubinisphaera:0.03	54	0	20	0	54
P1012|T00|p=Proteobacteria:0.49|g=Ralstonia:0.44	54	2	4	0	52
P1012|T00|p=Proteobacteria:1.00|g=Pelomonas:0.99	37	36	0	0	1
P1012|T00|p=Proteobacteria:0.48|g=Paucimonas:0.33	49	0	1	0	49
P1012|T00|p=Proteobacteria:0.67|g=Hephaestia:0.20	4	0	0	0	4
P1012|T00|p=Proteobacteria:1.00|g=Ralstonia:1.00	24	24	0	0	0
P1012|T00|p=Proteobacteria:0.48|g=Asticcacaulis:0.35	55	0	15	0	55
P1012|T00|p=Firmicutes:0.83|g=Staphylococcus:0.80	513	301	1	0	212
P1012|T00|p=Proteobacteria:0.53|g=Phenylobacterium:0.53	16	0	0	0	16
P1012|T00|p=Proteobacteria:0.97|g=Pseudomonas:0.42	4	0	0	0	4
P1012|T00|p=Proteobacteria:1.00|g=Ralstonia:1.00	7	7	0	0	0
P1012|T00|p=Firmicutes:0.70|g=Bacillus:0.69	9	4	0	0	5
P1012|T00|p=Proteobacteria:0.77|g=Variovorax:0.73	217	3	1	0	214
P1012|T00|p=Proteobacteria:0.12|g=Polyangiaceae:0.07	85	0	12	2	83
P1012|T00|p=Proteobacteria:0.99|g=Methylobacterium:0.99	187	181	0	0	6
P1012|T00|p=Proteobacteria:0.59|g=Oligotropha:0.39	59	0	22	0	59
P1012|T00|p=Firmicutes:0.90|g=Allobacillus:0.80	4	2	0	0	2
P1012|T00|p=Proteobacteria:0.67|g=Alicycliphilus:0.08	6	0	0	0	6
P1012|T00|p=Proteobacteria:0.36|g=Azorhizophilus:0.16	9	0	1	0	9
P1012|T00|p=Proteobacteria:0.98|g=Pelomonas:0.87	42	38	0	0	4
P1012|T00|p=Proteobacteria:0.50|g=Cosenzaea:0.18	37	0	6	0	37
P1012|T00|p=Proteobacteria:0.88|g=Afipia:0.35	21	0	11	0	21
P1012|T00|p=Proteobacteria:1.00|g=Phenylobacterium:0.96	71	71	0	0	0
P1012|T00|p=Proteobacteria:0.80|g=Hephaestia:0.34	6	0	0	0	6
P1012|T00|p=Proteobacteria:0.42|g=Serpens:0.18	4	0	0	0	4
P1012|T00|p=Proteobacteria:1.00|g=Sphingomonas:0.48	50	0	22	0	50
P1012|T00|p=Proteobacteria:1.00|g=Sphingomonas:0.78	47	5	0	0	42
P1012|T00|p=Proteobacteria:1.00|g=Sphingomonas:0.55	6	1	1	0	5
P1012|T00|p=Proteobacteria:1.00|g=Taonella:1.00	3	3	0	0	0
P1012|T00|p=Proteobacteria:1.00|g=Sphingomonas:0.99	11	10	0	0	1
P1012|T00|p=Proteobacteria:0.98|g=Hephaestia:0.29	5	0	1	0	5
P1012|T00|p=Proteobacteria:0.88|g=Hephaestia:0.24	13	0	1	0	13
P1012|T00|p=Proteobacteria:0.95|g=Aquabacterium:0.90	38	36	0	0	2
P1012|T00|p=Proteobacteria:0.88|g=Pelomonas:0.55	11	0	1	0	11
P1012|T00|p=Proteobacteria:0.94|g=Phreatobacter:0.94	113	113	0	0	0
P1012|T00|p=Proteobacteria:1.00|g=Escherichia/Shigella:1.00	14	14	0	0	0
P1012|T00|p=Proteobacteria:1.00|g=Sphingosinicella:0.44	59	0	3	0	59
P1012|T00|p=Proteobacteria:0.91|g=Acinetobacter:0.75	15	8	0	0	7
P1012|T00|p=Proteobacteria:1.00|g=Sphingomonas:1.00	24	24	0	0	0
P1012|T00|p=Firmicutes:0.49|g=Granulicatella:0.35	102	0	15	0	102
P1012|T00|p=Proteobacteria:0.04|g=Permianibacter:0.04	34	0	11	0	34
P1012|T00|p=Proteobacteria:0.11|g=Acidiferrobacter:0.11	3	0	1	0	3
P1012|T00|p=Proteobacteria:0.53|g=Extensimonas:0.13	3	0	0	0	3
P1012|T00|p=Proteobacteria:0.97|g=Roseomonas:0.53	6	0	1	0	6
P1012|T00|p=Proteobacteria:0.43|g=Oligotropha:0.32	3	0	0	0	3
P1012|T00|p=Proteobacteria:0.20|g=Ponticaulis:0.12	5	0	0	0	5
P1012|T00|p=Proteobacteria:0.46|g=Methylobacterium:0.40	64	0	9	0	64
P1012|T00|p=Firmicutes:0.39|g=Allobacillus:0.34	7	0	1	0	7
P1012|T00|p=Firmicutes:0.47|g=Allobacillus:0.38	57	0	14	0	57
P1012|T00|p=Proteobacteria:1.00|g=Sphingomonas:0.99	3	3	0	0	0
P1012|T00|p=Proteobacteria:0.05|g=Acidiferrobacter:0.05	126	0	35	9	117
P1012|T00|p=Proteobacteria:0.63|g=Tardiphaga:0.58	5	0	0	0	5
P1012|T00|p=Proteobacteria:0.99|g=Afipia:0.34	8	0	1	0	8
P1012|T00|p=Proteobacteria:0.95|g=Bombella:0.28	4	0	0	0	4
P1012|T00|p=Proteobacteria:0.59|g=Delftia:0.42	4	0	1	0	4
P1012|T00|p=Actinobacteria:0.85|g=Corynebacterineae:0.85	62	22	0	0	40
P1012|T00|p=Firmicutes:0.93|g=Salirhabdus:0.59	12	0	5	0	12
P1012|T00|p=Proteobacteria:0.95|g=Methylobacterium:0.95	66	65	0	0	1
P1012|T00|p=Proteobacteria:0.23|g=Aestuariispira:0.16	11	0	3	0	11
P1012|T00|p=Proteobacteria:0.41|g=Phenylobacterium:0.41	22	0	0	0	22
P1012|T00|p=Proteobacteria:0.71|g=Phreatobacter:0.66	3	0	0	0	3
P1012|T00|p=Actinobacteria:0.27|g=Pseudonocardineae:0.13	7	0	1	1	6
P1012|T00|p=Proteobacteria:0.93|g=Bosea:0.88	34	13	0	0	21
P1012|T00|p=Proteobacteria:0.46|g=Pelomonas:0.41	4	0	0	0	4
P1012|T00|p=Proteobacteria:0.12|g=Lentilitoribacter:0.12	33	0	2	0	33
P1012|T00|p=Firmicutes:0.65|g=Halalkalibacillus:0.20	12	0	1	0	12
P1012|T00|p=Proteobacteria:0.75|g=Kinneretia:0.53	3	0	0	0	3
P1012|T00|p=Firmicutes:0.51|g=Bavariicoccus:0.24	3	0	0	0	3
P1012|T00|p=Proteobacteria:0.36|g=Noviherbaspirillum:0.31	75	0	6	0	75
P1012|T00|p=Proteobacteria:0.85|g=Stakelama:0.33	3	0	0	0	3
P1012|T00|p=Firmicutes:0.75|g=Halalkalibacillus:0.24	4	0	0	0	4
P1012|T00|p=Proteobacteria:0.88|g=Phenylobacterium:0.88	4	4	0	0	0
P1012|T00|p=Proteobacteria:0.70|g=Kinneretia:0.69	77	0	2	0	77
P1012|T00|p=Proteobacteria:0.24|g=Mangrovibacter:0.16	8	0	1	0	8
P1012|T00|p=Proteobacteria:0.92|g=Pelomonas:0.83	41	32	0	0	9
P1012|T00|p=Proteobacteria:0.24|g=Obesumbacterium:0.08	5	0	1	0	5
P1012|T00|p=Proteobacteria:0.46|g=Mitsuaria:0.29	112	0	8	0	112
P1012|T00|p=Firmicutes:0.78|g=Bacillus:0.76	161	21	11	0	140
P1012|T00|p=Proteobacteria:0.71|g=Stakelama:0.27	3	0	0	0	3
P1012|T00|f=Unknown:0.00|g=Unknown:0.00	114	0	0	58	58
P1012|T00|p=Proteobacteria:0.29|g=Alkanindiges:0.25	3	0	0	0	3
P1012|T00|p=Proteobacteria:0.43|g=Polymorphobacter:0.32	3	0	0	0	3
P1012|T00|p=Proteobacteria:0.60|g=Stakelama:0.41	4	0	2	0	4
P1012|T00|p=Proteobacteria:1.00|g=Enhydrobacter:1.00	7	7	0	0	0
P1012|T00|p=Proteobacteria:0.74|g=Paucibacter:0.64	19	0	0	0	19
P1012|T00|p=Firmicutes:0.41|g=Allobacillus:0.41	14	0	10	0	14
P1012|T00|p=Firmicutes:0.88|g=Bacillus:0.86	34	34	0	0	0
P1012|T00|p=Proteobacteria:0.63|g=Stakelama:0.34	6	0	4	0	6
P1012|T00|p=Proteobacteria:1.00|g=Afipia:0.40	72	0	18	0	72
P1012|T00|p=Proteobacteria:0.95|g=Hephaestia:0.39	57	0	2	0	57
P1012|T00|p=Proteobacteria:0.87|g=Variovorax:0.25	17	0	8	0	17
P1012|T00|p=Proteobacteria:1.00|g=Taonella:1.00	24	24	0	0	0
P1012|T00|p=Proteobacteria:0.74|g=Stakelama:0.33	3	0	0	0	3
P1012|T00|p=Proteobacteria:0.38|g=Paucibacter:0.33	213	0	5	0	213
P1012|T00|p=Proteobacteria:1.00|g=Phenylobacterium:0.99	11	11	0	0	0
P1012|T00|p=Proteobacteria:0.85|g=Hephaestia:0.31	13	0	3	0	13
P1012|T00|p=Proteobacteria:0.27|g=Phreatobacter:0.26	5	0	0	0	5
P1012|T00|p=Proteobacteria:1.00|g=Afipia:0.41	4	0	1	0	4
P1012|T00|p=Proteobacteria:0.80|g=Pelomonas:0.67	5	0	0	0	5
P1012|T00|p=Proteobacteria:0.67|g=Phreatobacter:0.66	25	0	1	0	25
P1012|T00|p=Proteobacteria:0.42|g=Polymorphobacter:0.27	9	0	0	0	9
P1012|T00|p=Firmicutes:0.37|g=Halalkalibacillus:0.12	49	0	8	0	49
P1012|T00|p=Proteobacteria:0.91|g=Vampirovibrio:0.91	6	6	0	0	0
P1012|T00|p=Firmicutes:0.89|g=Allobacillus:0.76	66	4	0	0	62
P1012|T00|p=Proteobacteria:0.85|g=Hephaestia:0.36	10	0	0	0	10
P1012|T00|p=Proteobacteria:0.17|g=Agaricicola:0.15	25	0	5	0	25
P1012|T00|p=Proteobacteria:0.99|g=Bosea:0.96	29	28	0	0	1
P1012|T00|p=Proteobacteria:0.61|g=Bosea:0.38	8	0	4	0	8
P1012|T00|p=Proteobacteria:1.00|g=Sphingosinicella:0.38	31	0	6	0	31
P1012|T00|p=Proteobacteria:1.00|g=Sphingomonas:0.84	36	25	0	0	11
P1012|T00|p=Proteobacteria:0.36|g=Polymorphobacter:0.23	3	0	0	0	3
P1012|T00|p=Proteobacteria:0.86|g=Sphingosinicella:0.24	4	0	0	0	4
P1012|T00|p=Proteobacteria:0.44|g=Azomonas:0.24	4	0	0	0	4
P1012|T00|p=Proteobacteria:1.00|g=Delftia:0.99	164	160	0	0	4
P1012|T00|p=Proteobacteria:0.85|g=Ralstonia:0.63	27	0	0	0	27
P1012|T00|p=Firmicutes:0.67|g=Bacillus:0.66	20	11	0	0	9
P1012|T00|p=Proteobacteria:0.46|g=Mitsuaria:0.38	17	0	4	0	17
P1012|T00|p=Proteobacteria:0.88|g=Stakelama:0.44	6	0	0	0	6
P1012|T00|p=Proteobacteria:0.97|g=Methylobacterium:0.97	4	4	0	0	0
P1012|T00|p=Proteobacteria:0.98|g=Sphingomonas:0.86	121	79	0	0	42
P1012|T00|p=Proteobacteria:0.50|g=Hephaestia:0.22	7	0	0	0	7
P1012|T00|p=Proteobacteria:0.68|g=Variovorax:0.30	4	0	0	0	4
P1012|T00|p=Proteobacteria:0.72|g=Cosenzaea:0.22	47	0	0	0	47
P1012|T00|p=Proteobacteria:0.97|g=Bosea:0.96	85	84	0	0	1
P1012|T00|p=Proteobacteria:0.94|g=Sphingomonas:0.47	4	0	0	0	4
P1012|T00|p=Proteobacteria:0.87|g=Taonella:0.87	3	3	0	0	0
P1012|T00|p=Proteobacteria:1.00|g=Variovorax:0.44	109	0	16	0	109
P1012|T00|p=Proteobacteria:0.38|g=Rhizorhapis:0.24	4	0	1	0	4
P1012|T00|p=Firmicutes:0.79|g=Halalkalibacillus:0.32	4	0	0	0	4
P1012|T00|p=Proteobacteria:0.45|g=Kinneretia:0.38	4	0	1	0	4
P1012|T00|p=Actinobacteria:0.98|g=Corynebacterineae:0.98	3	3	0	0	0
P1012|T00|p=Proteobacteria:1.00|g=Phenylobacterium:1.00	76	76	0	0	0
P1012|T00|p=Firmicutes:0.79|g=Halalkalibacillus:0.26	6	0	0	0	6
P1012|T00|p=Proteobacteria:0.85|g=Vampirovibrio:0.85	15	5	0	0	10
P1012|T00|p=Proteobacteria:1.00|g=Ralstonia:1.00	25	25	0	0	0
P1012|T00|p=Proteobacteria:0.54|g=Polymorphobacter:0.33	44	0	1	0	44
P1012|T00|p=Proteobacteria:1.00|g=Phenylobacterium:0.90	5	5	0	0	0
P1012|T00|p=Proteobacteria:0.21|g=Nesiotobacter:0.15	4	0	1	1	3
P1012|T00|p=Proteobacteria:1.00|g=Pseudocitrobacter:0.50	39	0	9	0	39
P1012|T00|p=Proteobacteria:0.68|g=Stakelama:0.29	48	0	6	0	48
P1012|T00|p=Proteobacteria:0.99|g=Ralstonia:0.99	117	117	0	0	0
P1012|T00|p=Proteobacteria:0.34|g=Phenylobacterium:0.34	10	0	0	0	10
P1012|T00|p=Proteobacteria:0.95|g=Sphingomonas:0.49	58	1	4	0	57
P1012|T00|p=Proteobacteria:0.97|g=Pelomonas:0.56	34	0	4	0	34
P1012|T00|p=Proteobacteria:0.57|g=Aquabacterium:0.30	3	0	0	0	3
P1012|T00|p=Proteobacteria:0.87|g=Sphingomonas:0.45	102	0	44	0	102
P1012|T00|p=Firmicutes:0.23|g=Bavariicoccus:0.09	5	0	2	0	5
P1012|T00|p=Proteobacteria:0.54|g=Phenylobacterium:0.54	5	0	0	0	5
P1012|T00|p=Proteobacteria:0.31|g=Aestuariispira:0.24	9	0	0	0	9
P1012|T00|p=Proteobacteria:0.98|g=Methylobacterium:0.98	30	30	0	0	0
P1012|T00|p=Proteobacteria:0.75|g=Kinneretia:0.65	44	1	1	0	43
P1012|T00|p=Proteobacteria:0.40|g=Rehaibacterium:0.18	3	0	1	0	3
P1012|T00|p=Proteobacteria:0.91|g=Afipia:0.54	3	0	0	0	3
P1012|T00|p=Proteobacteria:0.99|g=Stakelama:0.48	4	0	0	0	4
P1012|T00|p=Proteobacteria:1.00|g=Phenylobacterium:0.95	4	4	0	0	0
P1012|T00|p=Firmicutes:0.73|g=Halolactibacillus:0.46	3	0	0	0	3
P1012|T00|p=Proteobacteria:0.97|g=Rhodanobacter:0.54	17	7	1	0	10
P1012|T00|p=Actinobacteria:1.00|g=Corynebacterineae:0.98	3	3	0	0	0
P1012|T00|p=Proteobacteria:0.55|g=Pseudocitrobacter:0.31	12	0	0	0	12
P1012|T00|p=Proteobacteria:0.61|g=Aquabacterium:0.50	3	0	0	0	3
P1012|T00|p=Proteobacteria:0.60|g=Ralstonia:0.32	3	0	0	0	3
P1012|T00|p=Proteobacteria:0.95|g=Vampirovibrio:0.95	40	39	0	0	1
P1012|T00|p=Proteobacteria:1.00|g=Phenylobacterium:0.87	6	6	0	0	0
P1012|T00|p=Proteobacteria:1.00|g=Pseudomonas:0.84	3	3	0	0	0
P1012|T00|p=Proteobacteria:0.95|g=Afipia:0.49	18	0	0	0	18
P1012|T00|p=Proteobacteria:0.62|g=Pandoraea:0.61	11	0	0	0	11
P1012|T00|p=Proteobacteria:0.92|g=Stakelama:0.53	16	0	2	0	16
P1012|T00|p=Proteobacteria:0.54|g=Phenylobacterium:0.54	332	3	73	0	329
P1012|T00|p=Proteobacteria:0.86|g=Phenylobacterium:0.86	21	18	0	0	3
P1012|T00|p=Proteobacteria:0.88|g=Phenylobacterium:0.88	11	10	0	0	1
P1012|T00|p=Proteobacteria:0.42|g=Nitrobacter:0.33	3	0	0	0	3
P1012|T00|p=Aquificae:0.30|g=Hydrogenothermus:0.30	27	0	1	0	27
P1012|T00|p=Proteobacteria:0.84|g=Pelomonas:0.83	271	195	0	0	76
P1012|T00|p=Proteobacteria:0.99|g=Pelomonas:0.98	9	9	0	0	0
P1012|T00|p=Proteobacteria:0.70|g=Ralstonia:0.56	71	5	1	0	66
P1012|T00|p=Firmicutes:0.38|g=Salirhabdus:0.22	8	0	5	0	8
P1012|T00|p=Proteobacteria:0.74|g=Paucimonas:0.56	3	0	0	0	3
P1012|T00|p=Aquificae:0.16|g=Thermosulfidibacter:0.16	3	0	1	0	3
P1012|T00|p=Proteobacteria:1.00|g=Escherichia/Shigella:0.54	48	0	0	0	48
P1012|T00|p=Proteobacteria:0.09|g=Lentilitoribacter:0.08	6	0	3	0	6
P1012|T00|p=Proteobacteria:0.39|g=Agaricicola:0.23	3	0	0	0	3
P1012|T00|p=Firmicutes:0.35|g=Allobacillus:0.16	62	0	0	0	62
P1012|T00|p=Actinobacteria:0.66|g=Corynebacterineae:0.52	8	0	3	0	8
P1012|T00|p=Proteobacteria:1.00|g=Escherichia/Shigella:1.00	14	14	0	0	0
P1012|T00|p=Proteobacteria:0.86|g=Kinneretia:0.48	5	0	1	0	5
P1012|T00|p=Proteobacteria:1.00|g=Stakelama:0.50	8	0	0	0	8
P1012|T00|p=Proteobacteria:1.00|g=Ralstonia:1.00	29	29	0	0	0
P1012|T00|p=Proteobacteria:0.83|g=Hephaestia:0.23	50	0	8	0	50
P1012|T00|p=Proteobacteria:0.67|g=Nitrobacter:0.50	6	0	1	0	6
P1012|T00|p=Proteobacteria:1.00|g=Bosea:1.00	202	202	0	0	0
P1012|T00|p=Proteobacteria:0.75|g=Escherichia/Shigella:0.30	82	0	6	0	82
P1012|T00|p=Proteobacteria:0.98|g=Nitrobacter:0.20	6	0	2	0	6
P1012|T00|p=Proteobacteria:0.62|g=Phenylobacterium:0.62	39	1	0	0	38
P1012|T00|p=Proteobacteria:0.55|g=Alicycliphilus:0.17	30	0	1	0	30
P1012|T00|p=Proteobacteria:0.53|g=Rhizorhabdus:0.27	5	0	1	0	5
P1012|T00|p=Proteobacteria:0.22|g=Pseudolabrys:0.22	3	0	1	0	3
P1012|T00|p=Proteobacteria:0.96|g=Sphingosinicella:0.41	35	0	7	0	35
P1012|T00|p=Proteobacteria:0.07|g=Thermodesulforhabdus:0.05	15	0	3	1	14
P1012|T00|p=Firmicutes:0.76|g=Salirhabdus:0.33	5	0	3	0	5
P1012|T00|p=Proteobacteria:0.90|g=Vampirovibrio:0.90	172	171	0	0	1
P1012|T00|p=Chloroflexi:1.00|g=Caldilinea:1.00	5	5	0	0	0
P1012|T00|p=Proteobacteria:0.91|g=Herbaspirillum:0.56	43	0	4	0	43
P1012|T00|p=Proteobacteria:0.33|g=Aestuariispira:0.22	16	0	2	0	16
P1012|T00|p=Proteobacteria:1.00|g=Acetobacter:0.55	257	6	14	0	251
P1012|T00|p=Proteobacteria:0.46|g=Kinneretia:0.35	3	0	1	0	3
P1012|T00|p=Proteobacteria:0.26|g=Aestuariispira:0.18	138	0	16	0	138
P1012|T00|p=Proteobacteria:0.59|g=Nitrobacter:0.53	16	0	2	0	16
P1012|T00|p=Proteobacteria:0.70|g=Stakelama:0.45	46	0	17	0	46
P1012|T00|p=Proteobacteria:1.00|g=Delftia:0.70	29	1	0	0	28
P1012|T00|p=Proteobacteria:1.00|g=Sphingomonas:0.91	4	4	0	0	0
P1012|T00|p=Proteobacteria:0.45|g=Vampirovibrio:0.45	23	0	0	0	23
P1012|T00|p=Proteobacteria:1.00|g=Sphingosinicella:0.42	108	0	6	0	108
P1012|T00|p=Proteobacteria:1.00|g=Methylobacterium:1.00	3	3	0	0	0
P1012|T00|p=Proteobacteria:0.95|g=Oxalicibacterium:0.56	3	0	0	0	3
P1012|T00|p=Proteobacteria:0.73|g=Pelomonas:0.65	56	0	0	0	56
P1012|T00|p=Proteobacteria:0.95|g=Stenotrophomonas:0.81	4	3	0	0	1
P1012|T00|p=Proteobacteria:0.47|g=Noviherbaspirillum:0.27	35	0	9	0	35
P1012|T00|p=Proteobacteria:0.95|g=Kinneretia:0.52	124	0	38	0	124
P1012|T00|p=Proteobacteria:0.63|g=Bosea:0.63	143	11	15	0	132
P1012|T00|p=Proteobacteria:0.59|g=Hephaestia:0.17	26	0	3	0	26
P1012|T00|p=Proteobacteria:0.79|g=Phenylobacterium:0.79	3	1	0	0	2
P1012|T00|p=Proteobacteria:0.45|g=Kinneretia:0.38	7	0	0	0	7
P1012|T00|p=Actinobacteria:0.91|g=Bifidobacteriaceae:0.91	3	3	0	0	0
P1012|T00|p=Chloroflexi:0.91|g=Caldilinea:0.89	3	3	0	0	0
P1012|T00|p=Proteobacteria:0.37|g=Ectothiorhodosinus:0.24	8	0	3	0	8
P1012|T00|p=Aquificae:0.34|g=Hydrogenothermus:0.34	16	0	0	0	16
P1012|T00|p=Proteobacteria:0.95|g=Nitrobacter:0.70	17	0	0	0	17
P1012|T00|p=Proteobacteria:0.74|g=Acinetobacter:0.53	56	0	1	0	56
P1012|T00|p=Proteobacteria:0.47|g=Motiliproteus:0.09	5	0	3	0	5
P1012|T00|p=Firmicutes:0.97|g=Halalkalibacillus:0.34	8	0	3	0	8
P1012|T00|p=Proteobacteria:0.99|g=Tardiphaga:0.40	28	0	2	0	28
P1012|T00|p=Proteobacteria:0.39|g=Ralstonia:0.35	14	0	5	0	14
P1012|T00|p=Proteobacteria:0.62|g=Hephaestia:0.20	9	0	0	0	9
P1012|T00|p=Proteobacteria:0.29|g=Pseudofulvimonas:0.05	4	0	0	0	4
P1012|T00|p=Proteobacteria:0.18|g=Collimonas:0.11	4	0	2	0	4
P1012|T00|p=Proteobacteria:0.48|g=Bosea:0.46	3	0	0	0	3
P1012|T00|p=Firmicutes:0.49|g=Allobacillus:0.38	387	0	4	0	387
P1012|T00|p=Proteobacteria:0.68|g=Aquabacterium:0.37	16	0	0	0	16
P1012|T00|p=Firmicutes:0.51|g=Allobacillus:0.49	4	0	2	0	4
P1012|T00|p=Proteobacteria:0.95|g=Stakelama:0.36	16	0	0	0	16
P1012|T00|p=Proteobacteria:0.72|g=Phenylobacterium:0.58	18	0	6	0	18
P1012|T00|p=Proteobacteria:0.74|g=Oligotropha:0.44	8	0	0	0	8
P1012|T00|p=Firmicutes:0.70|g=Halalkalibacillus:0.43	3	0	0	0	3
P1012|T00|p=Proteobacteria:0.29|g=Zhizhongheella:0.08	3	0	1	0	3
P1012|T00|p=Proteobacteria:0.57|g=Aquabacterium:0.56	10	0	2	0	10
P1012|T00|p=Proteobacteria:1.00|g=Paracoccus:0.96	6	6	0	0	0
P1012|T00|p=Proteobacteria:1.00|g=Caulobacter:1.00	59	59	0	0	0
P1012|T00|p=Proteobacteria:0.31|g=Aquabacterium:0.29	235	0	149	0	235
P1012|T00|p=Proteobacteria:0.44|g=Paucimonas:0.29	27	0	2	0	27
P1012|T00|p=Proteobacteria:0.48|g=Pseudolabrys:0.48	4	0	0	0	4
P1012|T00|p=Proteobacteria:1.00|g=Pelomonas:1.00	64	64	0	0	0
P1012|T00|p=Proteobacteria:0.55|g=Oligotropha:0.47	4	0	1	0	4
P1012|T00|p=Proteobacteria:0.84|g=Bosea:0.63	3	0	0	0	3
P1012|T00|p=Proteobacteria:0.44|g=Enhydrobacter:0.44	8	0	6	0	8
P1012|T00|p=Proteobacteria:0.39|g=Aquabacterium:0.33	6	0	0	0	6
P1012|T00|p=Proteobacteria:0.74|g=Bosea:0.44	6	0	0	0	6
P1012|T00|p=Proteobacteria:0.82|g=Aquabacterium:0.82	245	149	0	0	96
P1012|T00|p=Proteobacteria:1.00|g=Roseomonas:1.00	6	6	0	0	0
P1012|T00|p=Proteobacteria:0.93|g=Pelomonas:0.89	3	3	0	0	0
P1012|T00|p=Proteobacteria:0.81|g=Methylobacterium:0.70	5	0	0	0	5
P1012|T00|p=Actinobacteria:1.00|g=Corynebacterineae:0.99	8	8	0	0	0
P1012|T00|p=Proteobacteria:0.66|g=Ralstonia:0.43	46	0	14	0	46
P1012|T00|p=Proteobacteria:0.63|g=Kinneretia:0.57	340	0	18	0	340
P1012|T00|p=Proteobacteria:0.66|g=Asticcacaulis:0.66	25	2	0	0	23
P1012|T00|p=Proteobacteria:1.00|g=Escherichia/Shigella:1.00	112	112	0	0	0
P1012|T00|p=Proteobacteria:0.86|g=Hephaestia:0.33	7	0	0	0	7
P1012|T00|p=Proteobacteria:0.34|g=Paucibacter:0.32	4	0	0	0	4
P1012|T00|p=Proteobacteria:0.73|g=Stakelama:0.20	8	0	3	0	8
P1012|T00|p=Proteobacteria:0.99|g=Sphingomonas:0.47	17	0	5	0	17
P1012|T00|p=Proteobacteria:0.95|g=Polaromonas:0.33	145	0	14	0	145
P1012|T00|p=Proteobacteria:0.68|g=Azorhizophilus:0.22	5	0	1	0	5
P1012|T00|p=Proteobacteria:0.87|g=Ralstonia:0.87	75	59	0	0	16
P1012|T00|p=Proteobacteria:0.99|g=Nitrobacter:0.63	17	0	0	0	17
P1012|T00|p=Firmicutes:0.41|g=Allobacillus:0.30	74	0	0	0	74
P1012|T00|p=Proteobacteria:1.00|g=Phenylobacterium:0.86	3	2	0	0	1
P1012|T00|p=Proteobacteria:1.00|g=Acetobacter:0.96	14	13	0	0	1
P1012|T00|p=Proteobacteria:0.98|g=Enhydrobacter:0.98	21	21	0	0	0
P1012|T00|p=Firmicutes:0.63|g=Salirhabdus:0.38	133	0	81	0	133
P1012|T00|p=Proteobacteria:1.00|g=Caulobacter:0.87	20	14	1	0	6
P1012|T00|p=Firmicutes:0.53|g=Bacillus:0.52	5	0	0	0	5
P1012|T00|p=Proteobacteria:0.94|g=Variovorax:0.42	8	0	0	0	8
P1012|T00|p=Proteobacteria:0.70|g=Escherichia/Shigella:0.61	4	0	1	0	4
P1012|T00|p=Proteobacteria:0.35|g=Asticcacaulis:0.32	3	0	0	0	3
P1012|T00|p=Proteobacteria:0.72|g=Acinetobacter:0.41	3	0	0	0	3
P1012|T00|p=Proteobacteria:0.89|g=Vampirovibrio:0.89	11	11	0	0	0
P1012|T00|p=Proteobacteria:0.41|g=Caulobacter:0.41	33	0	0	0	33
P1012|T00|p=Firmicutes:0.89|g=Enterococcus:0.50	10	1	0	0	9
P1012|T00|p=Proteobacteria:0.27|g=Phenylobacterium:0.27	92	0	20	0	92
P1012|T00|p=Proteobacteria:0.82|g=Paucibacter:0.74	6	0	3	0	6
P1012|T00|p=Proteobacteria:0.98|g=Stakelama:0.39	137	0	30	0	137
P1012|T00|p=Proteobacteria:0.48|g=Mitsuaria:0.30	26	0	1	0	26
P1012|T00|p=Proteobacteria:0.80|g=Variovorax:0.57	3	0	0	0	3
P1012|T00|p=Proteobacteria:0.96|g=Bosea:0.79	5	2	0	0	3
P1012|T00|p=Firmicutes:0.32|g=Isobaculum:0.24	3	0	0	0	3
P1012|T00|p=Proteobacteria:1.00|g=Phenylobacterium:0.84	7	7	0	0	0
P1012|T00|p=Proteobacteria:0.95|g=Hephaestia:0.41	4	0	0	0	4
P1012|T00|p=Proteobacteria:1.00|g=Bosea:1.00	24	24	0	0	0
P1012|T00|p=Proteobacteria:1.00|g=Acinetobacter:1.00	3	3	0	0	0
P1012|T00|p=Firmicutes:0.55|g=Allobacillus:0.31	3	0	0	0	3
P1012|T00|p=Firmicutes:0.61|g=Allobacillus:0.41	4	0	0	0	4
P1012|T00|p=Proteobacteria:0.98|g=Belnapia:0.92	20	19	0	0	1
P1012|T00|p=Proteobacteria:0.59|g=Phenylobacterium:0.59	95	0	31	0	95
P1012|T00|p=Proteobacteria:0.94|g=Stakelama:0.44	33	0	6	0	33
P1012|T00|p=Proteobacteria:0.67|g=Polymorphobacter:0.40	4	0	0	0	4
P1012|T00|p=Proteobacteria:0.52|g=Bosea:0.45	57	1	19	0	54
P1012|T00|p=Proteobacteria:0.49|g=Paraherbaspirillum:0.10	5	0	3	0	5
P1012|T00|p=Proteobacteria:0.93|g=Stakelama:0.36	35	0	5	0	35
P1012|T00|p=Proteobacteria:0.97|g=Aquabacterium:0.97	132	130	0	0	2
P1012|T00|p=Proteobacteria:0.38|g=Paucibacter:0.33	58	0	32	0	58
P1012|T00|p=Proteobacteria:1.00|g=Ralstonia:0.99	17	17	0	0	0
P1012|T00|p=Proteobacteria:1.00|g=Bosea:1.00	18	18	0	0	0
P1012|T00|p=Proteobacteria:0.20|g=Alsobacter:0.18	3	0	0	0	3
P1012|T00|p=Firmicutes:0.69|g=Isobaculum:0.63	3	0	0	0	3
P1012|T00|p=Proteobacteria:0.43|g=Perlucidibaca:0.31	10	0	0	0	10
P1012|T00|p=Proteobacteria:0.70|g=Frateuria:0.27	3	0	0	0	3
P1012|T00|p=Proteobacteria:0.88|g=Pelomonas:0.88	21	12	0	0	9
P1012|T00|p=Proteobacteria:0.90|g=Ralstonia:0.79	9	4	0	0	5
P1012|T00|p=Aquificae:0.13|g=Balnearium:0.07	10	0	4	4	6
P1012|T00|p=Proteobacteria:0.88|g=Pseudocitrobacter:0.48	9	0	0	0	9
P1012|T00|p=Proteobacteria:0.97|g=Methylobacterium:0.95	72	69	0	0	3
P1012|T00|p=Firmicutes:0.45|g=Allobacillus:0.30	6	0	1	0	6
P1012|T00|p=Proteobacteria:0.98|g=Sphingosinicella:0.39	7	0	1	0	7
P1012|T00|p=Proteobacteria:0.71|g=Kinneretia:0.66	41	0	0	0	41
P1012|T00|p=Proteobacteria:0.69|g=Aquabacterium:0.69	105	6	0	0	99
P1012|T00|p=Proteobacteria:0.86|g=Phenylobacterium:0.36	68	0	7	0	68
P1012|T00|p=Proteobacteria:0.95|g=Hephaestia:0.43	3	0	0	0	3
P1012|T00|p=Proteobacteria:1.00|g=Variovorax:0.91	16	16	0	0	0
P1012|T00|p=Proteobacteria:1.00|g=Delftia:0.70	19	3	0	0	16
P1012|T00|p=Proteobacteria:0.89|g=Phenylobacterium:0.89	3	2	0	0	1
P1012|T00|p=Firmicutes:0.54|g=Allobacillus:0.26	8	0	0	0	8
P1012|T00|p=Proteobacteria:0.82|g=Kinneretia:0.55	5	0	1	0	5
P1012|T00|p=Firmicutes:0.45|g=Isobaculum:0.16	3	0	0	0	3
P1012|T00|p=Actinobacteria:0.81|g=Corynebacterineae:0.64	3	0	0	0	3
P1012|T00|p=Proteobacteria:0.99|g=Aquabacterium:0.99	93	93	0	0	0
P1012|T00|p=Proteobacteria:0.97|g=Variovorax:0.43	29	0	1	0	29
P1012|T00|p=Proteobacteria:0.87|g=Oxalicibacterium:0.40	3	0	0	0	3
P1012|T00|p=Actinobacteria:1.00|g=Corynebacterineae:1.00	7	7	0	0	0
P1012|T00|p=Actinobacteria:0.93|g=Corynebacterineae:0.93	8	8	0	0	0
P1012|T00|p=Proteobacteria:0.99|g=Nevskia:0.97	6	6	0	0	0
P1012|T00|p=Proteobacteria:0.92|g=Caulobacter:0.84	5	3	0	0	2
P1012|T00|p=Proteobacteria:0.21|g=Pseudoduganella:0.08	4	0	0	0	4
P1012|T00|p=Proteobacteria:0.34|g=Asticcacaulis:0.31	16	0	3	0	16
P1012|T00|p=Proteobacteria:0.66|g=Pseudocitrobacter:0.43	30	0	0	0	30
P1012|T00|p=Proteobacteria:0.75|g=Enhydrobacter:0.75	3	0	0	0	3
P1012|T00|p=Proteobacteria:1.00|g=Ralstonia:1.00	3	3	0	0	0
P1012|T00|p=Proteobacteria:0.59|g=Zhizhongheella:0.18	3	0	0	0	3
P1012|T00|p=Proteobacteria:0.98|g=Phreatobacter:0.98	64	64	0	0	0
P1012|T00|p=Proteobacteria:0.47|g=Pseudocitrobacter:0.28	13	0	1	0	13
P1012|T00|p=Proteobacteria:0.89|g=Escherichia/Shigella:0.49	168	0	27	0	168
P1012|T00|p=Proteobacteria:0.69|g=Paucimonas:0.48	6	0	0	0	6
P1012|T00|p=Proteobacteria:0.86|g=Hephaestia:0.25	8	0	0	0	8
P1012|T00|p=Proteobacteria:0.83|g=Delftia:0.35	26	0	1	0	26
P1012|T00|p=Proteobacteria:0.96|g=Phenylobacterium:0.93	33	33	0	0	0
P1012|T00|p=Proteobacteria:0.70|g=Hephaestia:0.23	4	0	0	0	4
P1012|T00|p=Firmicutes:0.96|g=Bacillus:0.96	35	32	0	0	3
P1012|T00|p=Proteobacteria:1.00|g=Sphingomonas:1.00	204	204	0	0	0
P1012|T00|p=Planctomycetes:0.86|g=Pirellula:0.47	5	0	0	0	5
P1012|T00|p=Firmicutes:0.12|g=Solibacillus:0.11	3	0	1	0	3
P1012|T00|p=Proteobacteria:1.00|g=Bosea:0.95	4	4	0	0	0
P1012|T00|p=Proteobacteria:1.00|g=Sphingosinicella:0.29	8	0	3	0	8
P1012|T00|p=Proteobacteria:0.66|g=Kinneretia:0.53	4	0	0	0	4
P1012|T00|p=Proteobacteria:0.23|g=Rehaibacterium:0.17	5	0	2	0	5
P1012|T00|p=Proteobacteria:0.33|g=Agaricicola:0.10	9	0	1	0	9
P1012|T00|p=Firmicutes:0.34|g=Allobacillus:0.29	97	0	81	0	97
P1012|T00|p=Proteobacteria:0.85|g=Kinneretia:0.51	3	0	0	0	3
P1012|T00|p=Proteobacteria:0.75|g=Hephaestia:0.62	5	0	0	0	5
P1012|T00|p=Proteobacteria:0.97|g=Escherichia/Shigella:0.58	8	0	1	0	8
P1012|T00|p=Actinobacteria:0.85|g=Micrococcineae:0.84	21	19	0	0	2
P1012|T00|p=Firmicutes:0.63|g=Salirhabdus:0.36	4	0	1	0	4
P1012|T00|p=Proteobacteria:0.74|g=Stakelama:0.46	3	0	0	0	3
P1012|T00|p=Proteobacteria:0.39|g=Pelomonas:0.35	4	0	0	0	4
P1012|T00|p=Proteobacteria:0.20|g=Agaricicola:0.09	3	0	1	0	3
P1012|T00|p=Proteobacteria:1.00|g=Sphingomonas:0.98	68	68	0	0	0
P1012|T00|p=Proteobacteria:0.89|g=Rhizorhabdus:0.35	7	0	1	0	7
P1012|T00|p=Proteobacteria:0.86|g=Stenotrophomonas:0.83	4	4	0	0	0
P1012|T00|p=Proteobacteria:0.85|g=Pseudocitrobacter:0.52	90	0	0	0	90
P1012|T00|p=Proteobacteria:1.00|g=Variovorax:1.00	9	9	0	0	0
P1012|T00|p=Proteobacteria:0.93|g=Variovorax:0.52	193	0	23	0	193
P1012|T00|p=Actinobacteria:0.98|g=Corynebacterineae:0.98	13	13	0	0	0
P1012|T00|p=Proteobacteria:0.99|g=Phenylobacterium:0.98	3	3	0	0	0
P1012|T00|p=Proteobacteria:0.23|g=Phenylobacterium:0.23	3	0	1	0	3
P1012|T00|p=Actinobacteria:1.00|g=Corynebacterineae:0.95	17	17	0	0	0
P1012|T00|p=Firmicutes:0.95|g=Enterococcus:0.86	5	4	0	0	1
P1012|T00|p=Proteobacteria:0.88|g=Hephaestia:0.27	20	0	2	0	20
P1012|T00|p=Proteobacteria:0.95|g=Variovorax:0.47	71	3	1	0	68
P1012|T00|p=Proteobacteria:1.00|g=Asaia:0.49	258	8	11	0	250
P1012|T00|p=Firmicutes:0.60|g=Bacillus:0.49	14	0	7	0	14
P1012|T00|p=Proteobacteria:0.80|g=Hephaestia:0.30	4	0	0	0	4
P1012|T00|p=Proteobacteria:0.86|g=Ralstonia:0.78	8	3	0	0	5
P1012|T00|p=Proteobacteria:1.00|g=Variovorax:0.88	50	49	0	0	1
P1012|T00|p=Firmicutes:0.70|g=Halalkalibacillus:0.30	4	0	0	0	4
P1012|T00|p=Proteobacteria:0.89|g=Pelomonas:0.53	14	0	0	0	14
P1012|T00|p=Firmicutes:0.58|g=Allobacillus:0.36	5	0	0	0	5
P1012|T00|p=Proteobacteria:0.60|g=Albidovulum:0.39	3	0	0	0	3
P1012|T00|p=Firmicutes:0.90|g=Lactobacillus:0.83	19	15	0	0	4
P1012|T00|p=Proteobacteria:0.97|g=Enhydrobacter:0.97	25	25	0	0	0
P1012|T00|p=Proteobacteria:0.32|g=Paucimonas:0.24	22	0	1	0	22
P1012|T00|p=Actinobacteria:1.00|g=Corynebacterineae:1.00	7	7	0	0	0
P1012|T00|p=Proteobacteria:0.80|g=Azorhizophilus:0.37	18	0	6	0	18
P1012|T00|p=Proteobacteria:1.00|g=Enhydrobacter:1.00	11	11	0	0	0
P1012|T00|p=Proteobacteria:0.82|g=Methylobacterium:0.77	6	0	0	0	6
P1012|T00|p=Proteobacteria:0.87|g=Stakelama:0.62	13	0	2	0	13
P1012|T00|p=Firmicutes:0.84|g=Lactobacillus:0.72	16	0	0	0	16
P1012|T00|p=Proteobacteria:0.41|g=Pelomonas:0.32	3	0	0	0	3
P1012|T00|p=Proteobacteria:0.67|g=Paucimonas:0.55	3	0	0	0	3
P1012|T00|p=Proteobacteria:0.39|g=Asticcacaulis:0.39	9	0	2	0	9
P1012|T00|p=Firmicutes:0.72|g=Halalkalibacillus:0.21	81	0	14	0	81
P1012|T00|p=Firmicutes:0.93|g=Bacillus:0.93	10	10	0	0	0
P1012|T00|p=Proteobacteria:1.00|g=Methylobacterium:1.00	291	291	0	0	0
P1012|T00|p=Proteobacteria:0.99|g=Afipia:0.51	15	0	1	0	15
P1012|T00|p=Proteobacteria:0.88|g=Sphingosinicella:0.40	3	0	0	0	3
P1012|T00|p=Proteobacteria:0.93|g=Hephaestia:0.39	3	0	0	0	3
P1012|T00|p=Proteobacteria:0.99|g=Delftia:0.68	5	0	1	0	5
P1012|T00|p=Firmicutes:0.84|g=Isobaculum:0.65	3	0	0	0	3
P1012|T00|p=Proteobacteria:1.00|g=Afipia:0.31	21	0	2	0	21
P1012|T00|p=Proteobacteria:0.53|g=Aquabacterium:0.34	26	0	6	0	26
P1012|T00|p=Proteobacteria:0.42|g=Mitsuaria:0.15	7	0	0	0	7
P1012|T00|p=Proteobacteria:0.44|g=Aquabacter:0.44	3	0	0	0	3
P1012|T00|p=Firmicutes:0.69|g=Allobacillus:0.51	142	1	1	0	141
P1012|T00|p=Proteobacteria:0.89|g=Phenylobacterium:0.89	9	5	0	0	4
P1012|T00|p=Actinobacteria:1.00|g=Frankineae:0.82	4	4	0	0	0
P1012|T00|p=Actinobacteria:1.00|g=Micrococcineae:0.98	3	3	0	0	0
P1012|T00|p=Proteobacteria:0.94|g=Sphingomonas:0.52	18	0	4	0	18
P1012|T00|p=Proteobacteria:0.28|g=Daeguia:0.28	6	0	0	0	6
P1012|T00|p=Proteobacteria:0.90|g=Polymorphobacter:0.49	21	0	4	0	21
P1012|T00|p=Proteobacteria:0.91|g=Delftia:0.55	32	0	4	0	32
P1012|T00|p=Proteobacteria:0.97|g=Afipia:0.38	15	0	0	0	15
P1012|T00|p=Proteobacteria:0.99|g=Variovorax:0.33	6	0	4	0	6
P1012|T00|p=Proteobacteria:1.00|g=Sphingomonas:0.62	5	0	0	0	5
P1012|T00|p=Proteobacteria:0.41|g=Kinneretia:0.30	4	0	0	0	4
P1012|T00|p=Proteobacteria:0.98|g=Variovorax:0.47	7	0	0	0	7
P1012|T00|p=Proteobacteria:0.56|g=Noviherbaspirillum:0.26	24	0	17	0	24
P1012|T00|p=Proteobacteria:0.97|g=Nitrobacter:0.66	75	1	1	0	74
P1012|T00|p=Proteobacteria:1.00|g=Afipia:0.47	44	0	2	0	44
P1012|T00|p=Proteobacteria:1.00|g=Sphingomonas:0.50	3	0	1	0	3
P1012|T00|p=Proteobacteria:0.82|g=Hephaestia:0.33	4	0	0	0	4
P1012|T00|p=Proteobacteria:1.00|g=Delftia:0.89	8	6	0	0	2
P1012|T00|p=Firmicutes:0.71|g=Halalkalibacillus:0.25	10	0	0	0	10
P1012|T00|p=Proteobacteria:0.95|g=Phenylobacterium:0.95	6	6	0	0	0
P1012|T00|p=Proteobacteria:0.89|g=Variovorax:0.51	3	0	0	0	3
P1012|T00|p=Proteobacteria:0.98|g=Pelomonas:0.98	31	31	0	0	0
P1012|T00|p=Proteobacteria:0.99|g=Pelomonas:0.99	3	3	0	0	0
P1012|T00|p=Proteobacteria:0.79|g=Kinneretia:0.38	7	0	0	0	7
P1012|T00|p=Proteobacteria:0.53|g=Noviherbaspirillum:0.41	3	0	0	0	3
P1012|T00|f=Unknown:0.00|g=Unknown:0.00	24	0	0	13	13
P1012|T00|p=Proteobacteria:0.79|g=Pseudocitrobacter:0.26	48	0	3	0	48
P1012|T00|p=Proteobacteria:0.69|g=Pseudocitrobacter:0.37	3	0	0	0	3
P1012|T00|p=Actinobacteria:0.60|g=Micrococcineae:0.50	10	0	0	0	10
P1012|T00|p=Proteobacteria:0.63|g=Paucimonas:0.63	3	0	0	0	3
P1012|T00|p=Proteobacteria:0.54|g=Paucimonas:0.46	3	0	0	0	3
P1012|T00|p=Proteobacteria:0.64|g=Escherichia/Shigella:0.48	5	0	0	0	5
P1012|T00|p=Proteobacteria:0.95|g=Pelomonas:0.89	3	3	0	0	0
P1012|T00|p=Proteobacteria:0.52|g=Brevundimonas:0.49	7	0	0	0	7
P1012|T00|p=Proteobacteria:0.98|g=Pelomonas:0.88	9	9	0	0	0
P1012|T00|p=Firmicutes:0.68|g=Halalkalibacillus:0.21	52	0	7	0	52
P1012|T00|p=Firmicutes:0.73|g=Halalkalibacillus:0.27	5	0	0	0	5
P1012|T00|p=Proteobacteria:0.15|g=Ciceribacter:0.13	5	0	0	0	5
P1012|T00|p=Proteobacteria:0.95|g=Bosea:0.95	58	57	0	0	1
P1012|T00|p=Proteobacteria:1.00|g=Caulobacter:0.45	58	0	13	0	58
P1012|T00|p=Proteobacteria:1.00|g=Ralstonia:1.00	24	24	0	0	0
P1012|T00|p=Proteobacteria:0.32|g=Rehaibacterium:0.11	5	0	2	0	5
P1012|T00|p=Proteobacteria:0.30|g=Kinneretia:0.23	3	0	0	0	3
P1012|T00|p=Firmicutes:0.34|g=Allobacillus:0.24	59	0	38	0	59
P1012|T00|p=Proteobacteria:1.00|g=Phenylobacterium:0.98	28	28	0	0	0
P1012|T00|p=Proteobacteria:0.91|g=Hephaestia:0.38	11	0	1	0	11
P1012|T00|p=Proteobacteria:0.65|g=Alicycliphilus:0.12	30	0	9	0	30
P1012|T00|p=Proteobacteria:0.62|g=Delftia:0.40	3	0	1	0	3
P1012|T00|p=Proteobacteria:0.80|g=Hephaestia:0.29	156	0	7	0	156
P1012|T00|p=Proteobacteria:0.62|g=Hephaestia:0.24	13	0	0	0	13
P1012|T00|p=Firmicutes:0.53|g=Allobacillus:0.40	6	0	0	0	6
P1012|T00|p=Proteobacteria:0.73|g=Ralstonia:0.55	4	0	0	0	4
P1012|T00|p=Actinobacteria:1.00|g=Corynebacterineae:1.00	69	69	0	0	0
P1012|T00|p=Firmicutes:0.49|g=Salirhabdus:0.31	41	0	26	0	41
P1012|T00|p=Firmicutes:0.73|g=Bacillus:0.71	16	0	3	0	16
P1012|T00|p=Proteobacteria:0.88|g=Phenylobacterium:0.85	3	3	0	0	0
P1012|T00|p=Actinobacteria:0.73|g=Corynebacterineae:0.72	30	3	0	0	27
P1012|T00|p=Proteobacteria:0.76|g=Afipia:0.42	27	0	1	0	27
P1012|T00|p=Proteobacteria:0.90|g=Phenylobacterium:0.80	3	3	0	0	0
P1012|T00|p=Proteobacteria:0.86|g=Delftia:0.62	5	2	0	0	3
P1012|T00|p=Proteobacteria:1.00|g=Variovorax:0.97	34	33	0	0	1
P1012|T00|p=Proteobacteria:0.47|g=Azorhizophilus:0.23	3	0	0	0	3
P1012|T00|p=Firmicutes:0.55|g=Allobacillus:0.35	7	0	4	0	7
P1012|T00|p=Proteobacteria:0.54|g=Asticcacaulis:0.47	5	0	0	0	5
P1012|T00|p=Proteobacteria:0.66|g=Caulobacter:0.41	9	0	0	0	9
P1012|T00|p=Proteobacteria:0.28|g=Polymorphobacter:0.25	12	0	4	0	12
P1012|T00|p=Proteobacteria:1.00|g=Escherichia/Shigella:1.00	80	80	0	0	0
P1012|T00|p=Proteobacteria:0.39|g=Delftia:0.33	8	0	1	0	8
P1012|T00|p=Proteobacteria:0.57|g=Ralstonia:0.56	22	6	3	0	16
P1012|T00|p=Proteobacteria:0.60|g=Methylobacterium:0.59	3	0	0	0	3
P1012|T00|p=Proteobacteria:0.98|g=Stakelama:0.32	4	0	1	0	4
P1012|T00|p=Proteobacteria:0.45|g=Alkanindiges:0.23	3	0	1	0	3
P1012|T00|p=Proteobacteria:0.89|g=Stakelama:0.34	5	0	3	0	5
P1012|T00|p=Proteobacteria:0.79|g=Hephaestia:0.20	13	0	0	0	13
P1012|T00|p=Proteobacteria:0.88|g=Caulobacter:0.88	39	34	0	0	5
P1012|T00|p=Proteobacteria:0.96|g=Afipia:0.46	3	0	0	0	3
P1012|T00|p=Proteobacteria:0.75|g=Rhizorhapis:0.52	20	0	0	0	20
P1012|T00|p=Proteobacteria:1.00|g=Brevundimonas:1.00	20	20	0	0	0
P1012|T00|p=Proteobacteria:0.64|g=Noviherbaspirillum:0.57	4	0	0	0	4
P1012|T00|p=Proteobacteria:0.84|g=Stakelama:0.32	27	0	3	0	27
P1012|T00|p=Firmicutes:0.71|g=Allobacillus:0.63	3	0	0	0	3
P1012|T00|p=Proteobacteria:0.30|g=Ewingella:0.19	5	0	0	0	5
P1012|T00|p=Proteobacteria:0.67|g=Pelomonas:0.62	143	1	0	0	142
P1012|T00|p=Proteobacteria:0.86|g=Polymorphobacter:0.52	3	0	0	0	3
P1012|T00|p=Firmicutes:0.76|g=Allobacillus:0.33	4	0	2	0	4
P1012|T00|p=Proteobacteria:0.56|g=Phenylobacterium:0.56	4	0	0	0	4
P1012|T00|p=Proteobacteria:1.00|g=Escherichia/Shigella:0.99	3	3	0	0	0
P1012|T00|p=Proteobacteria:0.97|g=Vampirovibrio:0.97	3	3	0	0	0
P1012|T00|p=Proteobacteria:0.51|g=Taonella:0.51	3	0	1	0	3
P1012|T00|p=Proteobacteria:0.93|g=Pelomonas:0.87	18	15	0	0	3
P1012|T00|p=Proteobacteria:0.78|g=Sphaerotilus:0.42	187	0	84	0	187
P1012|T00|p=Proteobacteria:0.89|g=Pelomonas:0.40	4	0	0	0	4
P1012|T00|p=Proteobacteria:0.48|g=Methylobacterium:0.48	3	0	0	0	3
P1012|T00|p=Proteobacteria:0.26|g=Noviherbaspirillum:0.14	4	0	0	0	4
P1012|T00|p=Proteobacteria:0.19|g=Lacibacterium:0.12	10	0	8	0	10
P1012|T00|p=Firmicutes:0.70|g=Allobacillus:0.54	43	2	0	0	41
P1012|T00|p=Proteobacteria:0.15|g=Paucimonas:0.05	12	0	4	0	12
P1012|T00|p=Proteobacteria:1.00|g=Variovorax:0.98	3	3	0	0	0
P1012|T00|p=Proteobacteria:1.00|g=Acinetobacter:1.00	4	4	0	0	0
P1012|T00|p=Firmicutes:1.00|g=Bacillus:0.95	4	4	0	0	0
P1012|T00|p=Proteobacteria:0.72|g=Stakelama:0.38	4	0	1	0	4
P1012|T00|p=Proteobacteria:0.23|g=Phreatobacter:0.23	3	0	0	0	3
P1012|T00|p=Proteobacteria:0.81|g=Vampirovibrio:0.81	5	4	0	0	1
P1012|T00|p=Proteobacteria:1.00|g=Neorhizobium:0.69	3	0	0	0	3
P1012|T00|p=Proteobacteria:0.46|g=Kinneretia:0.38	3	0	0	0	3
P1012|T00|p=Proteobacteria:0.38|g=Aquaspirillum:0.28	4	0	0	0	4
P1012|T00|p=Proteobacteria:0.63|g=Escherichia/Shigella:0.59	4	0	0	0	4
P1012|T00|p=Proteobacteria:1.00|g=Ralstonia:1.00	4	4	0	0	0
P1012|T00|p=Proteobacteria:0.83|g=Bosea:0.63	3	0	0	0	3
P1012|T00|p=Proteobacteria:0.93|g=Ralstonia:0.90	46	39	0	0	7
P1012|T00|p=Firmicutes:0.62|g=Halalkalibacillus:0.31	30	0	3	0	30
P1012|T00|p=Proteobacteria:0.49|g=Ralstonia:0.35	128	0	15	0	128
P1012|T00|p=Proteobacteria:0.88|g=Hephaestia:0.34	39	0	1	0	39
P1012|T00|p=Proteobacteria:1.00|g=Taonella:1.00	3	3	0	0	0
P1012|T00|p=Proteobacteria:0.99|g=Phreatobacter:0.99	29	29	0	0	0
P1012|T00|p=Firmicutes:0.39|g=Isobaculum:0.32	3	0	0	0	3
P1012|T00|p=Proteobacteria:1.00|g=Sphingomonas:0.84	72	53	0	0	19
P1012|T00|p=Proteobacteria:0.57|g=Delftia:0.36	17	0	5	0	17
P1012|T00|p=Firmicutes:0.36|g=Nosocomiicoccus:0.33	25	0	4	0	25
P1012|T00|p=Proteobacteria:0.99|g=Sphingosinicella:0.50	12	0	0	0	12
P1012|T00|p=Firmicutes:0.73|g=Vagococcus:0.38	6	0	0	0	6
P1012|T00|p=Proteobacteria:1.00|g=Sphingomonas:0.98	5	5	0	0	0
P1012|T00|p=Proteobacteria:1.00|g=Pelomonas:1.00	3	3	0	0	0
P1012|T00|p=Proteobacteria:1.00|g=Sphingomonas:0.62	7	0	0	0	7
P1012|T00|p=Proteobacteria:0.91|g=Nitrobacter:0.64	22	0	0	0	22
P1012|T00|p=Proteobacteria:0.80|g=Polaromonas:0.46	209	0	15	0	209
P1012|T00|p=Proteobacteria:0.65|g=Polymorphobacter:0.38	3	0	0	0	3
P1012|T00|p=Proteobacteria:0.39|g=Mitsuaria:0.14	9	0	2	0	9
P1012|T00|p=Proteobacteria:0.45|g=Polymorphobacter:0.29	5	0	0	0	5
P1012|T00|p=Proteobacteria:0.42|g=Pelomonas:0.35	15	0	0	0	15
P1012|T00|p=Proteobacteria:0.26|g=Ectothiorhodosinus:0.10	6	0	4	0	6
P1012|T00|p=Proteobacteria:0.27|g=Aestuariispira:0.18	19	0	4	0	19
P1012|T00|p=Proteobacteria:0.73|g=Ralstonia:0.44	5	0	0	0	5
P1012|T00|p=Proteobacteria:0.84|g=Polaromonas:0.22	3	0	1	0	3
P1012|T00|p=Proteobacteria:0.90|g=Taonella:0.90	21	16	0	0	5
P1012|T00|p=Proteobacteria:1.00|g=Phenylobacterium:0.63	51	3	0	0	48
P1012|T00|p=Proteobacteria:0.39|g=Mizugakiibacter:0.05	11	0	8	0	11
P1012|T00|p=Proteobacteria:0.96|g=Phenylobacterium:0.69	60	0	1	0	60
P1012|T00|p=Proteobacteria:0.99|g=Caulobacter:0.60	5	0	0	0	5
P1012|T00|p=Proteobacteria:0.99|g=Pseudocitrobacter:0.33	5	0	0	0	5
P1012|T00|p=Firmicutes:0.77|g=Salirhabdus:0.60	20	0	10	0	20
P1012|T00|p=Proteobacteria:0.75|g=Phenylobacterium:0.75	9	1	0	0	8
P1012|T00|p=Proteobacteria:1.00|g=Phenylobacterium:1.00	5	5	0	0	0
P1012|T00|p=Proteobacteria:0.91|g=Pseudocitrobacter:0.55	3	0	0	0	3
P1012|T00|p=Firmicutes:1.00|g=Clostridium_sensu_stricto:1.00	177	176	0	0	1
P1012|T00|p=Proteobacteria:0.91|g=Hephaestia:0.41	3	0	0	0	3
P1012|T00|p=Proteobacteria:0.73|g=Stakelama:0.37	8	0	0	0	8
P1012|T00|p=Proteobacteria:0.94|g=Pseudocitrobacter:0.59	3	0	0	0	3
P1012|T00|p=Proteobacteria:1.00|g=Afipia:0.36	619	0	443	0	616
P1012|T00|p=Proteobacteria:0.99|g=Variovorax:0.98	258	253	0	0	5
P1012|T00|p=Proteobacteria:0.89|g=Sphingomonas:0.30	11	0	3	0	11
P1012|T00|p=Proteobacteria:0.55|g=Aquabacterium:0.31	14	0	8	0	14
P1012|T00|p=Proteobacteria:0.33|g=Erythromicrobium:0.32	19	0	2	0	19
P1012|T00|p=Proteobacteria:0.67|g=Tardiphaga:0.32	3	0	0	0	3
P1012|T00|p=Firmicutes:0.71|g=Anaerobacter:0.57	58	0	0	0	58
P1012|T00|p=Proteobacteria:1.00|g=Methylophilus:1.00	122	122	0	0	0
P1012|T00|p=Proteobacteria:0.83|g=Sphingosinicella:0.29	7	0	3	0	7
P1012|T00|p=Proteobacteria:0.56|g=Vampirovibrio:0.56	50	0	0	0	50
P1012|T00|p=Proteobacteria:0.91|g=Hephaestia:0.37	18	0	0	0	18
P1012|T00|p=Proteobacteria:0.27|g=Agaricicola:0.20	26	0	1	0	26
P1012|T00|p=Actinobacteria:1.00|g=Micrococcineae:1.00	3	3	0	0	0
P1012|T00|p=Proteobacteria:0.77|g=Stakelama:0.48	4	0	0	0	4
P1012|T00|p=Proteobacteria:0.50|g=Pseudocitrobacter:0.42	143	0	33	0	143
P1012|T00|p=Proteobacteria:0.87|g=Ralstonia:0.57	3	0	0	0	3
P1012|T00|p=Proteobacteria:0.71|g=Humitalea:0.34	7	0	0	0	7
P1012|T00|p=Proteobacteria:0.91|g=Kinneretia:0.68	56	2	3	0	54
P1012|T00|p=Proteobacteria:1.00|g=Stakelama:0.40	5	0	1	0	5
P1012|T00|p=Proteobacteria:0.78|g=Stenotrophomonas:0.71	5	0	0	0	5
P1012|T00|p=Proteobacteria:0.72|g=Variovorax:0.41	9	0	1	0	9
P1012|T00|p=Proteobacteria:0.96|g=Delftia:0.53	3	0	0	0	3
P1012|T00|p=Firmicutes:0.47|g=Allobacillus:0.41	7	0	0	0	7
P1012|T00|p=Proteobacteria:0.98|g=Pelomonas:0.76	7	1	0	0	6
P1012|T00|p=Firmicutes:0.48|g=Halalkalibacillus:0.11	56	0	13	0	56
P1012|T00|p=Proteobacteria:0.51|g=Rhizorhapis:0.37	12	0	2	0	12
P1012|T00|p=Proteobacteria:0.95|g=Stenotrophomonas:0.74	7	2	0	0	5
P1012|T00|p=Proteobacteria:0.44|g=Paucibacter:0.39	4	0	0	0	4
P1012|T00|p=Proteobacteria:1.00|g=Enhydrobacter:1.00	5	5	0	0	0
P1012|T00|p=Proteobacteria:0.55|g=Rosenbergiella:0.23	4	0	1	0	4
P1012|T00|p=Actinobacteria:0.97|g=Corynebacterineae:0.97	37	37	0	0	0
P1012|T00|p=Proteobacteria:1.00|g=Defluviimonas:0.58	3	0	0	0	3
P1012|T00|p=Proteobacteria:1.00|g=Caulobacter:0.76	5	1	0	0	4
P1012|T00|p=Proteobacteria:0.36|g=Stakelama:0.20	3	0	0	0	3
P1012|T00|p=Proteobacteria:1.00|g=Methyloversatilis:1.00	30	30	0	0	0
P1012|T00|p=Firmicutes:0.52|g=Staphylococcus:0.38	3	0	1	0	3
P1012|T00|p=Proteobacteria:0.90|g=Bosea:0.80	3	3	0	0	0
P1012|T00|p=Proteobacteria:0.56|g=Pelomonas:0.46	3	0	0	0	3
P1012|T00|p=Bacteroidetes:0.97|g=Flavobacterium:0.72	9	0	0	0	9
P1012|T00|p=Chloroflexi:1.00|g=Caldilinea:1.00	7	7	0	0	0
P1012|T00|p=Proteobacteria:0.74|g=Rivicola:0.73	3	0	0	0	3
P1012|T00|p=Actinobacteria:0.97|g=Corynebacterineae:0.87	23	21	0	0	2
P1012|T00|p=Proteobacteria:0.99|g=Afipia:0.54	7	0	0	0	7
P1012|T00|f=Unknown:0.00|g=Unknown:0.00	6	0	0	4	4
P1012|T00|p=Proteobacteria:0.99|g=Phenylobacterium:0.98	3	3	0	0	0
P1012|T00|p=Firmicutes:0.46|g=Halalkalibacillus:0.25	3	0	0	0	3
P1012|T00|p=Proteobacteria:1.00|g=Stakelama:0.49	6	0	0	0	6
P1012|T00|p=Proteobacteria:0.60|g=Caulobacter:0.60	12	0	0	0	12
P1012|T00|p=Proteobacteria:0.49|g=Pelomonas:0.36	8	0	2	0	8
P1012|T00|p=Proteobacteria:0.59|g=Rhodanobacter:0.40	8	0	5	0	8
P1012|T00|p=Proteobacteria:0.80|g=Mitsuaria:0.55	44	0	2	0	44
P1012|T00|p=Proteobacteria:0.68|g=Noviherbaspirillum:0.55	7	0	0	0	7
P1012|T00|p=Proteobacteria:0.43|g=Alkanindiges:0.23	16	0	1	0	16
P1012|T00|p=Proteobacteria:1.00|g=Sphingomonas:0.83	10	3	0	0	7
P1012|T00|p=Proteobacteria:0.64|g=Phenylobacterium:0.58	22	0	0	0	22
P1012|T00|p=Proteobacteria:0.75|g=Pseudocitrobacter:0.45	26	0	0	0	26
P1012|T00|p=Proteobacteria:1.00|g=Roseomonas:0.97	10	10	0	0	0
P1012|T00|p=Proteobacteria:0.94|g=Bosea:0.81	3	2	0	0	1
P1012|T00|p=Proteobacteria:0.91|g=Afipia:0.53	5	0	0	0	5
P1012|T00|p=Proteobacteria:0.99|g=Methylobacterium:0.99	13	13	0	0	0
P1012|T00|p=Proteobacteria:0.99|g=Stakelama:0.41	27	0	1	0	27
P1012|T00|p=Proteobacteria:0.68|g=Azorhizophilus:0.41	3	0	0	0	3
P1012|T00|p=Proteobacteria:0.98|g=Hephaestia:0.33	27	0	2	0	27
P1012|T00|p=Proteobacteria:0.96|g=Stakelama:0.37	4	0	2	0	4
P1012|T00|p=Proteobacteria:0.43|g=Kinneretia:0.42	6	0	1	0	6
P1012|T00|p=Proteobacteria:1.00|g=Variovorax:0.67	4	0	0	0	4
P1012|T00|p=Proteobacteria:0.81|g=Stakelama:0.35	4	0	1	0	4
P1012|T00|p=Proteobacteria:0.79|g=Polaromonas:0.25	12	0	6	0	12
P1012|T00|p=Proteobacteria:0.23|g=Phreatobacter:0.10	3	0	0	0	3
P1012|T00|p=Proteobacteria:0.50|g=Pelomonas:0.46	5	0	0	0	5
P1012|T00|p=Proteobacteria:0.87|g=Ralstonia:0.74	158	5	1	0	153
P1012|T00|p=Proteobacteria:1.00|g=Afipia:0.53	5	0	0	0	5
P1012|T00|p=Planctomycetes:0.84|g=Pirellula:0.47	3	0	0	0	3
P1012|T00|p=Proteobacteria:1.00|g=Sphingomonas:0.91	30	28	0	0	2
P1012|T00|p=Firmicutes:0.58|g=Allobacillus:0.38	5	0	0	0	5
P1012|T00|p=Proteobacteria:1.00|g=Bosea:1.00	44	44	0	0	0
P1012|T00|p=Proteobacteria:1.00|g=Enhydrobacter:1.00	6	6	0	0	0
P1012|T00|p=Actinobacteria:0.59|g=Corynebacterineae:0.38	3	0	0	0	3
P1012|T00|p=Firmicutes:0.72|g=Enterococcus:0.50	3	0	1	0	3
P1012|T00|p=Proteobacteria:0.93|g=Caulobacter:0.91	9	9	0	0	0
P1012|T00|p=Proteobacteria:0.31|g=Azorhizophilus:0.11	3	0	1	0	3
P1012|T00|p=Bacteroidetes:0.98|g=Sphingobacterium:0.85	3	3	0	0	0
P1012|T00|p=Proteobacteria:0.06|g=Permianibacter:0.06	8	0	3	3	5
P1012|T00|p=Proteobacteria:0.87|g=Rhizorhabdus:0.34	5	0	1	0	5
P1012|T00|p=Firmicutes:0.71|g=Halalkalibacillus:0.31	3	0	0	0	3
P1012|T00|p=Proteobacteria:0.59|g=Ralstonia:0.41	3	0	0	0	3
P1012|T00|p=Firmicutes:0.51|g=Allobacillus:0.32	141	0	36	0	141
P1012|T00|p=Firmicutes:0.87|g=Bacillus:0.87	17	14	0	0	3
P1012|T00|p=Proteobacteria:0.70|g=Caulobacter:0.56	3	0	0	0	3
P1012|T00|p=Proteobacteria:0.78|g=Caenimonas:0.14	9	0	5	0	9
P1012|T00|p=Proteobacteria:1.00|g=Escherichia/Shigella:1.00	10	10	0	0	0
P1012|T00|p=Proteobacteria:0.42|g=Phreatobacter:0.40	66	0	3	0	66
P1012|T00|p=Proteobacteria:0.97|g=Sphingomonas:0.84	6	3	0	0	3
P1012|T00|p=Actinobacteria:0.81|g=Corynebacterineae:0.80	3	3	0	0	0
P1012|T00|p=Proteobacteria:0.84|g=Leptothrix:0.36	11	0	7	0	11
P1012|T00|p=Proteobacteria:0.70|g=Phenylobacterium:0.70	16	4	0	0	12
P1012|T00|p=Proteobacteria:0.39|g=Kinneretia:0.15	9	0	2	0	9
P1012|T00|p=Proteobacteria:1.00|g=Phenylobacterium:0.97	3	3	0	0	0
P1012|T00|p=Proteobacteria:0.98|g=Stakelama:0.48	4	0	0	0	4
P1012|T00|p=Proteobacteria:0.18|g=Kinneretia:0.18	3	0	0	0	3
P1012|T00|p=Proteobacteria:0.71|g=Hephaestia:0.20	28	0	2	0	28
P1012|T00|p=Proteobacteria:0.98|g=Bradyrhizobium:0.90	3	3	0	0	0
P1012|T00|p=Actinobacteria:0.71|g=Corynebacterineae:0.71	32	1	1	0	31
P1012|T00|p=Proteobacteria:0.99|g=Sphingosinicella:0.41	28	0	1	0	28
P1012|T00|p=Firmicutes:0.81|g=Allobacillus:0.61	6	0	0	0	6
P1012|T00|p=Proteobacteria:0.88|g=Pelomonas:0.49	79	0	12	0	79
P1012|T00|p=Proteobacteria:1.00|g=Phenylobacterium:1.00	4	4	0	0	0
P1012|T00|p=Proteobacteria:0.18|g=Paucimonas:0.10	3	0	0	0	3
P1012|T00|p=Proteobacteria:0.97|g=Phreatobacter:0.97	68	68	0	0	0
P1012|T00|p=Proteobacteria:0.56|g=Alkanindiges:0.25	9	0	3	0	9
P1012|T00|p=Proteobacteria:0.57|g=Asticcacaulis:0.50	15	0	0	0	15
P1012|T00|p=Proteobacteria:0.32|g=Rhizorhapis:0.18	4	0	2	0	4
P1012|T00|p=Proteobacteria:0.76|g=Pelomonas:0.44	4	0	2	0	4
P1012|T00|p=Proteobacteria:0.99|g=Enhydrobacter:0.99	18	18	0	0	0
P1012|T00|p=Proteobacteria:0.12|g=Pseudochelatococcus:0.10	11	0	6	0	11
P1012|T00|p=Crenarchaeota:0.03|g=Hyperthermus:0.02	147	0	111	3	144
P1012|T00|p=Proteobacteria:0.43|g=Methylibium:0.21	94	0	30	0	94
P1012|T00|p=Proteobacteria:1.00|g=Hephaestia:0.29	8	0	2	0	8
P1012|T00|p=Proteobacteria:1.00|g=Sphingomonas:0.53	6	0	1	0	6
P1012|T00|p=Proteobacteria:1.00|g=Sphingomonas:0.69	6	0	0	0	6
P1012|T00|p=Proteobacteria:1.00|g=Escherichia/Shigella:1.00	3	3	0	0	0
P1012|T00|p=Actinobacteria:0.83|g=Corynebacterineae:0.83	5	4	0	0	1
P1012|T00|p=Proteobacteria:0.94|g=Pelomonas:0.91	3	3	0	0	0
P1012|T00|p=Proteobacteria:1.00|g=Stakelama:0.47	33	0	2	0	33
P1012|T00|p=Proteobacteria:0.33|g=Tardiphaga:0.15	4	0	0	0	4
P1012|T00|p=Proteobacteria:0.44|g=Phenylobacterium:0.44	5	0	0	0	5
P1012|T00|p=Proteobacteria:1.00|g=Gluconacetobacter:0.75	72	3	1	0	69
P1012|T00|p=Proteobacteria:0.27|g=Aestuariispira:0.18	29	0	3	0	29
P1012|T00|p=Armatimonadetes:0.37|g=Fimbriimonas:0.37	3	0	0	0	3
P1012|T00|p=Proteobacteria:0.63|g=Tardiphaga:0.36	4	0	0	0	4
P1012|T00|p=Proteobacteria:0.76|g=Kinneretia:0.46	6	0	1	0	6
P1012|T00|p=Proteobacteria:0.75|g=Rhizorhabdus:0.32	3	0	0	0	3
P1012|T00|p=Proteobacteria:0.47|g=Aquabacterium:0.22	10	0	5	0	10
P1012|T00|p=Proteobacteria:0.99|g=Variovorax:0.66	3	0	0	0	3
P1012|T00|p=Proteobacteria:0.98|g=Pelomonas:0.67	4	0	0	0	4
P1012|T00|p=Proteobacteria:0.97|g=Pseudocitrobacter:0.55	7	0	0	0	7
P1012|T00|p=Proteobacteria:0.82|g=Azorhizophilus:0.44	3	0	0	0	3
P1012|T00|p=Proteobacteria:0.88|g=Delftia:0.75	98	2	2	0	96
P1012|T00|p=Proteobacteria:0.79|g=Kinneretia:0.52	25	0	2	0	25
P1012|T00|p=Proteobacteria:0.65|g=Hephaestia:0.23	21	0	4	0	21
P1012|T00|p=Proteobacteria:0.64|g=Chelatococcus:0.64	3	0	0	0	3
P1012|T00|p=Proteobacteria:0.68|g=Acinetobacter:0.42	8	0	3	0	8
P1012|T00|p=Proteobacteria:0.99|g=Neorhizobium:0.70	5	0	0	0	5
P1012|T00|p=Proteobacteria:0.99|g=Asticcacaulis:0.61	22	0	1	0	22
P1012|T00|p=Proteobacteria:0.98|g=Pseudocitrobacter:0.63	5	0	0	0	5
P1012|T00|p=Proteobacteria:0.86|g=Defluviimonas:0.20	5	0	0	0	5
P1012|T00|p=Proteobacteria:0.70|g=Bosea:0.69	6	1	0	0	5
P1012|T00|p=Proteobacteria:1.00|g=Afipia:0.62	8	0	0	0	8
P1012|T00|p=Proteobacteria:0.97|g=Vampirovibrio:0.97	25	25	0	0	0
P1012|T00|p=Proteobacteria:0.23|g=Aestuariispira:0.15	27	0	23	0	27
P1012|T00|p=Proteobacteria:0.84|g=Caulobacter:0.84	11	7	0	0	4
P1012|T00|p=Firmicutes:0.92|g=Lactobacillus:0.84	20	15	0	0	5
P1012|T00|p=Proteobacteria:0.32|g=Kinneretia:0.14	4	0	0	0	4
P1012|T00|p=Actinobacteria:0.72|g=Corynebacterineae:0.71	81	4	0	0	77
P1012|T00|p=Armatimonadetes:0.35|g=Fimbriimonas:0.35	3	0	0	0	3
P1012|T00|p=Proteobacteria:0.80|g=Bosea:0.80	3	2	0	0	1
P1012|T00|p=Proteobacteria:1.00|g=Afipia:0.46	5	0	0	0	5
P1012|T00|p=Proteobacteria:0.69|g=Neorhizobium:0.65	3	0	0	0	3
P1012|T00|p=Proteobacteria:0.92|g=Nitrobacter:0.53	5	0	0	0	5
P1012|T00|p=Proteobacteria:0.70|g=Kinneretia:0.67	11	0	0	0	11
P1012|T00|p=Proteobacteria:0.80|g=Nitrobacter:0.57	6	0	0	0	6
P1012|T00|p=Proteobacteria:0.86|g=Leptothrix:0.81	3	2	0	0	1
P1012|T00|p=Proteobacteria:0.87|g=Rhizorhabdus:0.41	7	0	0	0	7
P1012|T00|p=Proteobacteria:0.22|g=Aestuariispira:0.17	6	0	0	0	6
P1012|T00|p=Proteobacteria:1.00|g=Pelomonas:0.99	3	3	0	0	0
P1012|T00|p=Proteobacteria:1.00|g=Afipia:0.58	3	0	0	0	3
P1012|T00|p=Proteobacteria:0.79|g=Ralstonia:0.73	14	7	0	0	7
P1012|T00|p=Proteobacteria:0.63|g=Phenylobacterium:0.63	6	0	0	0	6
P1012|T00|p=Proteobacteria:0.99|g=Escherichia/Shigella:0.38	3	0	1	0	3
P1012|T00|p=Proteobacteria:0.98|g=Paracoccus:0.38	3	0	0	0	3
P1012|T00|p=Actinobacteria:0.97|g=Corynebacterineae:0.95	3	3	0	0	0
P1012|T00|p=Proteobacteria:0.78|g=Caenimonas:0.29	3	0	1	0	3
P1012|T00|p=Proteobacteria:0.40|g=Phreatobacter:0.40	5	0	1	0	5
P1012|T00|p=Proteobacteria:0.25|g=Mangrovibacter:0.08	4	0	1	0	4
P1012|T00|p=Bacteroidetes:0.92|g=Flavobacterium:0.78	9	2	0	0	7
P1012|T00|p=Proteobacteria:0.61|g=Bosea:0.61	3	0	0	0	3
P1012|T00|p=Proteobacteria:0.37|g=Paucimonas:0.29	9	0	2	0	9
P1012|T00|p=Firmicutes:0.17|g=Jeotgalibaca:0.12	3	0	0	0	3
P1012|T00|p=Proteobacteria:0.93|g=Phreatobacter:0.89	3	3	0	0	0
P1012|T00|p=Proteobacteria:1.00|g=Caulobacter:1.00	35	35	0	0	0
P1012|T00|p=Proteobacteria:1.00|g=Sphingomonas:0.91	4	4	0	0	0
P1012|T00|p=Firmicutes:0.26|g=Chungangia:0.26	3	0	1	0	3
P1012|T00|p=Proteobacteria:0.48|g=Polymorphobacter:0.29	24	0	0	0	24
P1012|T00|p=Proteobacteria:0.72|g=Neorhizobium:0.65	10	1	0	0	9
P1012|T00|p=Proteobacteria:0.16|g=Agaricicola:0.10	4	0	1	0	4
P1012|T00|p=Proteobacteria:0.71|g=Bosea:0.47	6	0	0	0	6
P1012|T00|p=Proteobacteria:0.67|g=Rhizorhapis:0.27	52	0	45	0	52
P1012|T00|p=Proteobacteria:0.91|g=Nitrobacter:0.75	3	0	0	0	3
P1012|T00|p=Firmicutes:0.79|g=Salirhabdus:0.35	3	0	1	0	3
P1012|T00|p=Firmicutes:0.65|g=Allobacillus:0.48	7	0	0	0	7
P1012|T00|p=Proteobacteria:0.90|g=Afipia:0.31	17	0	1	0	17
P1012|T00|p=Proteobacteria:1.00|g=Taonella:1.00	31	31	0	0	0
P1012|T00|p=Proteobacteria:0.93|g=Pelomonas:0.80	5	5	0	0	0
P1012|T00|p=Proteobacteria:0.57|g=Pelomonas:0.50	4	0	0	0	4
P1012|T00|p=Firmicutes:0.61|g=Allobacillus:0.45	3	0	1	0	3
P1012|T00|p=Proteobacteria:0.69|g=Noviherbaspirillum:0.53	4	0	0	0	4
P1012|T00|p=Proteobacteria:1.00|g=Ralstonia:0.94	3	3	0	0	0
P1012|T00|p=Proteobacteria:0.75|g=Stakelama:0.39	4	0	1	0	4
P1012|T00|p=Proteobacteria:0.69|g=Ralstonia:0.64	5	0	0	0	5
P1012|T00|p=Chloroflexi:1.00|g=Caldilinea:1.00	4	4	0	0	0
P1012|T00|p=Proteobacteria:0.75|g=Rhizorhabdus:0.33	3	0	1	0	3
P1012|T00|p=Proteobacteria:1.00|g=Pseudomonas:0.76	3	1	0	0	2
P1012|T00|p=Proteobacteria:0.99|g=Sphingomonas:0.97	3	3	0	0	0
P1012|T00|p=Proteobacteria:0.80|g=Pelomonas:0.74	4	0	0	0	4
P1012|T00|p=Proteobacteria:0.99|g=Stakelama:0.24	3	0	1	0	3
P1012|T00|p=Proteobacteria:0.43|g=Pelomonas:0.39	12	0	3	0	12
P1012|T00|p=Proteobacteria:0.86|g=Ralstonia:0.73	5	0	0	0	5
P1012|T00|p=Proteobacteria:1.00|g=Variovorax:0.99	47	47	0	0	0
P1012|T00|p=Proteobacteria:0.44|g=Rubrivivax:0.21	11	0	7	0	11
P1012|T00|p=Proteobacteria:0.75|g=Kinneretia:0.15	45	0	8	0	45
P1012|T00|p=Proteobacteria:0.94|g=Aquabacterium:0.94	8	8	0	0	0
P1012|T00|p=Proteobacteria:0.93|g=Ralstonia:0.83	3	2	0	0	1
P1012|T00|p=Proteobacteria:0.94|g=Afipia:0.42	3	0	0	0	3
P1012|T00|p=Proteobacteria:0.43|g=Ponticaulis:0.22	5	0	0	0	5
P1012|T00|p=Proteobacteria:0.62|g=Paucibacter:0.59	43	0	7	0	43
P1012|T00|p=Proteobacteria:1.00|g=Variovorax:0.37	4	0	0	0	4
P1012|T00|p=Proteobacteria:0.73|g=Kinneretia:0.70	3	0	0	0	3
P1012|T00|p=Proteobacteria:0.96|g=Phenylobacterium:0.84	8	8	0	0	0
P1012|T00|p=Proteobacteria:0.28|g=Thiobacimonas:0.08	3	0	1	0	3
P1012|T00|p=Proteobacteria:0.98|g=Sphingomonas:0.55	6	0	0	0	6
P1012|T00|p=Proteobacteria:0.71|g=Kinneretia:0.67	5	0	0	0	5
P1012|T00|p=Proteobacteria:1.00|g=Escherichia/Shigella:1.00	12	12	0	0	0
P1012|T00|p=Proteobacteria:0.81|g=Pseudocitrobacter:0.46	18	0	0	0	18
P1012|T00|p=Proteobacteria:0.90|g=Sphingomonas:0.64	10	0	0	0	10
P1012|T00|p=Proteobacteria:0.55|g=Alicycliphilus:0.14	10	0	7	0	10
P1012|T00|p=Proteobacteria:0.23|g=Kinneretia:0.18	17	0	14	0	17
P1012|T00|p=Proteobacteria:1.00|g=Sphingomonas:0.78	5	1	0	0	4
P1012|T00|p=Actinobacteria:0.61|g=Corynebacterineae:0.60	3	0	0	0	3
P1012|T00|p=Proteobacteria:0.99|g=Caulobacter:0.99	3	3	0	0	0
P1012|T00|p=Actinobacteria:0.94|g=Corynebacterineae:0.94	6	6	0	0	0
P1012|T00|p=Armatimonadetes:0.41|g=Fimbriimonas:0.41	3	0	0	0	3
P1012|T00|p=Proteobacteria:0.43|g=Asticcacaulis:0.34	14	0	4	0	14
P1012|T00|p=Proteobacteria:0.62|g=Cosenzaea:0.17	5	0	1	0	5
P1012|T00|p=Proteobacteria:0.58|g=Tardiphaga:0.54	4	0	0	0	4
P1012|T00|p=Firmicutes:0.57|g=Salirhabdus:0.31	64	0	28	0	64
P1012|T00|p=Proteobacteria:0.78|g=Ralstonia:0.55	8	0	1	0	8
P1012|T00|p=Proteobacteria:1.00|g=Enhydrobacter:1.00	10	10	0	0	0
P1012|T00|p=Proteobacteria:0.99|g=Delftia:0.98	17	17	0	0	0
P1012|T00|p=Proteobacteria:0.98|g=Bosea:0.98	5	5	0	0	0
P1012|T00|p=Proteobacteria:0.65|g=Methylobacterium:0.62	3	0	0	0	3
P1012|T00|p=Proteobacteria:0.39|g=Cosenzaea:0.26	9	0	0	0	9
P1012|T00|p=Firmicutes:0.23|g=Isobaculum:0.19	6	0	0	0	6
P1012|T00|p=Proteobacteria:0.19|g=Acidiferrobacter:0.19	28	0	4	0	28
P1012|T00|p=Proteobacteria:0.77|g=Phenylobacterium:0.70	12	0	0	0	12
P1012|T00|p=Proteobacteria:0.87|g=Vampirovibrio:0.87	4	4	0	0	0
P1012|T00|p=Proteobacteria:0.89|g=Stakelama:0.30	11	0	2	0	11
P1012|T00|p=Proteobacteria:0.79|g=Bosea:0.61	3	0	0	0	3
P1012|T00|p=Proteobacteria:0.28|g=Phreatobacter:0.26	3	0	0	0	3
P1012|T00|p=Proteobacteria:0.99|g=Stakelama:0.44	4	0	0	0	4
P1012|T00|p=Proteobacteria:0.89|g=Escherichia/Shigella:0.43	4	0	1	0	4
P1012|T00|p=Proteobacteria:0.64|g=Luteibacter:0.51	5	0	1	0	5
P1012|T00|p=Firmicutes:0.62|g=Chungangia:0.57	3	0	0	0	3
P1012|T00|p=Proteobacteria:0.26|g=Melaminivora:0.13	7	0	0	0	7
P1012|T00|p=Proteobacteria:0.44|g=Oligotropha:0.40	8	0	3	0	8
P1012|T00|p=Proteobacteria:0.83|g=Swingsia:0.59	5	0	0	0	5
P1012|T00|p=Proteobacteria:0.71|g=Bosea:0.66	5	1	1	0	4
P1012|T00|p=Proteobacteria:0.83|g=Hephaestia:0.30	12	0	0	0	12
P1012|T00|p=Armatimonadetes:0.61|g=Fimbriimonas:0.61	4	0	0	0	4
P1012|T00|p=Proteobacteria:0.55|g=Paraherbaspirillum:0.24	3	0	1	0	3
P1012|T00|p=Proteobacteria:0.99|g=Aquabacterium:0.98	4	4	0	0	0
P1012|T00|p=Firmicutes:0.76|g=Staphylococcus:0.73	9	3	0	0	6
P1012|T00|p=Proteobacteria:1.00|g=Delftia:1.00	11	9	0	0	2
P1012|T00|p=Proteobacteria:0.33|g=Aestuariispira:0.22	14	0	0	0	14
P1012|T00|p=Firmicutes:0.54|g=Allobacillus:0.38	3	0	0	0	3
P1012|T00|p=Proteobacteria:0.98|g=Sphingosinicella:0.23	9	0	6	0	9
P1012|T00|p=Actinobacteria:0.99|g=Corynebacterineae:0.82	3	3	0	0	0
P1012|T00|p=Actinobacteria:1.00|g=Micrococcineae:1.00	6	6	0	0	0
P1012|T00|p=Proteobacteria:1.00|g=Bosea:1.00	5	5	0	0	0
P1012|T00|p=Proteobacteria:0.53|g=Vampirovibrio:0.53	3	0	0	0	3
P1012|T00|p=Firmicutes:0.55|g=Allobacillus:0.24	9	0	7	0	9
P1012|T00|p=Proteobacteria:0.28|g=Paucimonas:0.18	15	0	0	0	15
P1012|T00|p=Proteobacteria:0.97|g=Pelomonas:0.94	57	50	0	0	7
P1012|T00|p=Proteobacteria:0.39|g=Paucimonas:0.28	7	0	0	0	7
P1012|T00|p=Proteobacteria:1.00|g=Variovorax:0.62	3	0	0	0	3
P1012|T00|p=Proteobacteria:0.32|g=Paucibacter:0.28	3	0	0	0	3
P1012|T00|p=Firmicutes:0.54|g=Allobacillus:0.45	22	0	1	0	22
P1012|T00|p=Proteobacteria:0.51|g=Methylibium:0.25	12	0	7	0	12
P1012|T00|p=Proteobacteria:0.71|g=Azorhizophilus:0.26	6	0	0	0	6
P1012|T00|p=Proteobacteria:0.89|g=Stakelama:0.34	3	0	0	0	3
P1012|T00|p=Proteobacteria:0.19|g=Zhizhongheella:0.10	6	0	3	0	6
P1012|T00|p=Proteobacteria:0.50|g=Pelomonas:0.46	5	0	0	0	5
P1012|T00|p=Firmicutes:0.86|g=Bacillus:0.85	60	13	0	0	47
P1012|T00|p=Proteobacteria:0.84|g=Hephaestia:0.36	4	0	0	0	4
P1012|T00|p=Proteobacteria:0.91|g=Methylotenera:0.55	3	0	1	0	3
P1012|T00|p=Proteobacteria:1.00|g=Stakelama:0.46	3	0	0	0	3
P1012|T00|p=Proteobacteria:0.48|g=Pelomonas:0.48	3	0	0	0	3
P1012|T00|p=Proteobacteria:0.98|g=Afipia:0.46	12	0	0	0	12
P1012|T00|p=Proteobacteria:0.89|g=Hephaestia:0.34	89	0	5	0	89
P1012|T00|p=Proteobacteria:1.00|g=Afipia:0.53	74	0	19	0	74
P1012|T00|p=Firmicutes:0.62|g=Allobacillus:0.26	5	0	2	0	5
P1012|T00|p=Proteobacteria:0.69|g=Noviherbaspirillum:0.56	125	0	1	0	125
P1012|T00|p=Proteobacteria:0.16|g=Ciceribacter:0.15	3	0	0	0	3
P1012|T00|p=Proteobacteria:0.63|g=Escherichia/Shigella:0.45	3	0	0	0	3
P1012|T00|p=Proteobacteria:0.88|g=Kinneretia:0.52	3	0	1	0	3
P1012|T00|p=Proteobacteria:0.37|g=Polymorphobacter:0.28	29	0	0	0	29
P1012|T00|p=Proteobacteria:0.99|g=Stakelama:0.43	64	0	2	0	64
P1012|T00|p=Firmicutes:0.43|g=Isobaculum:0.43	9	0	2	0	9
P1012|T00|p=Proteobacteria:0.66|g=Alicycliphilus:0.15	5	0	0	0	5
P1012|T00|p=Firmicutes:0.50|g=Granulicatella:0.10	20	0	2	0	20
P1012|T00|p=Proteobacteria:0.91|g=Afipia:0.30	3	0	1	0	3
P1012|T00|p=Proteobacteria:0.81|g=Variovorax:0.31	20	0	12	0	20
P1012|T00|p=Proteobacteria:0.89|g=Variovorax:0.13	26	0	7	0	26
P1012|T00|p=Proteobacteria:1.00|g=Sphingomonas:0.42	3	0	0	0	3
P1012|T00|p=Proteobacteria:0.15|g=Rehaibacterium:0.05	6	0	3	0	6
P1012|T00|p=Proteobacteria:0.94|g=Variovorax:0.77	6	0	0	0	6
P1012|T00|p=Proteobacteria:1.00|g=Ralstonia:1.00	24	24	0	0	0
P1012|T00|p=Proteobacteria:0.28|g=Methylovirgula:0.25	5	0	0	0	5
P1012|T00|p=Proteobacteria:0.74|g=Kinneretia:0.54	3	0	0	0	3
P1012|T00|p=Proteobacteria:1.00|g=Escherichia/Shigella:1.00	34	34	0	0	0
P1012|T00|p=Proteobacteria:0.88|g=Hephaestia:0.45	5	0	0	0	5
P1012|T00|p=Proteobacteria:0.42|g=Humitalea:0.34	4	0	0	0	4
P1012|T00|p=Proteobacteria:1.00|g=Enhydrobacter:1.00	6	6	0	0	0
P1012|T00|p=Firmicutes:0.53|g=Bacillus:0.51	9	0	1	0	9
P1012|T00|p=Proteobacteria:1.00|g=Sphingomonas:0.65	9	1	0	0	8
P1012|T00|p=Proteobacteria:0.18|g=Kinneretia:0.16	3	0	0	0	3
P1012|T00|p=Proteobacteria:0.75|g=Paucibacter:0.60	3	0	0	0	3
P1012|T00|p=Proteobacteria:0.25|g=Aestuariispira:0.18	80	0	13	0	80
P1012|T00|p=Proteobacteria:1.00|g=Sphingomonas:0.95	13	11	0	0	2
P1012|T00|p=Proteobacteria:0.44|g=Pelomonas:0.36	7	0	0	0	7
P1012|T00|p=Proteobacteria:0.70|g=Aquabacterium:0.39	7	0	1	0	7
P1012|T00|p=Firmicutes:0.43|g=Allobacillus:0.36	27	0	14	0	27
P1012|T00|p=Firmicutes:0.63|g=Chungangia:0.53	3	0	0	0	3
P1012|T00|p=Proteobacteria:0.92|g=Noviherbaspirillum:0.40	3	0	0	0	3
P1012|T00|p=Proteobacteria:0.65|g=Hephaestia:0.25	3	0	1	0	3
P1012|T00|p=Proteobacteria:0.65|g=Kinneretia:0.37	3	0	0	0	3
P1012|T00|p=Proteobacteria:0.72|g=Variovorax:0.69	6	0	0	0	6
P1012|T00|p=Proteobacteria:0.69|g=Paucibacter:0.63	3	0	0	0	3
P1012|T00|p=Proteobacteria:0.92|g=Afipia:0.31	11	0	2	0	11
P1012|T00|p=Proteobacteria:0.99|g=Phenylobacterium:0.97	13	13	0	0	0
P1012|T00|p=Proteobacteria:0.38|g=Mitsuaria:0.10	3	0	0	0	3
P1012|T00|p=Proteobacteria:1.00|g=Variovorax:0.89	4	3	0	0	1
P1012|T00|p=Proteobacteria:0.38|g=Phenylobacterium:0.37	22	0	1	0	22
P1012|T00|p=Proteobacteria:0.98|g=Afipia:0.71	7	0	0	0	7
P1012|T00|p=Firmicutes:0.61|g=Bacillus:0.61	59	0	4	0	59
P1012|T00|p=Proteobacteria:0.99|g=Hephaestia:0.34	3	0	1	0	3
P1012|T00|p=Proteobacteria:0.92|g=Hephaestia:0.34	8	0	1	0	8
P1012|T00|p=Proteobacteria:1.00|g=Pelomonas:1.00	94	94	0	0	0
P1012|T00|p=Proteobacteria:0.82|g=Cosenzaea:0.24	3	0	0	0	3
P1012|T00|p=Proteobacteria:0.08|g=Methylobrevis:0.05	4	0	2	0	4
P1012|T00|p=Proteobacteria:1.00|g=Nitrobacter:0.53	47	0	3	0	47
P1012|T00|p=Proteobacteria:0.55|g=Aquabacterium:0.53	11	0	0	0	11
P1012|T00|p=Proteobacteria:0.60|g=Luteibacter:0.23	3	0	1	0	3
P1012|T00|p=Proteobacteria:0.38|g=Kinneretia:0.27	53	0	22	0	53
P1012|T00|p=Proteobacteria:0.89|g=Hephaestia:0.30	3	0	0	0	3
P1012|T00|p=Proteobacteria:1.00|g=Ralstonia:1.00	70	70	0	0	0
P1012|T00|p=Proteobacteria:0.69|g=Kinneretia:0.60	24	0	1	0	24
P1012|T00|p=Proteobacteria:0.89|g=Afipia:0.24	12	0	3	0	12
P1012|T00|p=Proteobacteria:1.00|g=Afipia:0.38	49	0	12	0	49
P1012|T00|p=Proteobacteria:0.82|g=Sphingosinicella:0.35	5	0	0	0	5
P1012|T00|p=Proteobacteria:1.00|g=Methylobacterium:1.00	150	150	0	0	0
P1012|T00|p=Firmicutes:0.73|g=Salirhabdus:0.29	11	0	9	0	11
P1012|T00|p=Proteobacteria:0.99|g=Bosea:0.95	6	6	0	0	0
P1012|T00|p=Actinobacteria:1.00|g=Corynebacterineae:0.96	28	28	0	0	0
P1012|T00|p=Proteobacteria:0.64|g=Polymorphobacter:0.39	6	0	0	0	6
P1012|T00|p=Firmicutes:0.77|g=Bacillus:0.67	133	20	2	0	113
P1012|T00|p=Proteobacteria:1.00|g=Escherichia/Shigella:0.99	5	5	0	0	0
P1012|T00|p=Proteobacteria:0.60|g=Pelomonas:0.52	7	0	0	0	7
P1012|T00|p=Actinobacteria:0.97|g=Corynebacterineae:0.95	3	3	0	0	0
P1012|T00|p=Proteobacteria:1.00|g=Sphingosinicella:0.33	5	0	0	0	5
P1012|T00|p=Proteobacteria:0.08|g=Thioalkalibacter:0.08	10	0	3	0	10
P1012|T00|p=Proteobacteria:1.00|g=Pelomonas:0.99	43	43	0	0	0
P1012|T00|p=Firmicutes:0.39|g=Halalkalibacillus:0.18	29	0	0	0	29
P1012|T00|p=Proteobacteria:1.00|g=Sphingomonas:0.90	6	4	0	0	2
P1012|T00|p=Proteobacteria:1.00|g=Phenylobacterium:0.98	13	13	0	0	0
P1012|T00|p=Proteobacteria:0.91|g=Pseudocitrobacter:0.26	4	0	1	0	4
P1012|T00|p=Proteobacteria:1.00|g=Sphingomonas:0.43	46	0	16	0	46
P1012|T00|p=Proteobacteria:0.43|g=Motiliproteus:0.13	5	0	0	0	5
P1012|T00|p=Proteobacteria:0.69|g=Tardiphaga:0.30	23	0	4	0	23
P1012|T00|p=Proteobacteria:0.70|g=Pelomonas:0.68	3	0	0	0	3
P1012|T00|p=Proteobacteria:0.89|g=Hephaestia:0.46	18	0	0	0	18
P1012|T00|p=Proteobacteria:0.21|g=Moellerella:0.07	4	0	1	0	4
P1012|T00|p=Proteobacteria:0.91|g=Stakelama:0.37	126	0	83	0	126
P1012|T00|p=Proteobacteria:0.99|g=Pseudocitrobacter:0.51	4	0	0	0	4
P1012|T00|p=Proteobacteria:0.99|g=Pelomonas:0.99	51	50	0	0	1
P1012|T00|p=Firmicutes:0.44|g=Allobacillus:0.35	9	0	0	0	9
P1012|T00|p=Proteobacteria:0.49|g=Phenylobacterium:0.45	6	0	0	0	6
P1012|T00|p=Proteobacteria:0.85|g=Bosea:0.83	17	16	0	0	1
P1012|T00|p=Proteobacteria:0.29|g=Kinneretia:0.12	4	0	0	0	4
P1012|T00|p=Proteobacteria:0.84|g=Pseudocitrobacter:0.50	6	0	0	0	6
P1012|T00|p=Proteobacteria:0.99|g=Pseudocitrobacter:0.53	10	0	0	0	10
P1012|T00|p=Proteobacteria:0.74|g=Hylemonella:0.35	7	0	2	0	7
P1012|T00|p=Proteobacteria:0.81|g=Caulobacter:0.80	99	62	0	0	37
P1012|T00|p=Proteobacteria:0.40|g=Phenylobacterium:0.31	4	0	0	0	4
P1012|T00|p=Proteobacteria:0.53|g=Methylobacterium:0.53	7	0	0	0	7
P1012|T00|p=Proteobacteria:0.68|g=Aquabacterium:0.65	47	0	0	0	47
P1012|T00|p=Proteobacteria:1.00|g=Bosea:1.00	3	3	0	0	0
P1012|T00|p=Proteobacteria:0.67|g=Delftia:0.39	6	0	0	0	6
P1012|T00|p=Proteobacteria:0.81|g=Caenimonas:0.21	3	0	0	0	3
P1012|T00|p=Planctomycetes:0.75|g=Planctopirus:0.47	3	0	0	0	3
P1012|T00|p=Proteobacteria:0.87|g=Aquabacterium:0.83	8	7	0	0	1
P1012|T00|p=Firmicutes:0.59|g=Salirhabdus:0.35	3	0	1	0	3
P1012|T00|p=Firmicutes:0.12|g=Fonticella:0.07	23	0	3	0	23
P1012|T00|p=Armatimonadetes:0.49|g=Fimbriimonas:0.49	3	0	0	0	3
P1012|T00|p=Proteobacteria:1.00|g=Sphingomonas:0.57	23	0	4	0	23
P1012|T00|p=Firmicutes:0.73|g=Bacillus:0.39	212	0	116	0	212
P1012|T00|p=Proteobacteria:0.95|g=Escherichia/Shigella:0.58	3	0	0	0	3
P1012|T00|p=Proteobacteria:0.31|g=Lacibacterium:0.20	4	0	0	0	4
P1012|T00|p=Proteobacteria:1.00|g=Stakelama:0.44	6	0	2	0	6
P1012|T00|p=Proteobacteria:0.59|g=Ralstonia:0.51	11	0	2	0	11
P1012|T00|p=Aquificae:0.30|g=Hydrogenothermus:0.30	4	0	0	0	4
P1012|T00|p=Proteobacteria:0.58|g=Acinetobacter:0.53	123	0	3	0	123
P1012|T00|p=Proteobacteria:1.00|g=Afipia:0.54	3	0	0	0	3
P1012|T00|p=Proteobacteria:0.69|g=Alicycliphilus:0.27	6	0	0	0	6
P1012|T00|p=Proteobacteria:0.95|g=Pelomonas:0.43	6	0	1	0	6
P1012|T00|p=Actinobacteria:0.68|g=Frankineae:0.14	45	0	7	0	45
P1012|T00|p=Proteobacteria:0.43|g=Paucimonas:0.39	3	0	1	0	3
P1012|T00|p=Firmicutes:0.61|g=Halalkalibacillus:0.26	3	0	1	0	3
P1012|T00|p=Planctomycetes:0.45|g=Pirellula:0.41	3	0	0	0	3
P1012|T00|p=Proteobacteria:1.00|g=Pelomonas:0.97	16	16	0	0	0
P1012|T00|p=Proteobacteria:0.98|g=Acetobacter:0.39	24	0	3	0	24
P1012|T00|p=Proteobacteria:0.49|g=Nitrobacter:0.27	3	0	1	0	3
P1012|T00|p=Proteobacteria:1.00|g=Delftia:0.98	123	122	0	0	1
P1012|T00|p=Actinobacteria:1.00|g=Micrococcineae:1.00	7	7	0	0	0
P1012|T00|p=Firmicutes:0.30|g=Isobaculum:0.22	12	0	4	0	12
P1012|T00|p=Proteobacteria:1.00|g=Rhodanobacter:1.00	222	222	0	0	0
P1012|T00|p=Proteobacteria:0.55|g=Phenylobacterium:0.55	3	0	0	0	3
P1012|T00|p=Proteobacteria:0.95|g=Pelomonas:0.85	60	56	0	0	4
P1012|T00|p=Proteobacteria:1.00|g=Sphingomonas:0.81	24	14	0	0	10
P1012|T00|p=Proteobacteria:0.57|g=Stenotrophomonas:0.53	4	0	1	0	4
P1012|T00|p=Proteobacteria:0.83|g=Frateuria:0.43	6	0	0	0	6
P1012|T00|p=Proteobacteria:0.39|g=Hephaestia:0.36	7	0	2	0	7
P1012|T00|p=Proteobacteria:0.54|g=Nitrobacter:0.37	3	0	0	0	3
P1012|T00|p=Proteobacteria:0.71|g=Bosea:0.49	3	0	0	0	3
P1012|T00|p=Proteobacteria:0.86|g=Hephaestia:0.25	4	0	0	0	4
P1012|T00|p=Firmicutes:0.34|g=Salirhabdus:0.16	3	0	0	0	3
P1012|T00|p=Proteobacteria:0.37|g=Paucimonas:0.30	12	0	0	0	12
P1012|T00|p=Proteobacteria:0.32|g=Aquimonas:0.15	4	0	0	0	4
P1012|T00|p=Spirochaetes:0.11|g=Brevinema:0.11	6	0	0	0	6
P1012|T00|p=Proteobacteria:0.63|g=Polaromonas:0.31	6	0	4	0	6
P1012|T00|p=Proteobacteria:0.82|g=Stakelama:0.27	31	0	4	0	31
P1012|T00|p=Proteobacteria:1.00|g=Taonella:1.00	127	127	0	0	0
P1012|T00|p=Proteobacteria:1.00|g=Bosea:0.99	3	3	0	0	0
P1012|T00|p=Proteobacteria:0.69|g=Hephaestia:0.18	8	0	5	0	8
P1012|T00|p=Proteobacteria:0.93|g=Variovorax:0.48	45	0	5	0	45
P1012|T00|p=Proteobacteria:0.26|g=Aestuariispira:0.19	5	0	0	0	5
P1012|T00|p=Proteobacteria:0.99|g=Orbus:0.39	2	0	0	0	2
P1012|T00|p=Proteobacteria:0.45|g=Serpens:0.17	9	0	0	0	9
P1012|T00|p=Proteobacteria:1.00|g=Sphingomonas:0.48	4	0	3	0	4
P1012|T00|p=Proteobacteria:0.46|g=Noviherbaspirillum:0.34	13	0	5	0	13
P1012|T00|p=Proteobacteria:0.57|g=Alkanindiges:0.38	80	0	15	0	80
P1012|T00|p=Proteobacteria:1.00|g=Escherichia/Shigella:0.55	22	0	19	0	22
P1012|T00|p=Proteobacteria:0.66|g=Methylobacterium:0.64	47	4	0	0	43
P1012|T00|p=Firmicutes:0.16|g=Thermobrachium:0.09	4	0	3	0	4
P1012|T00|p=Proteobacteria:0.93|g=Ralstonia:0.93	16	16	0	0	0
P1012|T00|p=Proteobacteria:0.38|g=Mitsuaria:0.30	31	0	4	0	31
P1012|T00|p=Proteobacteria:0.97|g=Afipia:0.59	3	0	0	0	3
P1012|T00|p=Planctomycetes:0.99|g=Blastopirellula:0.38	4	0	2	0	4
P1012|T00|p=Proteobacteria:0.93|g=Roseomonas:0.43	5	0	1	0	5
P1012|T00|p=Proteobacteria:0.41|g=Rhizorhapis:0.20	3	0	2	0	3
P1012|T00|p=Proteobacteria:0.53|g=Paucimonas:0.46	6	0	1	0	6
P1012|T00|p=Proteobacteria:0.98|g=Hephaestia:0.35	3	0	0	0	3
P1012|T00|p=Proteobacteria:0.68|g=Nitrobacter:0.35	20	0	2	0	20
P1012|T00|p=Proteobacteria:0.35|g=Mitsuaria:0.16	4	0	0	0	4
P1012|T00|p=Proteobacteria:0.35|g=Melaminivora:0.13	78	0	72	0	78
P1012|T00|p=Proteobacteria:0.73|g=Nitrobacter:0.54	24	9	0	0	15
P1012|T00|p=Proteobacteria:1.00|g=Pelomonas:1.00	2	2	0	0	0
P1012|T00|p=Proteobacteria:0.85|g=Pelomonas:0.35	48	0	2	0	48
P1012|T00|p=Proteobacteria:0.23|g=Aestuariispira:0.15	5	0	3	0	5
P1012|T00|p=Proteobacteria:0.60|g=Azorhizophilus:0.19	3	0	0	0	3
P1012|T00|p=Proteobacteria:0.24|g=Aestuariispira:0.17	4	0	0	0	4
P1012|T00|p=Proteobacteria:0.87|g=Variovorax:0.46	3	0	0	0	3
P1012|T00|p=Proteobacteria:0.65|g=Kinneretia:0.43	3	0	1	0	3
P1012|T00|p=Proteobacteria:0.24|g=Aestuariispira:0.18	6	0	3	0	6
P1012|T00|p=Proteobacteria:0.51|g=Parablastomonas:0.25	3	0	0	0	3
P1012|T00|p=Proteobacteria:1.00|g=Taonella:1.00	2	2	0	0	0
P1012|T00|p=Proteobacteria:0.24|g=Psychroglaciecola:0.23	3	0	1	0	3
P1012|T00|p=Proteobacteria:0.48|g=Alkanindiges:0.40	12	0	3	0	12
P1012|T00|p=Proteobacteria:1.00|g=Afipia:0.45	17	0	4	0	17
P1012|T00|p=Proteobacteria:0.65|g=Noviherbaspirillum:0.28	7	0	1	0	7
P1012|T00|p=Proteobacteria:0.54|g=Caulobacter:0.47	3	0	0	0	3
P1012|T00|p=Proteobacteria:0.25|g=Paucibacter:0.15	3	0	0	0	3
P1012|T00|p=Proteobacteria:0.86|g=Delftia:0.48	20	0	0	0	20
P1012|T00|p=Proteobacteria:0.63|g=Kinneretia:0.06	12	0	6	0	12
P1012|T00|p=Proteobacteria:0.48|g=Paucibacter:0.27	7	0	2	0	7
P1012|T00|p=Proteobacteria:0.29|g=Polymorphobacter:0.15	2	0	0	0	2
P1012|T00|p=Proteobacteria:0.98|g=Stakelama:0.32	2	0	0	0	2
P1012|T00|p=Proteobacteria:1.00|g=Phenylobacterium:1.00	7	7	0	0	0
P1012|T00|p=Proteobacteria:1.00|g=Stenotrophomonas:1.00	2	2	0	0	0
P1012|T00|p=Proteobacteria:0.97|g=Ralstonia:0.96	2	2	0	0	0
P1012|T00|p=Proteobacteria:0.88|g=Sphingosinicella:0.39	23	0	2	0	23
P1012|T00|p=Firmicutes:0.61|g=Allobacillus:0.46	10	0	0	0	10
P1012|T00|p=Proteobacteria:1.00|g=Taonella:1.00	2	2	0	0	0
P1012|T00|p=Proteobacteria:0.26|g=Aestuariispira:0.19	19	0	0	0	19
P1012|T00|p=Proteobacteria:0.28|g=Aestuariispira:0.19	54	0	8	0	54
P1012|T00|p=Proteobacteria:0.86|g=Pelomonas:0.77	4	2	0	0	2
P1012|T00|p=Firmicutes:0.04|g=Brockia:0.03	2	0	1	0	2
P1012|T00|p=Proteobacteria:0.86|g=Vampirovibrio:0.86	100	98	0	0	2
P1012|T00|p=Spirochaetes:0.03|g=Brevinema:0.03	3	0	2	0	3
P1012|T00|p=Proteobacteria:1.00|g=Afipia:0.44	6	0	5	0	5
P1012|T00|p=Proteobacteria:0.24|g=Paucimonas:0.17	9	0	0	0	9
P1012|T00|p=Proteobacteria:1.00|g=Acetobacter:0.98	10	10	0	0	0
P1012|T00|p=Proteobacteria:1.00|g=Sphingomonas:0.68	3	0	0	0	3
P1012|T00|p=Firmicutes:0.57|g=Allobacillus:0.33	2	0	0	0	2
P1012|T00|f=Unknown:0.00|g=Unknown:0.00	19	0	0	10	10
P1012|T00|p=Proteobacteria:0.25|g=Aestuariispira:0.18	3	0	0	0	3
P1012|T00|p=Proteobacteria:0.47|g=Vampirovibrio:0.47	18	0	1	0	18
P1012|T00|p=Proteobacteria:1.00|g=Sphingomonas:0.88	11	11	0	0	0
P1012|T00|p=Proteobacteria:0.75|g=Pandoraea:0.75	2	1	0	0	1
P1012|T00|p=Proteobacteria:0.86|g=Variovorax:0.52	2	0	0	0	2
P1012|T00|p=Proteobacteria:0.36|g=Alicycliphilus:0.16	2	0	0	0	2
P1012|T00|p=Proteobacteria:0.43|g=Paucimonas:0.29	7	0	0	0	7
P1012|T00|p=Proteobacteria:0.94|g=Pelomonas:0.58	2	0	0	0	2
P1012|T00|p=Proteobacteria:0.30|g=Aestuariispira:0.16	830	0	58	2	828
P1012|T00|p=Proteobacteria:0.93|g=Phenylobacterium:0.87	117	116	0	0	1
P1012|T00|p=Proteobacteria:0.88|g=Bombella:0.23	5	0	0	0	5
P1012|T00|p=Proteobacteria:0.54|g=Kinneretia:0.51	2	0	1	0	2
P1012|T00|p=Actinobacteria:0.44|g=Micrococcineae:0.23	5	0	2	0	5
P1012|T00|p=Firmicutes:0.72|g=Halalkalibacillus:0.20	2	0	1	0	2
P1012|T00|p=Proteobacteria:0.99|g=Afipia:0.54	25	0	0	0	25
P1012|T00|p=Proteobacteria:0.62|g=Polymorphobacter:0.42	16	0	0	0	16
P1012|T00|p=Proteobacteria:0.77|g=Nitrobacter:0.33	2	0	0	0	2
P1012|T00|p=Proteobacteria:0.98|g=Stakelama:0.43	2	0	0	0	2
P1012|T00|p=Proteobacteria:0.97|g=Taonella:0.97	10	10	0	0	0
P1012|T00|p=Proteobacteria:0.97|g=Enhydrobacter:0.97	6	6	0	0	0
P1012|T00|p=Proteobacteria:0.69|g=Pelomonas:0.32	14	0	2	0	14
P1012|T00|p=Proteobacteria:0.78|g=Aquabacterium:0.67	3	0	0	0	3
P1012|T00|p=Firmicutes:0.72|g=Salirhabdus:0.23	10	0	6	0	10
P1012|T00|p=Proteobacteria:0.17|g=Lentilitoribacter:0.17	3	0	0	0	3
P1012|T00|p=Proteobacteria:1.00|g=Escherichia/Shigella:1.00	19	19	0	0	0
P1012|T00|p=Proteobacteria:0.35|g=Paucibacter:0.34	8	0	1	0	8
P1012|T00|p=Aquificae:0.18|g=Balnearium:0.14	4	0	3	0	4
P1012|T00|p=Aquificae:0.25|g=Phorcysia:0.19	2	0	1	0	2
P1012|T00|p=Proteobacteria:1.00|g=Sphingomonas:0.53	4	0	3	0	4
P1012|T00|p=Proteobacteria:0.96|g=Stakelama:0.46	2	0	0	0	2
P1012|T00|p=Proteobacteria:1.00|g=Pseudomonas:1.00	26	26	0	0	0
P1012|T00|p=Proteobacteria:1.00|g=Ralstonia:1.00	3	3	0	0	0
P1012|T00|p=Firmicutes:0.54|g=Melghiribacillus:0.41	2	0	0	0	2
P1012|T00|p=Aquificae:0.36|g=Balnearium:0.15	2	0	1	0	2
P1012|T00|p=Proteobacteria:0.08|g=Rivicola:0.07	4	0	0	0	4
P1012|T00|p=Proteobacteria:0.98|g=Curvibacter:0.15	3	0	2	0	3
P1012|T00|p=Proteobacteria:0.62|g=Kinneretia:0.62	2	0	0	0	2
P1012|T00|p=Proteobacteria:1.00|g=Phenylobacterium:0.95	9	9	0	0	0
P1012|T00|p=Proteobacteria:1.00|g=Phenylobacterium:0.99	3	3	0	0	0
P1012|T00|p=Proteobacteria:1.00|g=Taonella:1.00	17	17	0	0	0
P1012|T00|p=Proteobacteria:0.47|g=Alicycliphilus:0.25	50	0	4	0	50
P1012|T00|p=Proteobacteria:1.00|g=Bosea:0.98	16	16	0	0	0
P1012|T00|p=Proteobacteria:0.95|g=Pseudocitrobacter:0.75	4	0	0	0	4
P1012|T00|p=Firmicutes:0.58|g=Bacillus:0.53	4	0	0	0	4
P1012|T00|p=Proteobacteria:0.73|g=Paucimonas:0.39	2	0	1	0	2
P1012|T00|p=Proteobacteria:0.62|g=Kinneretia:0.46	3	0	0	0	3
P1012|T00|p=Chloroflexi:0.07|g=Thermoflexus:0.07	2	0	0	0	2
P1012|T00|p=Proteobacteria:1.00|g=Bosea:0.90	2	2	0	0	0
P1012|T00|p=Proteobacteria:0.76|g=Afipia:0.32	3	0	1	0	3
P1012|T00|p=Proteobacteria:1.00|g=Sphingomonas:0.93	144	144	0	0	0
P1012|T00|p=Proteobacteria:0.99|g=Afipia:0.44	20	0	10	0	19
P1012|T00|p=Proteobacteria:0.89|g=Pelomonas:0.81	134	95	0	0	39
P1012|T00|p=Proteobacteria:0.65|g=Noviherbaspirillum:0.46	58	0	4	0	58
P1012|T00|p=Proteobacteria:1.00|g=Afipia:0.52	30	0	2	0	30
P1012|T00|p=Proteobacteria:1.00|g=Variovorax:0.44	365	7	44	0	358
P1012|T00|p=Proteobacteria:0.40|g=Aquabacterium:0.37	7	2	2	0	5
P1012|T00|p=Proteobacteria:0.99|g=Tardiphaga:0.75	2	0	1	0	2
P1012|T00|p=Proteobacteria:0.44|g=Paucimonas:0.36	4	0	0	0	4
P1012|T00|p=Proteobacteria:1.00|g=Acidomonas:0.26	6	0	0	0	6
P1012|T00|p=Proteobacteria:0.38|g=Zhizhongheella:0.12	7	0	0	0	7
P1012|T00|p=Proteobacteria:0.97|g=Pelomonas:0.85	8	8	0	0	0
P1012|T00|p=Proteobacteria:0.93|g=Bosea:0.72	9	3	0	0	6
P1012|T00|p=Proteobacteria:0.72|g=Pelomonas:0.43	2	0	0	0	2
P1012|T00|p=Proteobacteria:1.00|g=Nitrobacter:0.51	3	0	1	0	3
P1012|T00|p=Proteobacteria:0.85|g=Polaromonas:0.33	2	0	1	0	2
P1012|T00|p=Proteobacteria:0.54|g=Zhizhongheella:0.18	2	0	1	0	2
P1012|T00|p=Proteobacteria:1.00|g=Pelomonas:1.00	111	111	0	0	0
P1012|T00|p=Proteobacteria:0.89|g=Rhizorhabdus:0.20	6	0	4	0	6
P1012|T00|p=Proteobacteria:0.99|g=Afipia:0.52	6	0	1	0	6
P1012|T00|p=Proteobacteria:0.34|g=Tardiphaga:0.10	2	0	0	0	2
P1012|T00|p=Proteobacteria:1.00|g=Pseudomonas:0.77	5	2	0	0	3
P1012|T00|p=Proteobacteria:1.00|g=Methylobacterium:1.00	45	45	0	0	0
P1012|T00|p=Proteobacteria:0.95|g=Ralstonia:0.94	5	5	0	0	0
P1012|T00|p=Proteobacteria:0.74|g=Rhizorhabdus:0.30	4	0	1	0	4
P1012|T00|p=Proteobacteria:0.65|g=Delftia:0.64	20	1	0	0	19
P1012|T00|p=Bacteroidetes:1.00|g=Flavobacterium:0.99	4	4	0	0	0
P1012|T00|p=Proteobacteria:0.91|g=Polaromonas:0.21	18	0	2	0	18
P1012|T00|p=Proteobacteria:0.40|g=Rhizobacter:0.40	13	0	10	0	13
P1012|T00|p=Proteobacteria:1.00|g=Pelomonas:1.00	78	78	0	0	0
P1012|T00|p=Proteobacteria:0.35|g=Aestuariispira:0.24	10	0	2	0	10
P1012|T00|p=Planctomycetes:0.17|g=Planctopirus:0.03	2	0	0	0	2
P1012|T00|p=Proteobacteria:0.92|g=Delftia:0.38	5	0	3	0	4
P1012|T00|p=Proteobacteria:0.85|g=Hephaestia:0.30	2	0	0	0	2
P1012|T00|p=Proteobacteria:0.29|g=Aestuariispira:0.15	5	0	0	0	5
P1012|T00|p=Proteobacteria:1.00|g=Acetobacter:1.00	2	2	0	0	0
P1012|T00|p=Proteobacteria:0.91|g=Sphingomonas:0.34	2	0	0	0	2
P1012|T00|p=Crenarchaeota:0.23|g=Sulfophobococcus:0.19	21	0	11	4	17
P1012|T00|p=Proteobacteria:0.34|g=Aestuariispira:0.24	5	0	0	0	5
P1012|T00|p=Proteobacteria:0.99|g=Bosea:0.98	6	6	0	0	0
P1012|T00|p=Proteobacteria:1.00|g=Bosea:1.00	7	7	0	0	0
P1012|T00|p=Proteobacteria:0.84|g=Bosea:0.80	3	3	0	0	0
P1012|T00|p=Proteobacteria:0.43|g=Kinneretia:0.32	3	0	1	0	3
P1012|T00|f=Unknown:0.00|g=Unknown:0.00	3	0	0	2	2
P1012|T00|p=Proteobacteria:1.00|g=Sphingomonas:0.91	6	6	0	0	0
P1012|T00|p=Proteobacteria:0.54|g=Alkanindiges:0.17	60	0	22	0	60
P1012|T00|p=Proteobacteria:0.97|g=Afipia:0.42	2	0	0	0	2
P1012|T00|p=Proteobacteria:1.00|g=Phenylobacterium:0.99	7	7	0	0	0
P1012|T00|p=Proteobacteria:0.98|g=Pelomonas:0.95	128	128	0	0	0
P1012|T00|p=Proteobacteria:0.98|g=Humitalea:0.62	2	0	0	0	2
P1012|T00|p=Proteobacteria:0.93|g=Vampirovibrio:0.93	8	8	0	0	0
P1012|T00|p=Proteobacteria:0.73|g=Kinneretia:0.47	2	0	1	0	2
P1012|T00|p=Proteobacteria:0.74|g=Variovorax:0.41	95	0	9	0	95
P1012|T00|p=Proteobacteria:0.57|g=Ralstonia:0.55	3	0	0	0	3
P1012|T00|p=Proteobacteria:0.21|g=Agaricicola:0.21	2	0	1	0	2
P1012|T00|p=Proteobacteria:0.84|g=Caulobacter:0.78	10	2	0	0	8
P1012|T00|p=Firmicutes:0.42|g=Allobacillus:0.20	2	0	0	0	2
P1012|T00|p=Proteobacteria:1.00|g=Variovorax:0.99	16	16	0	0	0
P1012|T00|p=Proteobacteria:0.57|g=Polymorphobacter:0.38	4	0	0	0	4
P1012|T00|p=Proteobacteria:0.87|g=Aquabacterium:0.87	6	6	0	0	0
P1012|T00|p=Proteobacteria:0.74|g=Tardiphaga:0.53	3	0	0	0	3
P1012|T00|p=Proteobacteria:0.73|g=Delftia:0.66	17	2	5	0	15
P1012|T00|p=Proteobacteria:0.45|g=Paucibacter:0.36	4	0	0	0	4
P1012|T00|p=Proteobacteria:1.00|g=Hephaestia:0.43	2	0	0	0	2
P1012|T00|p=Proteobacteria:1.00|g=Escherichia/Shigella:1.00	2	2	0	0	0
P1012|T00|p=Firmicutes:1.00|g=Anaerobacter:0.98	3	3	0	0	0
P1012|T00|p=Proteobacteria:1.00|g=Sphingomonas:0.65	2	1	0	0	1
P1012|T00|p=Proteobacteria:0.98|g=Nitrobacter:0.98	2	2	0	0	0
P1012|T00|p=Firmicutes:0.86|g=Allobacillus:0.77	5	0	0	0	5
P1012|T00|p=Proteobacteria:0.99|g=Afipia:0.55	10	0	0	0	10
P1012|T00|p=Firmicutes:0.78|g=Bacillus:0.47	3	0	0	0	3
P1012|T00|p=Aquificae:0.23|g=Hydrogenothermus:0.23	15	0	1	0	15
P1012|T00|p=Proteobacteria:1.00|g=Ralstonia:1.00	138	138	0	0	0
P1012|T00|p=Proteobacteria:0.78|g=Pelomonas:0.76	2	0	0	0	2
P1012|T00|p=Proteobacteria:1.00|g=Ralstonia:1.00	4	4	0	0	0
P1012|T00|p=Proteobacteria:0.22|g=Aestuariispira:0.16	2	0	0	0	2
P1012|T00|p=Proteobacteria:0.79|g=Rhizorhabdus:0.53	2	0	0	0	2
P1012|T00|p=Proteobacteria:0.64|g=Aspromonas:0.27	3	0	0	0	3
P1012|T00|p=Proteobacteria:0.91|g=Kinneretia:0.19	6	0	5	0	6
P1012|T00|p=Proteobacteria:0.93|g=Variovorax:0.84	3	3	0	0	0
P1012|T00|p=Proteobacteria:0.27|g=Enhydrobacter:0.27	3	0	1	0	3
P1012|T00|p=Proteobacteria:0.94|g=Bosea:0.92	18	18	0	0	0
P1012|T00|p=Chloroflexi:0.06|g=Thermoflexus:0.06	2	0	0	0	2
P1012|T00|p=Proteobacteria:0.63|g=Ralstonia:0.39	8	0	2	0	8
P1012|T00|p=Proteobacteria:0.98|g=Aquabacterium:0.97	14	14	0	0	0
P1012|T00|p=Proteobacteria:1.00|g=Ralstonia:1.00	551	551	0	0	0
P1012|T00|p=Proteobacteria:0.85|g=Kinneretia:0.51	3	0	0	0	3
P1012|T00|p=Proteobacteria:0.99|g=Sphingomonas:0.68	28	14	0	0	14
P1012|T00|p=Actinobacteria:0.97|g=Corynebacterineae:0.94	5	5	0	0	0
P1012|T00|p=Chloroflexi:0.06|g=Thermoflexus:0.06	2	0	0	0	2
P1012|T00|p=Proteobacteria:0.79|g=Polaromonas:0.34	9	0	3	0	9
P1012|T00|p=Proteobacteria:0.51|g=Alkanindiges:0.18	6	0	5	0	6
P1012|T00|p=Proteobacteria:1.00|g=Pelomonas:1.00	53	52	0	0	1
P1012|T00|p=Proteobacteria:0.82|g=Stenotrophomonas:0.77	12	0	0	0	12
P1012|T00|p=Proteobacteria:0.37|g=Agaricicola:0.32	2	0	0	0	2
P1012|T00|p=Proteobacteria:0.86|g=Variovorax:0.38	66	0	3	0	66
P1012|T00|p=Firmicutes:0.65|g=Bacillus:0.57	2	0	0	0	2
P1012|T00|p=Proteobacteria:0.98|g=Phreatobacter:0.98	56	56	0	0	0
P1012|T00|p=Proteobacteria:1.00|g=Caulobacter:1.00	16	16	0	0	0
P1012|T00|p=Proteobacteria:1.00|g=Phenylobacterium:1.00	2	2	0	0	0
P1012|T00|p=Bacteroidetes:0.04|g=Huanghella:0.04	19	0	12	4	15
P1012|T00|p=Proteobacteria:1.00|g=Variovorax:0.98	3	3	0	0	0
P1012|T00|p=Proteobacteria:0.86|g=Pelomonas:0.84	13	11	0	0	2
P1012|T00|p=Proteobacteria:0.85|g=Vampirovibrio:0.85	69	68	0	0	1
P1012|T00|p=Proteobacteria:0.77|g=Bosea:0.45	2	0	0	0	2
P1012|T00|p=Proteobacteria:0.99|g=Ralstonia:0.99	4	4	0	0	0
P1012|T00|p=Proteobacteria:0.59|g=Caenimonas:0.39	3	0	2	0	3
P1012|T00|p=Proteobacteria:0.99|g=Stakelama:0.46	20	0	3	0	20
P1012|T00|p=Proteobacteria:1.00|g=Sphingomonas:0.93	10	10	0	0	0
P1012|T00|p=Proteobacteria:0.87|g=Afipia:0.52	3	0	0	0	3
P1012|T00|p=Proteobacteria:1.00|g=Pseudomonas:0.99	2	2	0	0	0
P1012|T00|p=Proteobacteria:0.84|g=Kinneretia:0.73	44	1	0	0	43
P1012|T00|p=Proteobacteria:0.82|g=Pelomonas:0.33	2	0	1	0	2
P1012|T00|p=Actinobacteria:1.00|g=Propionibacterineae:1.00	2	2	0	0	0
P1012|T00|p=Proteobacteria:1.00|g=Sphingomonas:0.85	3	3	0	0	0
P1012|T00|p=Firmicutes:0.55|g=Allobacillus:0.49	26	0	0	0	26
P1012|T00|p=Proteobacteria:0.69|g=Ralstonia:0.43	5	0	1	0	5
P1012|T00|p=Proteobacteria:0.70|g=Kinneretia:0.31	2	0	0	0	2
P1012|T00|p=Proteobacteria:0.75|g=Pelomonas:0.69	25	0	0	0	25
P1012|T00|p=Proteobacteria:0.82|g=Phenylobacterium:0.81	2	1	0	0	1
P1012|T00|p=Proteobacteria:0.49|g=Frateuria:0.28	3	0	0	0	3
P1012|T00|p=Proteobacteria:1.00|g=Escherichia/Shigella:1.00	258	258	0	0	0
P1012|T00|p=Proteobacteria:1.00|g=Ralstonia:1.00	12	12	0	0	0
P1012|T00|p=Proteobacteria:0.98|g=Sphingomonas:0.55	7	0	0	0	7
P1012|T00|p=Proteobacteria:1.00|g=Enhydrobacter:1.00	6	6	0	0	0
P1012|T00|p=Firmicutes:0.73|g=Bacillus:0.71	147	15	12	0	132
P1012|T00|p=Proteobacteria:1.00|g=Sphingomonas:0.67	2	1	0	0	1
P1012|T00|p=Proteobacteria:0.82|g=Nitrobacter:0.69	7	0	3	0	7
P1012|T00|p=Proteobacteria:0.79|g=Delftia:0.56	3	0	0	0	3
P1012|T00|p=Proteobacteria:0.73|g=Hylemonella:0.37	2	0	1	0	2
P1012|T00|p=Proteobacteria:0.58|g=Kinneretia:0.57	2	0	0	0	2
P1012|T00|p=Proteobacteria:1.00|g=Sphingomonas:0.65	4	3	0	0	1
P1012|T00|p=Actinobacteria:1.00|g=Corynebacterineae:1.00	2	2	0	0	0
P1012|T00|p=Proteobacteria:0.30|g=Hartmannibacter:0.29	4	0	0	0	4
P1012|T00|p=Proteobacteria:1.00|g=Sphingomonas:0.66	8	0	0	0	8
P1012|T00|p=Proteobacteria:0.67|g=Variovorax:0.44	2	0	0	0	2
P1012|T00|p=Firmicutes:0.57|g=Bacillus:0.49	3	0	0	0	3
P1012|T00|p=Proteobacteria:0.93|g=Pelomonas:0.66	2	0	0	0	2
P1012|T00|p=Proteobacteria:0.52|g=Tardiphaga:0.28	2	0	0	0	2
P1012|T00|p=Proteobacteria:1.00|g=Caulobacter:0.81	125	106	1	0	19
P1012|T00|p=Firmicutes:0.41|g=Staphylococcus:0.37	35	0	13	0	35
P1012|T00|p=Firmicutes:0.36|g=Bacillus:0.28	244	0	140	0	244
P1012|T00|p=Proteobacteria:0.90|g=Asticcacaulis:0.45	2	0	1	0	2
P1012|T00|p=Proteobacteria:1.00|g=Hephaestia:0.35	7	0	4	0	7
P1012|T00|p=Proteobacteria:0.66|g=Bosea:0.57	5	0	0	0	5
P1012|T00|p=Proteobacteria:0.77|g=Vampirovibrio:0.77	2	1	0	0	1
P1012|T00|p=Proteobacteria:0.35|g=Aestuariispira:0.19	8	0	1	0	8
P1012|T00|p=Proteobacteria:0.61|g=Caulobacter:0.61	3	1	0	0	2
P1012|T00|p=Proteobacteria:0.98|g=Pseudocitrobacter:0.72	2	0	0	0	2
P1012|T00|p=Proteobacteria:0.81|g=Hephaestia:0.40	2	0	0	0	2
P1012|T00|p=Proteobacteria:1.00|g=Sphingomonas:0.97	2	2	0	0	0
P1012|T00|p=Firmicutes:0.33|g=Melissococcus:0.28	2	0	0	0	2
P1012|T00|p=Actinobacteria:0.99|g=Corynebacterineae:0.90	29	29	0	0	0
P1012|T00|p=Proteobacteria:1.00|g=Ralstonia:0.98	7	7	0	0	0
P1012|T00|p=Proteobacteria:1.00|g=Sphingomonas:0.74	16	15	0	0	1
P1012|T00|p=Proteobacteria:1.00|g=Escherichia/Shigella:1.00	15	15	0	0	0
P1012|T00|p=Firmicutes:0.46|g=Allobacillus:0.46	3	0	1	0	3
P1012|T00|p=Proteobacteria:0.95|g=Afipia:0.52	2	0	0	0	2
P1012|T00|p=Proteobacteria:0.32|g=Paucibacter:0.18	3	0	2	0	3
P1012|T00|p=Proteobacteria:1.00|g=Bosea:0.97	3	3	0	0	0
P1012|T00|p=Proteobacteria:0.89|g=Hephaestia:0.31	7	0	0	0	7
P1012|T00|p=Proteobacteria:1.00|g=Ralstonia:1.00	78	78	0	0	0
P1012|T00|p=Proteobacteria:1.00|g=Enhydrobacter:1.00	23	23	0	0	0
P1012|T00|p=Proteobacteria:0.73|g=Alicycliphilus:0.37	6	0	0	0	6
P1012|T00|p=Proteobacteria:1.00|g=Bosea:1.00	28	28	0	0	0
P1012|T00|p=Proteobacteria:1.00|g=Sphingomonas:0.41	52	0	32	0	52
P1012|T00|p=Proteobacteria:0.72|g=Hephaestia:0.31	8	0	0	0	8
[truncated: 75,473 more rows]

## Sheet: P1113
Seed	Total_number_of_reads_in_seed	Number_of_good_reads	Number_of_disconcordance_reads	Number_of_not_assigned_reads	Number_of_bad_score_reads		Seed	Center of each cluster
P1113|T00|p=Firmicutes:1.00|g=Bacillus:1.00	22389	21757	1	0	632		Total_number_of_reads_in_seed	Count reads
P1113|T00|p=Proteobacteria:1.00|g=Rhodanobacter:1.00	53896	53895	0	0	1		Number_of_disconcordance_reads	Number of reads that has different with seed genus
P1113|T00|p=Proteobacteria:1.00|g=Escherichia/Shigella:1.00	11542	11542	0	0	0		Number_of_not_assigned_reads	Number of reads that has “Unknown” annotation after RDP classifier
P1113|T00|p=Proteobacteria:1.00|g=Pseudomonas:0.97	8200	8075	1	0	125		Number_of_bad_score_reads	Number of reads that has below 0.8 confidence score
P1113|T00|p=Proteobacteria:1.00|g=Salmonella:0.99	6352	6155	38	0	196
P1113|T00|p=Firmicutes:1.00|g=Lactobacillus:1.00	6927	6927	0	0	0
P1113|T00|p=Proteobacteria:1.00|g=Pandoraea:1.00	8548	8548	0	0	0
P1113|T00|p=Firmicutes:1.00|g=Listeria:1.00	2738	2738	0	0	0
P1113|T00|p=Firmicutes:1.00|g=Staphylococcus:1.00	3215	3215	0	0	0
P1113|T00|p=Proteobacteria:1.00|g=Ralstonia:1.00	4173	4173	0	0	0
P1113|T00|p=Firmicutes:1.00|g=Enterococcus:0.96	2748	2719	0	0	29
P1113|T00|p=Proteobacteria:1.00|g=Variovorax:1.00	3843	3840	0	0	3
P1113|T00|p=Proteobacteria:1.00|g=Pseudomonas:1.00	1644	1644	0	0	0
P1113|T00|p=Proteobacteria:1.00|g=Pelomonas:1.00	1040	1040	0	0	0
P1113|T00|p=Bacteroidetes:1.00|g=Chryseobacterium:1.00	977	977	0	0	0
P1113|T00|p=Proteobacteria:1.00|g=Sphingomonas:0.99	1301	1294	0	0	7
P1113|T00|p=Proteobacteria:1.00|g=Aquabacterium:1.00	508	508	0	0	0
P1113|T00|p=Proteobacteria:0.28|g=Aestuariispira:0.18	784	0	38	1	783
P1113|T00|p=Proteobacteria:1.00|g=Phenylobacterium:1.00	498	498	0	0	0
P1113|T00|p=Proteobacteria:1.00|g=Bosea:1.00	1121	1121	0	0	0
P1113|T00|p=Firmicutes:0.44|g=Allobacillus:0.27	692	0	79	0	692
P1113|T00|p=Firmicutes:0.36|g=Lacticigenium:0.24	559	0	87	0	559
P1113|T00|p=Proteobacteria:1.00|g=Delftia:1.00	1728	1727	0	0	1
P1113|T00|p=Firmicutes:0.68|g=Bacillus:0.64	463	31	28	0	432
P1113|T00|p=Firmicutes:0.50|g=Lacticigenium:0.33	262	0	109	0	262
P1113|T00|p=Proteobacteria:1.00|g=Cronobacter:0.44	560	1	46	0	559
P1113|T00|p=Firmicutes:1.00|g=Planococcaceae_incertae_sedis:0.97	103	103	0	0	0
P1113|T00|p=Firmicutes:0.47|g=Bacillus:0.45	253	2	105	0	251
P1113|T00|p=Proteobacteria:0.84|g=Hephaestia:0.32	42	0	3	0	42
P1113|T00|p=Proteobacteria:1.00|g=Pseudoalteromonas:1.00	1059	1059	0	0	0
P1113|T00|p=Proteobacteria:1.00|g=Pseudomonas:0.49	81	0	15	0	81
P1113|T00|p=Proteobacteria:0.46|g=Leclercia:0.38	234	0	93	0	234
P1113|T00|p=Firmicutes:0.65|g=Allobacillus:0.21	277	0	5	0	277
P1113|T00|p=Firmicutes:0.83|g=Allobacillus:0.66	17	0	0	0	17
P1113|T00|p=Proteobacteria:0.73|g=Pseudocitrobacter:0.56	133	0	2	0	133
P1113|T00|p=Firmicutes:0.81|g=Enterococcus:0.62	325	16	35	0	309
P1113|T00|p=Proteobacteria:1.00|g=Bradyrhizobium:0.56	467	42	180	0	424
P1113|T00|p=Proteobacteria:1.00|g=Escherichia/Shigella:0.66	449	7	0	0	442
P1113|T00|p=Proteobacteria:1.00|g=Pseudomonas:0.75	194	20	2	0	174
P1113|T00|p=Proteobacteria:1.00|g=Methylobacterium:1.00	321	321	0	0	0
P1113|T00|p=Firmicutes:0.96|g=Bacillus:0.96	256	224	0	0	32
P1113|T00|p=Proteobacteria:1.00|g=Massilia:1.00	104	104	0	0	0
P1113|T00|p=Proteobacteria:1.00|g=Acinetobacter:1.00	795	795	0	0	0
P1113|T00|p=Firmicutes:0.31|g=Isobaculum:0.18	252	0	56	0	252
P1113|T00|p=Firmicutes:0.73|g=Bacillus:0.72	62	6	4	0	56
P1113|T00|p=Proteobacteria:1.00|g=Diaphorobacter:0.79	8879	4244	14	0	4635
P1113|T00|p=Proteobacteria:0.43|g=Povalibacter:0.43	89	0	0	0	89
P1113|T00|p=Crenarchaeota:0.17|g=Caldivirga:0.09	352	0	272	7	345
P1113|T00|p=Firmicutes:0.71|g=Melghiribacillus:0.33	10	0	0	0	10
P1113|T00|p=Firmicutes:0.57|g=Bacillus:0.56	28	2	0	0	26
P1113|T00|p=Proteobacteria:0.89|g=Escherichia/Shigella:0.47	222	0	9	0	222
P1113|T00|p=Proteobacteria:1.00|g=Caulobacter:1.00	155	155	0	0	0
P1113|T00|p=Firmicutes:0.68|g=Listeria:0.68	350	4	0	0	346
P1113|T00|p=Firmicutes:1.00|g=Listeria:1.00	197	197	0	0	0
P1113|T00|p=Actinobacteria:1.00|g=Propionibacterineae:1.00	727	727	0	0	0
P1113|T00|p=Firmicutes:0.68|g=Bacillus:0.55	216	0	109	0	216
P1113|T00|p=Firmicutes:0.53|g=Bacillus:0.39	127	0	32	0	127
P1113|T00|p=Proteobacteria:1.00|g=Acinetobacter:1.00	63	63	0	0	0
P1113|T00|p=Firmicutes:0.63|g=Lactovum:0.60	9	0	0	0	9
P1113|T00|p=Actinobacteria:1.00|g=Corynebacterineae:1.00	271	271	0	0	0
P1113|T00|p=Firmicutes:0.97|g=Lactobacillus:0.96	219	218	0	0	1
P1113|T00|p=Firmicutes:0.40|g=Allobacillus:0.18	229	0	15	0	229
P1113|T00|p=Proteobacteria:1.00|g=Delftia:1.00	292	291	0	0	1
P1113|T00|p=Proteobacteria:0.82|g=Azorhizophilus:0.60	47	0	0	0	47
P1113|T00|p=Firmicutes:0.61|g=Allobacillus:0.42	80	0	1	0	80
P1113|T00|p=Actinobacteria:1.00|g=Corynebacterineae:1.00	631	631	0	0	0
P1113|T00|p=Proteobacteria:0.62|g=Phenylobacterium:0.49	7	0	0	0	7
P1113|T00|p=Firmicutes:1.00|g=Lactobacillus:1.00	108	108	0	0	0
P1113|T00|p=Proteobacteria:0.99|g=Vampirovibrio:0.99	132	132	0	0	0
P1113|T00|p=Proteobacteria:0.92|g=Leclercia:0.75	141	12	2	0	129
P1113|T00|p=Firmicutes:0.94|g=Bacillus:0.86	211	141	0	0	70
P1113|T00|p=Proteobacteria:1.00|g=Escherichia/Shigella:0.90	138	135	0	0	3
P1113|T00|p=Firmicutes:0.52|g=Catellicoccus:0.44	68	0	27	0	68
P1113|T00|p=Proteobacteria:1.00|g=Pantoea:1.00	93	93	0	0	0
P1113|T00|p=Proteobacteria:1.00|g=Labilitrichaceae:0.97	12	12	0	0	0
P1113|T00|p=Firmicutes:1.00|g=Listeria:1.00	283	283	0	0	0
P1113|T00|p=Firmicutes:1.00|g=Lactobacillus:1.00	729	729	0	0	0
P1113|T00|p=Actinobacteria:1.00|g=Corynebacterineae:1.00	11	11	0	0	0
P1113|T00|p=Firmicutes:0.83|g=Bacillus:0.81	48	35	0	0	13
P1113|T00|p=Firmicutes:0.84|g=Staphylococcus:0.82	222	101	1	0	121
P1113|T00|p=Actinobacteria:1.00|g=Micrococcineae:1.00	75	75	0	0	0
P1113|T00|p=Proteobacteria:0.98|g=Stakelama:0.48	7	0	0	0	7
P1113|T00|p=Proteobacteria:0.93|g=Pseudocitrobacter:0.68	12	0	0	0	12
P1113|T00|p=Proteobacteria:1.00|g=Escherichia/Shigella:1.00	31	31	0	0	0
P1113|T00|p=Proteobacteria:0.79|g=Acinetobacter:0.48	8	0	0	0	8
P1113|T00|p=Proteobacteria:0.88|g=Yokenella:0.54	169	0	0	0	169
P1113|T00|p=Bacteroidetes:1.00|g=Pedobacter:1.00	291	291	0	0	0
P1113|T00|p=Proteobacteria:1.00|g=Leclercia:0.56	122	0	17	0	122
P1113|T00|p=Proteobacteria:0.99|g=Yokenella:0.61	13	0	1	0	13
P1113|T00|p=Firmicutes:0.59|g=Listeria:0.53	84	1	4	0	83
P1113|T00|p=Proteobacteria:0.79|g=Azorhizophilus:0.37	4	0	0	0	4
P1113|T00|p=Firmicutes:0.69|g=Lactobacillus:0.68	14	2	0	0	12
P1113|T00|p=Firmicutes:0.48|g=Halalkalibacillus:0.11	134	0	41	0	134
P1113|T00|p=Bacteroidetes:1.00|g=Cloacibacterium:1.00	2915	2915	0	0	0
P1113|T00|p=Proteobacteria:0.99|g=Pseudomonas:0.56	82	0	14	0	82
P1113|T00|p=Firmicutes:0.61|g=Lactobacillus:0.61	138	2	12	0	136
P1113|T00|p=Firmicutes:0.61|g=Halalkalibacillus:0.08	156	0	21	0	156
P1113|T00|p=Planctomycetes:0.04|g=Tepidisphaera:0.04	864	0	635	202	662
P1113|T00|p=Chloroflexi:0.06|g=Thermoflexus:0.06	909	0	207	50	859
P1113|T00|p=Proteobacteria:0.53|g=Paucibacter:0.33	10	0	0	0	10
P1113|T00|p=Proteobacteria:0.97|g=Escherichia/Shigella:0.63	115	0	1	0	115
P1113|T00|p=Firmicutes:0.07|g=Halocella:0.07	197	0	64	32	165
P1113|T00|f=Unknown:0.00|g=Unknown:0.00	147	0	0	75	75
P1113|T00|p=Firmicutes:0.83|g=Bacillus:0.82	194	43	2	0	151
P1113|T00|p=Firmicutes:0.79|g=Bacillus:0.75	11	8	0	0	3
P1113|T00|p=Proteobacteria:0.94|g=Yokenella:0.41	203	0	5	0	203
P1113|T00|p=Firmicutes:0.60|g=Allobacillus:0.25	307	0	23	0	307
P1113|T00|p=Firmicutes:1.00|g=Lactobacillus:1.00	118	118	0	0	0
P1113|T00|p=Firmicutes:0.51|g=Lactobacillus:0.49	61	0	12	0	61
P1113|T00|p=Proteobacteria:0.63|g=Phenylobacterium:0.63	7	0	1	0	7
P1113|T00|p=Firmicutes:1.00|g=Listeria:1.00	9	9	0	0	0
P1113|T00|p=Proteobacteria:1.00|g=Variovorax:0.66	4	0	0	0	4
P1113|T00|p=Firmicutes:0.65|g=Bacillus:0.52	143	0	11	0	143
P1113|T00|p=Proteobacteria:1.00|g=Altererythrobacter:0.58	428	0	6	0	427
P1113|T00|p=Firmicutes:0.62|g=Staphylococcus:0.59	6	0	1	0	6
P1113|T00|p=Firmicutes:1.00|g=Lactobacillus:1.00	22	22	0	0	0
P1113|T00|p=Proteobacteria:0.95|g=Azotobacter:0.37	65	0	17	0	65
P1113|T00|p=Firmicutes:0.44|g=Isobaculum:0.25	6	0	0	0	6
P1113|T00|p=Proteobacteria:1.00|g=Psychrobacter:1.00	10	10	0	0	0
P1113|T00|p=Proteobacteria:0.32|g=Leclercia:0.24	145	0	99	0	145
P1113|T00|p=Proteobacteria:1.00|g=Methylobacterium:1.00	12	12	0	0	0
P1113|T00|p=Firmicutes:0.31|g=Lacticigenium:0.16	5	0	0	0	5
P1113|T00|p=Firmicutes:0.79|g=Isobaculum:0.67	11	0	0	0	11
P1113|T00|p=Firmicutes:0.31|g=Listeria:0.31	7	0	1	0	7
P1113|T00|p=Actinobacteria:0.67|g=Corynebacterineae:0.57	6	0	2	0	6
P1113|T00|p=Firmicutes:0.51|g=Allobacillus:0.33	21	0	0	0	21
P1113|T00|p=Firmicutes:1.00|g=Staphylococcus:1.00	55	55	0	0	0
P1113|T00|p=Firmicutes:0.85|g=Bacillus:0.81	20	12	0	0	8
P1113|T00|p=Firmicutes:0.97|g=Bacillus:0.97	186	168	0	0	18
P1113|T00|p=Firmicutes:0.93|g=Lactobacillus:0.92	22	22	0	0	0
P1113|T00|p=Firmicutes:0.44|g=Listeria:0.44	23	0	2	0	23
P1113|T00|p=Firmicutes:0.98|g=Enterococcus:0.91	64	57	0	0	7
P1113|T00|p=Proteobacteria:1.00|g=Salmonella:0.63	86	2	4	0	84
P1113|T00|p=Firmicutes:0.85|g=Enterococcus:0.82	22	17	0	0	5
P1113|T00|p=Firmicutes:0.47|g=Lactobacillus:0.47	31	1	1	0	30
P1113|T00|p=Proteobacteria:1.00|g=Novosphingobium:1.00	858	858	0	0	0
P1113|T00|p=Proteobacteria:1.00|g=Burkholderia:1.00	678	678	0	0	0
P1113|T00|p=Proteobacteria:1.00|g=Escherichia/Shigella:1.00	200	200	0	0	0
P1113|T00|p=Firmicutes:0.97|g=Listeria:0.97	58	58	0	0	0
P1113|T00|p=Proteobacteria:0.69|g=Yokenella:0.40	92	0	13	0	92
P1113|T00|p=Firmicutes:0.41|g=Allobacillus:0.32	7	0	2	0	7
P1113|T00|p=Proteobacteria:0.76|g=Kinneretia:0.33	18	0	4	0	18
P1113|T00|p=Firmicutes:1.00|g=Listeria:1.00	81	81	0	0	0
P1113|T00|p=Firmicutes:0.64|g=Atopobacter:0.36	6	0	0	0	6
P1113|T00|p=Proteobacteria:0.65|g=Cosenzaea:0.40	40	0	0	0	40
P1113|T00|p=Actinobacteria:1.00|g=Pseudonocardineae:1.00	7	7	0	0	0
P1113|T00|p=Proteobacteria:1.00|g=Halomonas:0.94	30	29	0	0	1
P1113|T00|p=Firmicutes:0.91|g=Lactobacillus:0.90	183	158	0	0	25
P1113|T00|p=Proteobacteria:1.00|g=Salmonella:0.95	623	583	1	0	40
P1113|T00|p=Firmicutes:0.32|g=Melissococcus:0.21	15	0	8	0	15
P1113|T00|p=Firmicutes:0.48|g=Lactobacillus:0.48	98	0	21	0	98
P1113|T00|p=Proteobacteria:1.00|g=Pseudoxanthomonas:1.00	7	7	0	0	0
P1113|T00|p=Proteobacteria:0.71|g=Ralstonia:0.67	19	0	7	0	19
P1113|T00|p=Firmicutes:0.77|g=Bacillus:0.67	124	5	7	0	119
P1113|T00|p=Firmicutes:0.49|g=Listeria:0.49	11	0	2	0	11
P1113|T00|p=Proteobacteria:1.00|g=Pelomonas:0.95	15	15	0	0	0
P1113|T00|p=Proteobacteria:1.00|g=Acinetobacter:1.00	596	596	0	0	0
P1113|T00|p=Proteobacteria:0.79|g=Rheinheimera:0.76	10	0	0	0	10
P1113|T00|p=Proteobacteria:0.84|g=Polaromonas:0.34	56	0	5	0	56
P1113|T00|p=Firmicutes:0.43|g=Isobaculum:0.32	5	0	3	0	5
P1113|T00|p=Proteobacteria:0.52|g=Yokenella:0.16	111	0	26	0	111
P1113|T00|p=Proteobacteria:0.97|g=Escherichia/Shigella:0.50	18	0	0	0	18
P1113|T00|p=Firmicutes:0.41|g=Allobacillus:0.25	18	0	5	0	18
P1113|T00|p=Proteobacteria:0.95|g=Pseudomonas:0.52	6	0	1	0	6
P1113|T00|p=Bacteroidetes:0.90|g=Alloprevotella:0.80	5	5	0	0	0
P1113|T00|p=Proteobacteria:0.90|g=Azorhizophilus:0.38	48	0	1	0	48
P1113|T00|p=Proteobacteria:1.00|g=Pseudomonas:0.63	3	0	0	0	3
P1113|T00|p=Firmicutes:0.45|g=Isobaculum:0.35	3	0	1	0	3
P1113|T00|p=Proteobacteria:0.72|g=Ralstonia:0.59	7	0	0	0	7
P1113|T00|p=Proteobacteria:0.99|g=Pseudocitrobacter:0.61	8	0	0	0	8
P1113|T00|p=Proteobacteria:1.00|g=Escherichia/Shigella:1.00	56	56	0	0	0
P1113|T00|p=Proteobacteria:1.00|g=Salmonella:0.33	8	0	4	0	8
P1113|T00|p=Firmicutes:0.91|g=Staphylococcus:0.91	73	52	0	0	21
P1113|T00|p=Proteobacteria:1.00|g=Leclercia:0.58	30	0	9	0	30
P1113|T00|p=Proteobacteria:0.61|g=Azorhizophilus:0.42	136	0	2	0	136
P1113|T00|p=Proteobacteria:0.79|g=Phenylobacterium:0.76	7	0	0	0	7
P1113|T00|p=Firmicutes:0.15|g=Brassicibacter:0.07	4	0	0	0	4
P1113|T00|p=Firmicutes:0.60|g=Isobaculum:0.52	19	0	0	0	19
P1113|T00|p=Proteobacteria:1.00|g=Azotobacter:0.22	23	0	3	0	23
P1113|T00|p=Proteobacteria:0.99|g=Trabulsiella:0.17	42	0	20	0	42
P1113|T00|p=Proteobacteria:0.55|g=Azorhizophilus:0.13	126	0	7	0	126
P1113|T00|p=Proteobacteria:1.00|g=Escherichia/Shigella:1.00	61	61	0	0	0
P1113|T00|p=Proteobacteria:0.49|g=Pseudocitrobacter:0.38	10	0	1	0	10
P1113|T00|p=Proteobacteria:0.99|g=Escherichia/Shigella:0.93	27	27	0	0	0
P1113|T00|p=Firmicutes:0.48|g=Catellicoccus:0.37	32	0	5	0	32
P1113|T00|p=Proteobacteria:0.92|g=Pseudocitrobacter:0.32	7	0	4	0	7
P1113|T00|p=Firmicutes:0.97|g=Bacillus:0.97	246	213	1	0	33
P1113|T00|p=Proteobacteria:0.95|g=Variovorax:0.78	4	1	0	0	3
P1113|T00|p=Proteobacteria:0.23|g=Paucibacter:0.17	10	0	0	0	10
P1113|T00|p=Actinobacteria:1.00|g=Corynebacterineae:1.00	59	59	0	0	0
P1113|T00|p=Firmicutes:1.00|g=Lactobacillus:0.99	5	5	0	0	0
P1113|T00|p=Proteobacteria:1.00|g=Azospirillum:1.00	4	4	0	0	0
P1113|T00|p=Firmicutes:0.53|g=Allobacillus:0.48	8	0	1	0	8
P1113|T00|p=Firmicutes:0.33|g=Catellicoccus:0.19	6	0	0	0	6
P1113|T00|p=Proteobacteria:0.81|g=Hephaestia:0.27	6	0	0	0	6
P1113|T00|p=Firmicutes:1.00|g=Streptococcus:1.00	10	10	0	0	0
P1113|T00|p=Proteobacteria:1.00|g=Escherichia/Shigella:1.00	10	10	0	0	0
P1113|T00|p=Proteobacteria:1.00|g=Pseudomonas:0.87	50	40	0	0	10
P1113|T00|p=Firmicutes:0.89|g=Allobacillus:0.66	25	0	0	0	25
P1113|T00|p=Firmicutes:1.00|g=Streptococcus:1.00	6	6	0	0	0
P1113|T00|p=Proteobacteria:0.99|g=Delftia:0.97	3	3	0	0	0
P1113|T00|p=Actinobacteria:1.00|g=Micrococcineae:1.00	18	18	0	0	0
P1113|T00|p=Proteobacteria:1.00|g=Citrobacter:0.44	81	0	10	0	81
P1113|T00|p=Firmicutes:1.00|g=Listeria:1.00	41	41	0	0	0
P1113|T00|p=Proteobacteria:0.77|g=Pseudocitrobacter:0.54	9	0	0	0	9
P1113|T00|p=Proteobacteria:1.00|g=Pseudomonas:0.73	32	4	0	0	28
P1113|T00|p=Firmicutes:0.17|g=Nosocomiicoccus:0.17	10	0	1	0	10
P1113|T00|p=Proteobacteria:1.00|g=Ralstonia:1.00	16	16	0	0	0
P1113|T00|p=Firmicutes:0.80|g=Bacillus:0.70	66	12	0	0	54
P1113|T00|p=Proteobacteria:0.98|g=Leclercia:0.27	3	0	0	0	3
P1113|T00|p=Proteobacteria:1.00|g=Lautropia:1.00	25	25	0	0	0
P1113|T00|p=Proteobacteria:1.00|g=Yokenella:0.59	25	0	0	0	25
P1113|T00|p=Firmicutes:0.73|g=Bacillus:0.72	46	23	2	0	23
P1113|T00|p=Proteobacteria:0.94|g=Aquabacterium:0.93	6	6	0	0	0
P1113|T00|p=Proteobacteria:1.00|g=Azorhizophilus:0.24	31	0	4	0	31
P1113|T00|p=Firmicutes:1.00|g=Murimonas:0.34	10	0	0	0	10
P1113|T00|p=Firmicutes:0.57|g=Granulicatella:0.38	6	0	2	0	6
P1113|T00|p=Bacteroidetes:0.62|g=Falsiporphyromonas:0.51	11	0	0	0	11
P1113|T00|p=Firmicutes:0.94|g=Bacillus:0.92	280	277	0	0	3
P1113|T00|p=Firmicutes:0.96|g=Ruminococcus:0.50	6	0	0	0	6
P1113|T00|p=Proteobacteria:0.83|g=Stenotrophomonas:0.77	9	1	0	0	8
P1113|T00|p=Proteobacteria:0.89|g=Hephaestia:0.35	13	0	0	0	13
P1113|T00|p=Firmicutes:0.42|g=Allobacillus:0.38	18	0	2	0	18
P1113|T00|p=Firmicutes:0.82|g=Granulicatella:0.47	7	0	0	0	7
P1113|T00|p=Proteobacteria:1.00|g=Dyella:0.76	1098	29	0	0	1069
P1113|T00|p=Proteobacteria:0.46|g=Azorhizophilus:0.29	8	0	3	0	8
P1113|T00|p=Proteobacteria:1.00|g=Acinetobacter:1.00	23	23	0	0	0
P1113|T00|p=Proteobacteria:1.00|g=Paracoccus:1.00	28	28	0	0	0
P1113|T00|p=Proteobacteria:0.38|g=Tardiphaga:0.36	9	0	0	0	9
P1113|T00|p=Proteobacteria:0.79|g=Azorhizophilus:0.28	155	0	1	0	155
P1113|T00|p=Firmicutes:0.58|g=Enterococcus:0.54	23	3	0	0	20
P1113|T00|p=Proteobacteria:1.00|g=Pseudomonas:0.92	13	12	0	0	1
P1113|T00|p=Proteobacteria:1.00|g=Massilia:0.98	10	10	0	0	0
P1113|T00|p=Firmicutes:0.53|g=Allobacillus:0.36	11	0	0	0	11
P1113|T00|p=Firmicutes:0.99|g=Lactobacillus:0.93	8	8	0	0	0
P1113|T00|p=Firmicutes:0.39|g=Lacticigenium:0.25	11	0	4	0	11
P1113|T00|p=Firmicutes:1.00|g=Lactobacillus:0.99	62	62	0	0	0
P1113|T00|p=Proteobacteria:0.90|g=Pseudocitrobacter:0.45	8	0	0	0	8
P1113|T00|p=Planctomycetes:0.22|g=Pirellula:0.18	207	0	0	0	207
P1113|T00|p=Proteobacteria:1.00|g=Acetobacter:0.93	4	4	0	0	0
P1113|T00|p=Proteobacteria:0.78|g=Noviherbaspirillum:0.50	6	0	0	0	6
P1113|T00|p=Firmicutes:1.00|g=Salinicoccus:0.98	10	10	0	0	0
P1113|T00|p=Proteobacteria:1.00|g=Acinetobacter:1.00	156	156	0	0	0
P1113|T00|p=Firmicutes:1.00|g=Listeria:1.00	91	91	0	0	0
P1113|T00|p=Bacteroidetes:0.08|g=Paludibacter:0.08	9	0	0	0	9
P1113|T00|p=Firmicutes:0.65|g=Allobacillus:0.38	49	0	1	0	49
P1113|T00|p=Firmicutes:1.00|g=Weissella:1.00	12	12	0	0	0
P1113|T00|p=Proteobacteria:0.69|g=Thiopseudomonas:0.22	18	0	0	0	18
P1113|T00|p=Proteobacteria:0.99|g=Ralstonia:0.98	7	7	0	0	0
P1113|T00|p=Proteobacteria:0.68|g=Pelomonas:0.43	6	0	0	0	6
P1113|T00|p=Firmicutes:0.87|g=Bacillus:0.85	134	117	0	0	17
P1113|T00|p=Firmicutes:0.50|g=Catellicoccus:0.36	9	0	0	0	9
P1113|T00|p=Proteobacteria:0.49|g=Azorhizophilus:0.21	3	0	0	0	3
P1113|T00|p=Firmicutes:0.32|g=Brochothrix:0.18	88	0	55	0	88
P1113|T00|p=Proteobacteria:1.00|g=Acetobacter:1.00	88	88	0	0	0
P1113|T00|f=Unknown:0.00|g=Unknown:0.00	6	0	0	4	4
P1113|T00|p=Firmicutes:0.59|g=Allobacillus:0.45	8	0	0	0	8
P1113|T00|p=Firmicutes:1.00|g=Lactobacillus:1.00	69	69	0	0	0
P1113|T00|p=Firmicutes:0.57|g=Lacticigenium:0.30	67	0	2	0	67
P1113|T00|p=Firmicutes:0.83|g=Bacillus:0.81	14	4	0	0	10
P1113|T00|p=Firmicutes:1.00|g=Staphylococcus:1.00	56	56	0	0	0
P1113|T00|p=Proteobacteria:1.00|g=Vibrio:1.00	187	185	0	0	2
P1113|T00|p=Firmicutes:0.29|g=Melissococcus:0.26	14	0	2	0	14
P1113|T00|p=Proteobacteria:1.00|g=Pseudomonas:0.56	136	1	1	0	135
P1113|T00|p=Proteobacteria:0.93|g=Pseudocitrobacter:0.51	6	0	0	0	6
P1113|T00|p=Proteobacteria:1.00|g=Phenylobacterium:0.93	9	9	0	0	0
P1113|T00|p=Actinobacteria:1.00|g=Corynebacterineae:1.00	24	24	0	0	0
P1113|T00|p=Proteobacteria:1.00|g=Acinetobacter:1.00	7	7	0	0	0
P1113|T00|p=Proteobacteria:0.50|g=Leclercia:0.26	44	0	0	0	44
P1113|T00|p=Firmicutes:0.73|g=Bacillus:0.72	3	0	0	0	3
P1113|T00|p=Proteobacteria:0.85|g=Taonella:0.85	4	4	0	0	0
P1113|T00|p=Actinobacteria:1.00|g=Corynebacterineae:1.00	5	5	0	0	0
P1113|T00|p=Proteobacteria:1.00|g=Bosea:1.00	20	20	0	0	0
P1113|T00|p=Proteobacteria:0.98|g=Hephaestia:0.42	5	0	0	0	5
P1113|T00|p=Firmicutes:0.71|g=Bacillus:0.62	10	3	0	0	7
P1113|T00|p=Proteobacteria:0.98|g=Pandoraea:0.98	5	5	0	0	0
P1113|T00|p=Proteobacteria:0.97|g=Stakelama:0.33	6	0	0	0	6
P1113|T00|p=Proteobacteria:0.53|g=Thiopseudomonas:0.27	5	0	0	0	5
P1113|T00|p=Firmicutes:1.00|g=Enterococcus:1.00	34	34	0	0	0
P1113|T00|p=Proteobacteria:1.00|g=Escherichia/Shigella:0.68	8	0	0	0	8
P1113|T00|p=Firmicutes:0.83|g=Enterococcus:0.74	40	6	0	0	34
P1113|T00|p=Firmicutes:0.21|g=Salirhabdus:0.09	6	0	3	0	6
P1113|T00|p=Proteobacteria:1.00|g=Leclercia:0.55	4	0	0	0	4
P1113|T00|p=Proteobacteria:0.78|g=Caenimonas:0.65	5	0	0	0	5
P1113|T00|p=Firmicutes:0.97|g=Bacillus:0.97	65	65	0	0	0
P1113|T00|p=Firmicutes:0.50|g=Listeria:0.50	89	0	51	0	89
P1113|T00|p=Firmicutes:0.57|g=Lactobacillus:0.56	19	2	2	0	17
P1113|T00|p=Firmicutes:1.00|g=Oscillibacter:0.77	167	13	0	0	154
P1113|T00|p=Proteobacteria:1.00|g=Acinetobacter:1.00	4	4	0	0	0
P1113|T00|p=Firmicutes:0.99|g=Caryophanon:0.93	19	19	0	0	0
P1113|T00|p=Proteobacteria:1.00|g=Delftia:1.00	26	26	0	0	0
P1113|T00|p=Actinobacteria:1.00|g=Micrococcineae:1.00	11	11	0	0	0
P1113|T00|p=Proteobacteria:0.55|g=Stakelama:0.31	3	0	0	0	3
P1113|T00|p=Proteobacteria:0.86|g=Rosenbergiella:0.44	3	0	0	0	3
P1113|T00|p=Firmicutes:0.51|g=Allobacillus:0.24	12	0	0	0	12
P1113|T00|p=Firmicutes:0.37|g=Pisciglobus:0.21	24	0	21	0	24
P1113|T00|p=Firmicutes:0.89|g=Allobacillus:0.64	7	0	0	0	7
P1113|T00|p=Firmicutes:0.91|g=Bacillus:0.90	24	17	1	0	7
P1113|T00|p=Bacteroidetes:1.00|g=Bacteroides:1.00	17	17	0	0	0
P1113|T00|p=Firmicutes:0.67|g=Vagococcus:0.28	5	0	0	0	5
P1113|T00|p=Proteobacteria:1.00|g=Pseudomonas:1.00	96	96	0	0	0
P1113|T00|p=Proteobacteria:1.00|g=Pseudomonas:0.58	120	0	8	0	120
P1113|T00|p=Proteobacteria:0.59|g=Cosenzaea:0.34	5	0	0	0	5
P1113|T00|p=Firmicutes:0.98|g=Bacillus:0.98	127	126	0	0	1
P1113|T00|p=Proteobacteria:1.00|g=Sphingomonas:0.68	5	2	0	0	3
P1113|T00|p=Proteobacteria:1.00|g=Acidovorax:0.98	57	56	0	0	1
P1113|T00|p=Firmicutes:0.93|g=Listeria:0.93	13	12	0	0	1
P1113|T00|p=Firmicutes:1.00|g=Streptococcus:1.00	5	5	0	0	0
P1113|T00|p=Proteobacteria:0.81|g=Azorhizophilus:0.32	15	0	1	0	15
P1113|T00|p=Firmicutes:0.46|g=Lactobacillus:0.46	68	0	22	0	68
P1113|T00|p=Firmicutes:0.80|g=Phascolarctobacterium:0.80	6	5	0	0	1
P1113|T00|p=Firmicutes:0.93|g=Bacillus:0.92	381	378	0	0	3
P1113|T00|p=Proteobacteria:0.92|g=Yokenella:0.50	7	0	0	0	7
P1113|T00|p=Proteobacteria:1.00|g=Sphingomonas:0.37	7	0	2	0	7
P1113|T00|p=Proteobacteria:0.98|g=Escherichia/Shigella:0.69	6	0	0	0	6
P1113|T00|p=Proteobacteria:0.85|g=Escherichia/Shigella:0.81	140	102	0	0	38
P1113|T00|p=Firmicutes:1.00|g=Lactobacillus:0.95	45	45	0	0	0
P1113|T00|p=Proteobacteria:0.58|g=Thiopseudomonas:0.37	9	0	0	0	9
P1113|T00|p=Proteobacteria:0.74|g=Alicycliphilus:0.27	3	0	0	0	3
P1113|T00|p=Firmicutes:0.81|g=Enterococcus:0.65	14	7	0	0	7
P1113|T00|p=Proteobacteria:0.94|g=Vampirovibrio:0.94	7	7	0	0	0
P1113|T00|p=Firmicutes:0.76|g=Allobacillus:0.25	49	0	2	0	49
P1113|T00|p=Firmicutes:0.64|g=Listeria:0.64	7	0	0	0	7
P1113|T00|p=Proteobacteria:0.97|g=Yokenella:0.57	20	0	0	0	20
P1113|T00|p=Deinococcus-Thermus:1.00|g=Deinococcus:1.00	32	32	0	0	0
P1113|T00|p=Proteobacteria:0.75|g=Azorhizophilus:0.48	26	0	0	0	26
P1113|T00|p=Proteobacteria:0.86|g=Hephaestia:0.22	5	0	0	0	5
P1113|T00|p=Firmicutes:0.81|g=Bacillus:0.78	63	32	0	0	31
P1113|T00|p=Proteobacteria:1.00|g=Salmonella:0.35	50	0	30	0	50
P1113|T00|p=Proteobacteria:0.97|g=Pelomonas:0.87	8	8	0	0	0
P1113|T00|p=Proteobacteria:1.00|g=Salmonella:0.71	42	3	0	0	39
P1113|T00|p=Firmicutes:0.69|g=Bacillus:0.69	16	2	2	0	14
P1113|T00|p=Proteobacteria:1.00|g=Xenophilus:0.44	48	0	2	0	48
P1113|T00|p=Firmicutes:0.81|g=Lactobacillus:0.81	5	5	0	0	0
P1113|T00|p=Firmicutes:1.00|g=Staphylococcus:1.00	19	19	0	0	0
P1113|T00|p=Proteobacteria:0.99|g=Afipia:0.49	7	0	0	0	7
P1113|T00|p=Proteobacteria:1.00|g=Escherichia/Shigella:1.00	55	55	0	0	0
P1113|T00|p=Firmicutes:0.57|g=Catellicoccus:0.47	4	0	1	0	4
P1113|T00|p=Firmicutes:0.64|g=Enterococcus:0.64	89	11	0	0	78
P1113|T00|p=Proteobacteria:0.46|g=Rosenbergiella:0.10	10	0	6	0	10
P1113|T00|p=Proteobacteria:0.15|g=Methylorhabdus:0.11	8	0	1	0	8
P1113|T00|p=Firmicutes:0.85|g=Listeria:0.85	5	5	0	0	0
P1113|T00|p=Firmicutes:0.43|g=Halalkalibacillus:0.18	9	0	2	0	9
P1113|T00|p=Firmicutes:0.84|g=Allobacillus:0.65	12	0	0	0	12
P1113|T00|p=Firmicutes:0.87|g=Enterococcus:0.57	43	1	6	0	42
P1113|T00|p=Proteobacteria:1.00|g=Acidocella:1.00	118	118	0	0	0
P1113|T00|p=Proteobacteria:0.98|g=Leclercia:0.66	40	1	0	0	39
P1113|T00|p=Firmicutes:1.00|g=Staphylococcus:1.00	6	6	0	0	0
P1113|T00|p=Proteobacteria:1.00|g=Escherichia/Shigella:1.00	9	9	0	0	0
P1113|T00|p=Proteobacteria:1.00|g=Ralstonia:1.00	29	29	0	0	0
P1113|T00|p=Firmicutes:1.00|g=Listeria:1.00	39	39	0	0	0
P1113|T00|p=Firmicutes:0.36|g=Bavariicoccus:0.29	4	0	0	0	4
P1113|T00|p=Actinobacteria:1.00|g=Pseudonocardineae:0.89	3	3	0	0	0
P1113|T00|p=Firmicutes:0.93|g=Bacillus:0.92	66	63	0	0	3
P1113|T00|p=Firmicutes:0.86|g=Bacillus:0.85	10	9	0	0	1
P1113|T00|p=Proteobacteria:1.00|g=Leclercia:0.45	83	0	17	0	83
P1113|T00|p=Proteobacteria:0.82|g=Cosenzaea:0.39	22	0	0	0	22
P1113|T00|p=Firmicutes:0.66|g=Enterococcus:0.64	42	0	3	0	42
P1113|T00|p=Proteobacteria:1.00|g=Pseudomonas:0.53	10	0	0	0	10
P1113|T00|p=Proteobacteria:1.00|g=Lysobacter:0.58	8	0	1	0	8
P1113|T00|p=Proteobacteria:0.96|g=Bosea:0.96	3	3	0	0	0
P1113|T00|p=Firmicutes:0.82|g=Allobacillus:0.67	3	0	0	0	3
P1113|T00|p=Proteobacteria:1.00|g=Phreatobacter:1.00	68	68	0	0	0
P1113|T00|p=Firmicutes:0.98|g=Bacillus:0.98	10	10	0	0	0
P1113|T00|p=Firmicutes:0.95|g=Bacillus:0.93	3	3	0	0	0
P1113|T00|p=Actinobacteria:1.00|g=Micrococcineae:1.00	222	222	0	0	0
P1113|T00|p=Proteobacteria:1.00|g=Pantoea:0.91	124	114	1	0	10
P1113|T00|p=Proteobacteria:0.80|g=Phenylobacterium:0.80	5	2	0	0	3
P1113|T00|p=Firmicutes:0.33|g=Listeria:0.32	7	0	0	0	7
P1113|T00|p=Firmicutes:0.34|g=Hungatella:0.22	31	0	1	0	31
P1113|T00|p=Proteobacteria:0.87|g=Serpens:0.41	42	0	7	0	42
P1113|T00|p=Proteobacteria:1.00|g=Methylobacterium:0.99	52	52	0	0	0
P1113|T00|p=Proteobacteria:0.76|g=Caenimonas:0.38	8	0	0	0	8
P1113|T00|p=Firmicutes:0.18|g=Compostibacillus:0.07	15	0	1	0	15
P1113|T00|p=Proteobacteria:0.52|g=Noviherbaspirillum:0.28	63	0	11	0	63
P1113|T00|p=Firmicutes:1.00|g=Lachnospiracea_incertae_sedis:0.71	372	5	1	0	367
P1113|T00|p=Actinobacteria:1.00|g=Corynebacterineae:1.00	8	8	0	0	0
P1113|T00|p=Firmicutes:0.37|g=Alkalibacter:0.33	11	0	0	0	11
P1113|T00|p=Proteobacteria:0.92|g=Vampirovibrio:0.92	7	7	0	0	0
P1113|T00|p=Firmicutes:1.00|g=Staphylococcus:1.00	18	18	0	0	0
P1113|T00|p=Proteobacteria:0.74|g=Rhodanobacter:0.37	9	0	1	0	9
P1113|T00|p=Proteobacteria:0.92|g=Leclercia:0.45	35	0	0	0	35
P1113|T00|p=Firmicutes:0.33|g=Catellicoccus:0.27	11	0	2	0	11
P1113|T00|p=Proteobacteria:0.94|g=Leclercia:0.59	50	0	0	0	50
P1113|T00|p=Proteobacteria:0.98|g=Aquabacterium:0.95	18	18	0	0	0
P1113|T00|p=Proteobacteria:0.97|g=Albidovulum:0.46	4	0	0	0	4
P1113|T00|p=Firmicutes:0.69|g=Halalkalibacillus:0.15	11	0	0	0	11
P1113|T00|p=Firmicutes:0.46|g=Lacticigenium:0.30	38	0	1	0	38
P1113|T00|p=Proteobacteria:1.00|g=Leclercia:0.81	35	11	0	0	24
P1113|T00|p=Firmicutes:0.57|g=Bacillus:0.35	34	0	6	0	34
P1113|T00|p=Proteobacteria:0.89|g=Vampirovibrio:0.89	3	2	0	0	1
P1113|T00|p=Firmicutes:0.64|g=Lactobacillus:0.64	10	0	0	0	10
P1113|T00|p=Firmicutes:0.94|g=Bacillus:0.82	8	2	0	0	6
P1113|T00|p=Firmicutes:0.72|g=Bacillus:0.69	19	5	0	0	14
P1113|T00|p=Proteobacteria:0.88|g=Pelomonas:0.40	6	0	3	0	6
P1113|T00|p=Proteobacteria:0.29|g=Leclercia:0.25	19	0	5	0	19
P1113|T00|p=Firmicutes:0.47|g=Allobacillus:0.27	17	0	0	0	17
P1113|T00|p=Proteobacteria:1.00|g=Sphingomonas:0.50	4	0	0	0	4
P1113|T00|p=Proteobacteria:0.43|g=Ewingella:0.23	4	0	0	0	4
P1113|T00|p=Actinobacteria:0.49|g=Corynebacterineae:0.36	5	0	0	0	5
P1113|T00|p=Proteobacteria:1.00|g=Pseudomonas:1.00	83	83	0	0	0
P1113|T00|p=Proteobacteria:1.00|g=Sphingosinicella:0.47	10	0	3	0	10
P1113|T00|p=Proteobacteria:1.00|g=Acinetobacter:0.99	4	4	0	0	0
P1113|T00|p=Proteobacteria:1.00|g=Variovorax:0.98	12	12	0	0	0
P1113|T00|p=Proteobacteria:0.58|g=Aquabacterium:0.57	5	0	0	0	5
P1113|T00|p=Proteobacteria:0.69|g=Rhizorhabdus:0.20	6	0	0	0	6
P1113|T00|p=Proteobacteria:0.80|g=Kinneretia:0.56	6	0	0	0	6
P1113|T00|p=Proteobacteria:0.98|g=Nitrobacter:0.67	14	0	2	0	14
P1113|T00|p=Proteobacteria:0.89|g=Pseudocitrobacter:0.63	4	0	0	0	4
P1113|T00|p=Actinobacteria:1.00|g=Micrococcineae:1.00	15	15	0	0	0
P1113|T00|p=Proteobacteria:0.93|g=Variovorax:0.46	7	0	0	0	7
P1113|T00|p=Proteobacteria:0.49|g=Pseudocitrobacter:0.37	76	0	20	0	76
P1113|T00|p=Euryarchaeota:0.06|g=Halocalculus:0.06	106	0	20	0	106
P1113|T00|p=Firmicutes:0.62|g=Bacillus:0.44	4	0	0	0	4
P1113|T00|p=Firmicutes:0.71|g=Desemzia:0.20	7	0	3	0	7
P1113|T00|p=Proteobacteria:0.96|g=Pseudomonas:0.43	28	0	8	0	28
P1113|T00|p=Proteobacteria:1.00|g=Acidovorax:0.96	11	11	0	0	0
P1113|T00|p=Firmicutes:1.00|g=Staphylococcus:1.00	16	16	0	0	0
P1113|T00|p=Firmicutes:1.00|g=Staphylococcus:1.00	13	13	0	0	0
P1113|T00|p=Bacteroidetes:1.00|g=Prevotella:1.00	216	216	0	0	0
P1113|T00|p=Proteobacteria:1.00|g=Escherichia/Shigella:0.71	13	0	0	0	13
P1113|T00|p=Actinobacteria:1.00|g=Corynebacterineae:1.00	13	13	0	0	0
P1113|T00|p=Proteobacteria:0.90|g=Escherichia/Shigella:0.60	13	0	1	0	13
P1113|T00|p=Bacteroidetes:0.99|g=Prevotella:0.98	54	54	0	0	0
P1113|T00|p=Actinobacteria:0.53|g=Corynebacterineae:0.51	11	0	0	0	11
P1113|T00|p=Firmicutes:0.66|g=Isobaculum:0.43	8	0	1	0	8
P1113|T00|p=Firmicutes:1.00|g=Listeria:1.00	7	7	0	0	0
P1113|T00|p=Proteobacteria:1.00|g=Escherichia/Shigella:1.00	48	48	0	0	0
P1113|T00|p=Proteobacteria:1.00|g=Acinetobacter:1.00	11	11	0	0	0
P1113|T00|p=Firmicutes:0.26|g=Allobacillus:0.11	6	0	3	0	6
P1113|T00|p=Firmicutes:0.67|g=Bacillus:0.64	12	1	1	0	11
P1113|T00|p=Proteobacteria:0.73|g=Ralstonia:0.34	5	0	2	0	5
P1113|T00|p=Deinococcus-Thermus:0.32|g=Marinithermus:0.31	8	0	2	0	8
P1113|T00|p=Proteobacteria:0.70|g=Noviherbaspirillum:0.56	3	0	0	0	3
P1113|T00|p=Firmicutes:0.56|g=Isobaculum:0.40	11	0	3	0	11
P1113|T00|p=Proteobacteria:1.00|g=Taonella:1.00	23	23	0	0	0
P1113|T00|p=Proteobacteria:0.57|g=Paucibacter:0.49	3	0	0	0	3
P1113|T00|p=Firmicutes:0.44|g=Allobacillus:0.30	8	0	0	0	8
P1113|T00|p=Actinobacteria:1.00|g=Corynebacterineae:1.00	91	91	0	0	0
P1113|T00|f=Unknown:0.00|g=Unknown:0.00	20	0	0	11	11
P1113|T00|p=Firmicutes:0.42|g=Allobacillus:0.36	4	0	1	0	4
P1113|T00|p=Actinobacteria:0.99|g=Micrococcineae:0.40	6	0	0	0	6
P1113|T00|p=Firmicutes:0.71|g=Allobacillus:0.36	52	0	0	0	52
P1113|T00|p=Proteobacteria:1.00|g=Acinetobacter:1.00	149	149	0	0	0
P1113|T00|p=Proteobacteria:1.00|g=Comamonas:1.00	583	583	0	0	0
P1113|T00|p=Proteobacteria:1.00|g=Pseudomonas:0.99	11	11	0	0	0
P1113|T00|p=Proteobacteria:0.98|g=Pseudocitrobacter:0.72	13	0	0	0	13
P1113|T00|p=Proteobacteria:1.00|g=Delftia:0.62	30	4	0	0	26
P1113|T00|p=Proteobacteria:0.93|g=Pelomonas:0.44	8	0	0	0	8
P1113|T00|p=Proteobacteria:0.99|g=Pelomonas:0.99	6	6	0	0	0
P1113|T00|p=Proteobacteria:1.00|g=Delftia:0.58	9	1	0	0	8
P1113|T00|p=Firmicutes:0.29|g=Gracilibacter:0.29	11	0	1	0	11
P1113|T00|p=Firmicutes:0.36|g=Melissococcus:0.21	13	0	0	0	13
P1113|T00|p=Proteobacteria:1.00|g=Pseudomonas:0.99	4	4	0	0	0
P1113|T00|p=Proteobacteria:1.00|g=Leclercia:0.91	7	7	0	0	0
P1113|T00|p=Firmicutes:0.53|g=Staphylococcus:0.49	20	0	4	0	20
P1113|T00|p=Proteobacteria:0.74|g=Pseudocitrobacter:0.30	5	0	0	0	5
P1113|T00|p=Proteobacteria:1.00|g=Acidovorax:1.00	37	37	0	0	0
P1113|T00|p=Firmicutes:0.77|g=Enterococcus:0.48	6	0	1	0	6
P1113|T00|p=Firmicutes:0.74|g=Salirhabdus:0.23	6	0	0	0	6
P1113|T00|p=Firmicutes:0.38|g=Atopobacter:0.22	11	0	7	0	11
P1113|T00|p=Firmicutes:0.81|g=Lactobacillus:0.81	8	7	0	0	1
P1113|T00|p=Firmicutes:0.74|g=Listeria:0.74	14	1	0	0	13
P1113|T00|p=Firmicutes:0.62|g=Lactobacillus:0.62	41	0	1	0	41
P1113|T00|p=Firmicutes:0.78|g=Bacillus:0.69	32	12	0	0	20
P1113|T00|p=Proteobacteria:1.00|g=Brevundimonas:1.00	9	9	0	0	0
P1113|T00|p=Firmicutes:0.99|g=Lactobacillus:0.98	23	23	0	0	0
P1113|T00|p=Firmicutes:0.05|g=Anaerobacterium:0.03	3	0	0	0	3
P1113|T00|p=Firmicutes:0.27|g=Nosocomiicoccus:0.24	18	0	1	0	18
P1113|T00|p=Proteobacteria:1.00|g=Enhydrobacter:1.00	271	271	0	0	0
P1113|T00|p=Proteobacteria:0.96|g=Diaphorobacter:0.47	5	0	0	0	5
P1113|T00|p=Proteobacteria:1.00|g=Hyphomicrobium:0.80	165	134	0	0	31
P1113|T00|p=Proteobacteria:0.72|g=Hephaestia:0.31	7	0	0	0	7
P1113|T00|p=Firmicutes:0.93|g=Listeria:0.93	41	41	0	0	0
P1113|T00|p=Proteobacteria:0.90|g=Luteibacter:0.58	7	0	0	0	7
P1113|T00|p=Actinobacteria:1.00|g=Corynebacterineae:0.87	6	6	0	0	0
P1113|T00|p=Proteobacteria:0.82|g=Phenylobacterium:0.82	3	3	0	0	0
P1113|T00|p=Firmicutes:1.00|g=Clostridium_IV:1.00	54	54	0	0	0
P1113|T00|p=Firmicutes:0.37|g=Allobacillus:0.26	3	0	0	0	3
P1113|T00|p=Firmicutes:1.00|g=Turicibacter:1.00	219	219	0	0	0
P1113|T00|p=Firmicutes:0.39|g=Lactobacillus:0.39	6	0	2	0	6
P1113|T00|p=Firmicutes:1.00|g=Oscillibacter:0.76	42	2	0	0	40
P1113|T00|p=Firmicutes:1.00|g=Marinococcus:1.00	9	9	0	0	0
P1113|T00|p=Proteobacteria:0.74|g=Ralstonia:0.47	7	0	0	0	7
P1113|T00|p=Proteobacteria:1.00|g=Sphingobium:0.86	780	420	6	0	360
P1113|T00|p=Bacteroidetes:0.99|g=Prevotella:0.98	8	8	0	0	0
P1113|T00|p=Firmicutes:0.61|g=Allobacillus:0.56	5	0	0	0	5
P1113|T00|p=Proteobacteria:1.00|g=Escherichia/Shigella:0.47	4	0	1	0	4
P1113|T00|p=Proteobacteria:1.00|g=Sphingomonas:0.95	4	4	0	0	0
P1113|T00|p=Firmicutes:0.89|g=Phascolarctobacterium:0.89	6	6	0	0	0
P1113|T00|p=Firmicutes:1.00|g=Oscillibacter:0.96	5	5	0	0	0
P1113|T00|p=Firmicutes:0.41|g=Catellicoccus:0.34	6	0	0	0	6
P1113|T00|p=Proteobacteria:1.00|g=Escherichia/Shigella:1.00	9	9	0	0	0
P1113|T00|p=Proteobacteria:0.25|g=Lacibacterium:0.17	13	0	2	0	13
P1113|T00|p=Proteobacteria:1.00|g=Pseudomonas:0.77	34	28	0	0	6
P1113|T00|p=Proteobacteria:1.00|g=Acinetobacter:1.00	23	23	0	0	0
P1113|T00|p=Proteobacteria:1.00|g=Pseudomonas:0.51	11	0	0	0	11
P1113|T00|p=Proteobacteria:1.00|g=Phenylobacterium:1.00	6	6	0	0	0
P1113|T00|p=Proteobacteria:0.92|g=Sphingosinicella:0.42	4	0	0	0	4
P1113|T00|p=Firmicutes:0.53|g=Allobacillus:0.39	6	0	0	0	6
P1113|T00|p=Proteobacteria:1.00|g=Sphingomonas:0.91	7	4	0	0	3
P1113|T00|p=Firmicutes:0.48|g=Listeria:0.48	56	0	9	0	56
P1113|T00|p=Proteobacteria:0.84|g=Rosenbergiella:0.43	6	0	0	0	6
P1113|T00|p=Firmicutes:1.00|g=Streptococcus:1.00	143	143	0	0	0
P1113|T00|p=Bacteroidetes:1.00|g=Flavobacterium:1.00	14	14	0	0	0
P1113|T00|p=Proteobacteria:0.86|g=Azorhizophilus:0.21	6	0	3	0	6
P1113|T00|p=Firmicutes:0.80|g=Isobaculum:0.60	8	0	0	0	8
P1113|T00|p=Proteobacteria:0.77|g=Azorhizophilus:0.33	5	0	0	0	5
P1113|T00|f=Unknown:0.00|g=Unknown:0.00	130	0	0	66	66
P1113|T00|p=Actinobacteria:1.00|g=Micrococcineae:1.00	3	3	0	0	0
P1113|T00|p=Proteobacteria:1.00|g=Salmonella:0.65	85	3	1	0	82
P1113|T00|p=Proteobacteria:0.91|g=Pelomonas:0.91	30	26	0	0	4
P1113|T00|p=Proteobacteria:0.92|g=Pelomonas:0.87	3	3	0	0	0
P1113|T00|p=Actinobacteria:1.00|g=Corynebacterineae:1.00	17	17	0	0	0
P1113|T00|p=Firmicutes:1.00|g=Staphylococcus:1.00	38	38	0	0	0
P1113|T00|p=Proteobacteria:0.98|g=Bosea:0.96	5	5	0	0	0
P1113|T00|p=Proteobacteria:0.90|g=Pandoraea:0.90	18	18	0	0	0
P1113|T00|p=Proteobacteria:1.00|g=Salmonella:0.43	39	0	1	0	39
P1113|T00|p=Proteobacteria:0.92|g=Pelomonas:0.91	6	6	0	0	0
P1113|T00|p=Firmicutes:0.79|g=Lactobacillus:0.78	20	8	0	0	12
P1113|T00|p=Proteobacteria:1.00|g=Salmonella:0.89	21	18	0	0	3
P1113|T00|p=Proteobacteria:1.00|g=Rhodanobacter:1.00	629	629	0	0	0
P1113|T00|p=Firmicutes:0.59|g=Alkalibacter:0.54	4	0	0	0	4
P1113|T00|p=Firmicutes:1.00|g=Listeria:1.00	182	182	0	0	0
P1113|T00|p=Proteobacteria:0.71|g=Cosenzaea:0.34	69	0	0	0	69
P1113|T00|p=Proteobacteria:0.99|g=Pseudocitrobacter:0.68	2	0	0	0	2
P1113|T00|p=Firmicutes:0.94|g=Bacillus:0.93	182	182	0	0	0
P1113|T00|p=Firmicutes:0.91|g=Lactobacillus:0.90	2	2	0	0	0
P1113|T00|p=Actinobacteria:1.00|g=Propionibacterineae:1.00	8	8	0	0	0
P1113|T00|p=Firmicutes:0.80|g=Allobacillus:0.61	20	0	0	0	20
P1113|T00|p=Proteobacteria:0.94|g=Variovorax:0.78	3	0	0	0	3
P1113|T00|p=Firmicutes:1.00|g=Lactobacillus:1.00	9	9	0	0	0
P1113|T00|p=Proteobacteria:0.71|g=Kinneretia:0.67	6	0	0	0	6
P1113|T00|p=Firmicutes:0.81|g=Bacillus:0.78	3	2	0	0	1
P1113|T00|p=Firmicutes:0.63|g=Allobacillus:0.45	9	0	0	0	9
P1113|T00|p=Proteobacteria:1.00|g=Rhodanobacter:1.00	4	4	0	0	0
P1113|T00|p=Firmicutes:0.56|g=Halalkalibacillus:0.22	2	0	0	0	2
P1113|T00|p=Proteobacteria:0.49|g=Lelliottia:0.11	4	0	1	0	4
P1113|T00|p=Proteobacteria:0.43|g=Methylibium:0.18	11	0	3	0	11
P1113|T00|p=Proteobacteria:1.00|g=Bosea:1.00	2	2	0	0	0
P1113|T00|p=Firmicutes:0.47|g=Allobacillus:0.37	13	0	0	0	13
P1113|T00|p=Proteobacteria:0.79|g=Azorhizophilus:0.34	7	0	0	0	7
P1113|T00|p=Firmicutes:0.64|g=Lactobacillus:0.64	2	0	0	0	2
P1113|T00|p=Firmicutes:0.59|g=Allobacillus:0.44	38	0	0	0	38
P1113|T00|p=Firmicutes:1.00|g=Lactobacillus:0.99	14	14	0	0	0
P1113|T00|p=Firmicutes:0.89|g=Bacillus:0.87	8	8	0	0	0
P1113|T00|p=Proteobacteria:1.00|g=Rhodanobacter:1.00	2	2	0	0	0
P1113|T00|p=Proteobacteria:1.00|g=Ralstonia:1.00	10	10	0	0	0
P1113|T00|p=Proteobacteria:1.00|g=Yokenella:0.57	2	0	0	0	2
P1113|T00|p=Proteobacteria:1.00|g=Escherichia/Shigella:1.00	3	3	0	0	0
P1113|T00|p=Firmicutes:0.64|g=Allobacillus:0.53	3	0	0	0	3
P1113|T00|p=Firmicutes:1.00|g=Lactobacillus:1.00	2	2	0	0	0
P1113|T00|f=Unknown:0.00|g=Unknown:0.00	5	0	0	3	3
P1113|T00|p=Proteobacteria:0.98|g=Escherichia/Shigella:0.60	3	0	0	0	3
P1113|T00|f=Unknown:0.00|g=Unknown:0.00	5	0	0	3	3
P1113|T00|p=Proteobacteria:0.50|g=Sideroxydans:0.41	2	0	0	0	2
P1113|T00|p=Proteobacteria:0.99|g=Ralstonia:0.99	2	2	0	0	0
P1113|T00|p=Firmicutes:0.65|g=Allobacillus:0.32	14	0	3	0	14
P1113|T00|p=Firmicutes:0.54|g=Bacillus:0.37	32	0	2	0	32
P1113|T00|p=Proteobacteria:1.00|g=Burkholderia:0.99	63	63	0	0	0
P1113|T00|p=Proteobacteria:1.00|g=Rhodanobacter:0.99	2	2	0	0	0
P1113|T00|p=Firmicutes:1.00|g=Lactobacillus:1.00	2	2	0	0	0
P1113|T00|p=Proteobacteria:1.00|g=Pseudomonas:0.99	11	11	0	0	0
P1113|T00|p=Bacteroidetes:0.37|g=Paludibacter:0.17	2	0	0	0	2
P1113|T00|p=Firmicutes:0.86|g=Lactobacillus:0.86	51	40	0	0	11
P1113|T00|p=Actinobacteria:1.00|g=Propionibacterineae:1.00	33	33	0	0	0
P1113|T00|p=Firmicutes:0.45|g=Allobacillus:0.30	5	0	4	0	5
P1113|T00|p=Firmicutes:0.92|g=Listeria:0.92	8	8	0	0	0
P1113|T00|p=Firmicutes:0.39|g=Lacticigenium:0.29	3	0	0	0	3
P1113|T00|p=Firmicutes:0.64|g=Lactobacillus:0.64	13	2	0	0	11
P1113|T00|p=Proteobacteria:1.00|g=Bosea:1.00	3	3	0	0	0
P1113|T00|p=Firmicutes:0.92|g=Staphylococcus:0.92	6	5	0	0	1
P1113|T00|p=Proteobacteria:1.00|g=Tepidimonas:1.00	27	27	0	0	0
P1113|T00|p=Proteobacteria:1.00|g=Escherichia/Shigella:1.00	12	12	0	0	0
P1113|T00|p=Actinobacteria:1.00|g=Corynebacterineae:0.79	87	38	2	0	49
P1113|T00|p=Proteobacteria:0.99|g=Pseudomonas:0.47	12	0	0	0	12
P1113|T00|p=Proteobacteria:0.94|g=Hephaestia:0.42	3	0	0	0	3
P1113|T00|p=Proteobacteria:0.60|g=Pseudofulvimonas:0.27	7	0	0	0	7
P1113|T00|p=Firmicutes:0.85|g=Bacillus:0.84	2	2	0	0	0
P1113|T00|p=Firmicutes:0.81|g=Lactobacillus:0.79	2	0	0	0	2
P1113|T00|p=Proteobacteria:1.00|g=Pelomonas:0.99	9	9	0	0	0
P1113|T00|p=Firmicutes:0.58|g=Bacillus:0.53	7	0	4	0	7
P1113|T00|p=Actinobacteria:1.00|g=Micrococcineae:1.00	15	15	0	0	0
P1113|T00|p=Proteobacteria:1.00|g=Xenophilus:0.57	4	0	0	0	4
P1113|T00|p=Firmicutes:0.64|g=Catellicoccus:0.38	5	0	0	0	5
P1113|T00|p=Proteobacteria:1.00|g=Pandoraea:0.99	253	253	0	0	0
P1113|T00|p=Proteobacteria:1.00|g=Rhodanobacter:1.00	3	3	0	0	0
P1113|T00|p=Firmicutes:1.00|g=Lactobacillus:1.00	9	9	0	0	0
P1113|T00|p=Proteobacteria:1.00|g=Bradyrhizobium:0.98	91	70	2	0	21
P1113|T00|p=Firmicutes:0.69|g=Bacillus:0.68	2	0	0	0	2
P1113|T00|p=Actinobacteria:1.00|g=Micrococcineae:1.00	96	96	0	0	0
P1113|T00|p=Firmicutes:0.46|g=Salirhabdus:0.22	7	0	4	0	7
P1113|T00|p=Proteobacteria:1.00|g=Escherichia/Shigella:1.00	252	252	0	0	0
P1113|T00|p=Proteobacteria:0.90|g=Swaminathania:0.31	3	0	0	0	3
P1113|T00|p=Firmicutes:0.58|g=Bacillus:0.38	79	0	47	0	79
P1113|T00|p=Firmicutes:0.77|g=Listeria:0.75	2	1	0	0	1
P1113|T00|p=Firmicutes:0.38|g=Lacticigenium:0.28	51	0	2	0	51
P1113|T00|p=Proteobacteria:1.00|g=Ralstonia:1.00	9	9	0	0	0
P1113|T00|p=Firmicutes:0.54|g=Catellicoccus:0.43	2	0	0	0	2
P1113|T00|p=Proteobacteria:1.00|g=Rhodanobacter:1.00	69	69	0	0	0
P1113|T00|p=Proteobacteria:1.00|g=Pseudomonas:0.84	9	9	0	0	0
P1113|T00|p=Firmicutes:0.94|g=Enterococcus:0.93	28	26	0	0	2
P1113|T00|p=Proteobacteria:0.51|g=Cosenzaea:0.30	9	0	0	0	9
P1113|T00|p=Chloroflexi:0.06|g=Thermoflexus:0.06	48	0	3	2	46
P1113|T00|p=Actinobacteria:1.00|g=Corynebacterineae:1.00	30	30	0	0	0
P1113|T00|p=Proteobacteria:1.00|g=Escherichia/Shigella:1.00	170	170	0	0	0
P1113|T00|p=Firmicutes:1.00|g=Staphylococcus:1.00	14	14	0	0	0
P1113|T00|p=Firmicutes:0.43|g=Allobacillus:0.33	3	0	0	0	3
P1113|T00|p=Firmicutes:0.96|g=Lactobacillus:0.96	50	49	0	0	1
P1113|T00|p=Proteobacteria:1.00|g=Escherichia/Shigella:0.68	7	0	0	0	7
P1113|T00|p=Proteobacteria:1.00|g=Salmonella:0.57	2	0	0	0	2
P1113|T00|p=Proteobacteria:1.00|g=Pseudomonas:0.98	3	3	0	0	0
P1113|T00|p=Firmicutes:1.00|g=Bacillus:0.95	10	10	0	0	0
P1113|T00|p=Proteobacteria:0.99|g=Pelomonas:0.56	6	0	0	0	6
P1113|T00|p=Firmicutes:0.65|g=Bacillus:0.61	4	0	2	0	4
P1113|T00|p=Proteobacteria:1.00|g=Phenylobacterium:0.95	6	6	0	0	0
P1113|T00|p=Spirochaetes:0.99|g=Sphaerochaeta:0.99	22	22	0	0	0
P1113|T00|p=Firmicutes:0.97|g=Lactobacillus:0.96	9	9	0	0	0
P1113|T00|p=Proteobacteria:1.00|g=Methylobacterium:1.00	5	5	0	0	0
P1113|T00|p=Proteobacteria:1.00|g=Kluyvera:0.57	8	0	0	0	8
P1113|T00|p=Firmicutes:1.00|g=Staphylococcus:1.00	21	21	0	0	0
P1113|T00|p=Firmicutes:0.99|g=Staphylococcus:0.99	30	30	0	0	0
P1113|T00|p=Firmicutes:1.00|g=Lactobacillus:1.00	92	92	0	0	0
P1113|T00|p=Proteobacteria:1.00|g=Rhodanobacter:1.00	20	20	0	0	0
P1113|T00|p=Proteobacteria:1.00|g=Ralstonia:1.00	26	26	0	0	0
P1113|T00|p=Proteobacteria:0.77|g=Yokenella:0.46	3	0	0	0	3
P1113|T00|p=Actinobacteria:1.00|g=Corynebacterineae:1.00	3	3	0	0	0
P1113|T00|p=Firmicutes:0.44|g=Allobacillus:0.36	8	0	0	0	8
P1113|T00|p=Proteobacteria:1.00|g=Salmonella:0.99	836	831	0	0	5
P1113|T00|p=Proteobacteria:1.00|g=Methylobacterium:1.00	31	31	0	0	0
P1113|T00|p=Firmicutes:1.00|g=Listeria:1.00	9	9	0	0	0
P1113|T00|p=Bacteroidetes:0.93|g=Myroides:0.31	14	0	13	0	14
P1113|T00|p=Proteobacteria:1.00|g=Bradyrhizobium:0.64	4	0	0	0	4
P1113|T00|p=Firmicutes:1.00|g=Lactobacillus:1.00	6	6	0	0	0
P1113|T00|p=Firmicutes:1.00|g=Salinicoccus:1.00	11	11	0	0	0
P1113|T00|p=Proteobacteria:0.92|g=Caulobacter:0.91	6	6	0	0	0
P1113|T00|p=Proteobacteria:1.00|g=Escherichia/Shigella:1.00	11	11	0	0	0
P1113|T00|p=Proteobacteria:1.00|g=Salmonella:0.96	151	151	0	0	0
P1113|T00|p=Firmicutes:1.00|g=Lactobacillus:1.00	3	3	0	0	0
P1113|T00|p=Proteobacteria:0.85|g=Pseudocitrobacter:0.38	4	0	1	0	4
P1113|T00|p=Firmicutes:0.49|g=Isobaculum:0.27	20	0	17	0	20
P1113|T00|p=Firmicutes:0.42|g=Listeria:0.42	9	0	0	0	9
P1113|T00|p=Firmicutes:0.67|g=Bacillus:0.65	17	4	1	0	13
P1113|T00|p=Proteobacteria:1.00|g=Escherichia/Shigella:1.00	10	10	0	0	0
P1113|T00|p=Firmicutes:0.14|g=Negativicoccus:0.14	6	0	1	0	6
P1113|T00|p=Firmicutes:0.58|g=Bacillus:0.43	82	0	7	0	82
P1113|T00|p=Firmicutes:0.31|g=Compostibacillus:0.07	3	0	0	0	3
P1113|T00|p=Firmicutes:0.98|g=Lactobacillus:0.97	2	2	0	0	0
P1113|T00|p=Firmicutes:0.66|g=Allobacillus:0.17	5	0	0	0	5
P1113|T00|p=Firmicutes:1.00|g=Lactobacillus:1.00	190	190	0	0	0
P1113|T00|p=Proteobacteria:1.00|g=Moraxella:1.00	14	14	0	0	0
P1113|T00|p=Firmicutes:0.24|g=Solibacillus:0.23	6	0	5	0	6
P1113|T00|p=Firmicutes:0.91|g=Bacillus:0.89	1897	1897	0	0	0
P1113|T00|p=Proteobacteria:1.00|g=Pandoraea:1.00	2	2	0	0	0
P1113|T00|p=Proteobacteria:1.00|g=Sphingomonas:0.91	2	2	0	0	0
P1113|T00|p=Firmicutes:0.99|g=Staphylococcus:0.99	4	4	0	0	0
P1113|T00|p=Actinobacteria:1.00|g=Micrococcineae:1.00	11	11	0	0	0
P1113|T00|p=Proteobacteria:0.80|g=Paucimonas:0.38	5	0	0	0	5
P1113|T00|p=Firmicutes:0.79|g=Lactobacillus:0.77	10	5	0	0	5
P1113|T00|p=Proteobacteria:0.98|g=Pseudomonas:0.37	8	0	1	0	8
P1113|T00|p=Firmicutes:0.63|g=Bacillus:0.61	6	5	0	0	1
P1113|T00|p=Proteobacteria:0.61|g=Leclercia:0.45	3	0	0	0	3
P1113|T00|p=Proteobacteria:0.76|g=Caenimonas:0.22	8	0	2	0	8
P1113|T00|p=Firmicutes:0.33|g=Falsibacillus:0.15	36	0	22	0	36
P1113|T00|p=Firmicutes:1.00|g=Bacillus:1.00	50	50	0	0	0
P1113|T00|p=Proteobacteria:1.00|g=Pseudoalteromonas:1.00	34	34	0	0	0
P1113|T00|p=Firmicutes:1.00|g=Lactobacillus:1.00	100	100	0	0	0
P1113|T00|p=Proteobacteria:1.00|g=Burkholderia:1.00	26	26	0	0	0
P1113|T00|p=Firmicutes:0.69|g=Lactobacillus:0.68	14	0	0	0	14
P1113|T00|p=Proteobacteria:0.92|g=Yokenella:0.41	25	0	0	0	25
P1113|T00|p=Firmicutes:0.81|g=Bacillus:0.79	5	4	0	0	1
P1113|T00|p=Proteobacteria:1.00|g=Rhodanobacter:1.00	11	11	0	0	0
P1113|T00|p=Proteobacteria:1.00|g=Yokenella:0.63	28	0	0	0	28
P1113|T00|p=Proteobacteria:1.00|g=Pelomonas:0.88	3	3	0	0	0
P1113|T00|p=Firmicutes:0.93|g=Bacillus:0.89	6	6	0	0	0
P1113|T00|p=Chloroflexi:0.78|g=Sphaerobacterineae:0.78	5	1	0	0	4
P1113|T00|p=Firmicutes:0.83|g=Bacillus:0.71	9	6	0	0	3
P1113|T00|p=Spirochaetes:0.02|g=Brevinema:0.02	94	0	84	7	87
P1113|T00|p=Proteobacteria:1.00|g=Rhodanobacter:1.00	22	22	0	0	0
P1113|T00|p=Firmicutes:0.93|g=Lactobacillus:0.93	2	2	0	0	0
P1113|T00|p=Firmicutes:0.90|g=Bacillus:0.89	10	10	0	0	0
P1113|T00|p=Proteobacteria:0.61|g=Alicycliphilus:0.13	2	0	0	0	2
P1113|T00|p=Firmicutes:1.00|g=Lactobacillus:1.00	251	251	0	0	0
P1113|T00|p=Verrucomicrobia:0.14|g=Persicirhabdus:0.12	9	0	6	2	7
P1113|T00|p=Chloroflexi:1.00|g=Caldilinea:1.00	2	2	0	0	0
P1113|T00|p=Firmicutes:0.71|g=Isobaculum:0.48	7	0	0	0	7
P1113|T00|p=Firmicutes:0.99|g=Staphylococcus:0.99	9	9	0	0	0
P1113|T00|p=Firmicutes:0.67|g=Halalkalibacillus:0.29	6	0	0	0	6
P1113|T00|p=Proteobacteria:1.00|g=Escherichia/Shigella:1.00	29	29	0	0	0
P1113|T00|p=Proteobacteria:0.37|g=Paucibacter:0.32	5	0	0	0	5
P1113|T00|p=Proteobacteria:1.00|g=Variovorax:1.00	2	2	0	0	0
P1113|T00|p=Firmicutes:0.62|g=Staphylococcus:0.53	3	0	0	0	3
P1113|T00|p=Proteobacteria:1.00|g=Salmonella:0.40	15	0	9	0	15
P1113|T00|p=Proteobacteria:0.89|g=Ralstonia:0.88	8	7	0	0	1
P1113|T00|p=Proteobacteria:1.00|g=Ralstonia:1.00	3	3	0	0	0
P1113|T00|p=Firmicutes:0.99|g=Lactobacillus:0.99	18	18	0	0	0
P1113|T00|p=Firmicutes:0.27|g=Bavariicoccus:0.13	6	0	0	0	6
P1113|T00|p=Proteobacteria:1.00|g=Escherichia/Shigella:0.65	20	0	0	0	20
P1113|T00|p=Proteobacteria:0.35|g=Rhizorhabdus:0.27	5	0	0	0	5
P1113|T00|p=Firmicutes:0.58|g=Halalkalibacillus:0.09	3	0	0	0	3
P1113|T00|p=Firmicutes:1.00|g=Lactobacillus:1.00	2	2	0	0	0
P1113|T00|p=Firmicutes:0.62|g=Isobaculum:0.56	19	0	0	0	19
P1113|T00|p=Actinobacteria:1.00|g=Micrococcineae:1.00	4	4	0	0	0
P1113|T00|p=Actinobacteria:1.00|g=Micrococcineae:1.00	12	12	0	0	0
P1113|T00|p=Proteobacteria:0.15|g=Permianibacter:0.15	4	0	1	0	4
P1113|T00|p=Proteobacteria:1.00|g=Delftia:1.00	6	6	0	0	0
P1113|T00|p=Firmicutes:0.92|g=Bacillus:0.91	24	22	0	0	2
P1113|T00|p=Proteobacteria:1.00|g=Rhodanobacter:1.00	13	13	0	0	0
P1113|T00|p=Proteobacteria:0.82|g=Paucimonas:0.43	5	0	2	0	5
P1113|T00|p=Firmicutes:0.95|g=Bacillus:0.78	90	20	0	0	70
P1113|T00|p=Firmicutes:0.62|g=Isobaculum:0.53	2	0	0	0	2
P1113|T00|p=Proteobacteria:1.00|g=Rhodanobacter:0.99	4	4	0	0	0
P1113|T00|p=Firmicutes:0.56|g=Allobacillus:0.34	42	0	0	0	42
P1113|T00|p=Firmicutes:0.99|g=Bacillus:0.99	369	368	0	0	1
P1113|T00|p=Proteobacteria:0.63|g=Pseudocitrobacter:0.42	4	0	0	0	4
P1113|T00|p=Firmicutes:0.47|g=Allobacillus:0.32	2	0	0	0	2
P1113|T00|p=Firmicutes:0.95|g=Lactobacillus:0.94	2	2	0	0	0
P1113|T00|p=Firmicutes:1.00|g=Clostridium_sensu_stricto:0.95	384	375	0	0	9
P1113|T00|p=Proteobacteria:1.00|g=Rhodanobacter:0.98	6	6	0	0	0
P1113|T00|p=Chloroflexi:0.18|g=Sphaerobacterineae:0.18	4	0	0	0	4
P1113|T00|p=Proteobacteria:0.98|g=Azorhizophilus:0.37	5	0	0	0	5
P1113|T00|p=Proteobacteria:1.00|g=Rhodanobacter:1.00	4	4	0	0	0
P1113|T00|p=Proteobacteria:1.00|g=Escherichia/Shigella:1.00	24	24	0	0	0
P1113|T00|p=Firmicutes:0.98|g=Lactobacillus:0.98	3	3	0	0	0
P1113|T00|p=Firmicutes:0.53|g=Vagococcus:0.27	17	0	5	0	17
P1113|T00|p=Firmicutes:0.84|g=Bacillus:0.79	3	2	0	0	1
P1113|T00|p=Firmicutes:1.00|g=Lactobacillus:1.00	102	102	0	0	0
P1113|T00|p=Firmicutes:0.83|g=Bacillus:0.82	7	7	0	0	0
P1113|T00|p=Proteobacteria:0.96|g=Azorhizophilus:0.38	2	0	0	0	2
P1113|T00|p=Firmicutes:1.00|g=Salinicoccus:1.00	65	65	0	0	0
P1113|T00|p=Firmicutes:0.92|g=Lactobacillus:0.91	8	8	0	0	0
P1113|T00|p=Firmicutes:0.96|g=Allobacillus:0.74	2	0	0	0	2
P1113|T00|p=Proteobacteria:1.00|g=Acinetobacter:1.00	66	66	0	0	0
P1113|T00|p=Firmicutes:0.45|g=Allobacillus:0.15	2	0	0	0	2
P1113|T00|p=Firmicutes:1.00|g=Listeria:1.00	67	67	0	0	0
P1113|T00|p=Proteobacteria:1.00|g=Delftia:0.95	4	4	0	0	0
P1113|T00|p=Proteobacteria:1.00|g=Phenylobacterium:1.00	5	5	0	0	0
P1113|T00|p=Proteobacteria:1.00|g=Sphingomonas:0.56	4	0	0	0	4
P1113|T00|p=Firmicutes:1.00|g=Lactobacillus:1.00	11	11	0	0	0
P1113|T00|p=Proteobacteria:1.00|g=Escherichia/Shigella:1.00	5	5	0	0	0
P1113|T00|p=Proteobacteria:0.84|g=Bosea:0.83	8	8	0	0	0
P1113|T00|p=Firmicutes:0.41|g=Lacticigenium:0.28	4	0	1	0	4
P1113|T00|p=Firmicutes:0.25|g=Falsibacillus:0.13	3	0	1	0	3
P1113|T00|p=Proteobacteria:1.00|g=Tepidiphilus:1.00	7	7	0	0	0
P1113|T00|p=Proteobacteria:1.00|g=Escherichia/Shigella:1.00	2	2	0	0	0
P1113|T00|p=Firmicutes:0.71|g=Vagococcus:0.33	7	0	2	0	7
P1113|T00|p=Firmicutes:0.50|g=Catellicoccus:0.33	2	0	0	0	2
P1113|T00|p=Synergistetes:0.15|g=Pyramidobacter:0.06	6	0	2	0	6
P1113|T00|p=Firmicutes:0.99|g=Enterococcus:0.95	21	21	0	0	0
P1113|T00|p=Proteobacteria:0.99|g=Variovorax:0.47	5	0	0	0	5
P1113|T00|p=Proteobacteria:0.97|g=Nitrobacter:0.69	3	0	0	0	3
P1113|T00|p=Firmicutes:0.88|g=Listeria:0.88	7	7	0	0	0
P1113|T00|p=Firmicutes:0.42|g=Lacticigenium:0.29	13	0	7	0	13
P1113|T00|p=Proteobacteria:1.00|g=Curvibacter:0.99	4	4	0	0	0
P1113|T00|p=Firmicutes:0.80|g=Saccharofermentans:0.20	21	0	0	0	21
P1113|T00|p=Firmicutes:0.22|g=Lacticigenium:0.12	3	0	0	0	3
P1113|T00|p=Firmicutes:0.61|g=Isobaculum:0.51	2	0	1	0	2
P1113|T00|p=Firmicutes:1.00|g=Staphylococcus:1.00	8	8	0	0	0
P1113|T00|p=Proteobacteria:1.00|g=Escherichia/Shigella:0.98	6	6	0	0	0
P1113|T00|p=Spirochaetes:0.99|g=Spirochaeta:0.49	5	0	1	0	5
P1113|T00|p=Proteobacteria:1.00|g=Phenylobacterium:0.98	2	2	0	0	0
P1113|T00|p=Proteobacteria:1.00|g=Pelomonas:0.99	10	10	0	0	0
P1113|T00|p=Proteobacteria:0.24|g=Kinneretia:0.21	8	0	6	0	8
P1113|T00|p=Firmicutes:0.54|g=Isobaculum:0.19	2	0	0	0	2
P1113|T00|p=Proteobacteria:0.98|g=Pseudocitrobacter:0.67	2	0	0	0	2
P1113|T00|p=Proteobacteria:1.00|g=Leclercia:0.35	6	0	5	0	6
P1113|T00|p=Firmicutes:0.86|g=Bacillus:0.85	4	4	0	0	0
P1113|T00|p=Proteobacteria:1.00|g=Leclercia:0.57	57	0	56	0	2
P1113|T00|p=Proteobacteria:1.00|g=Rhodanobacter:0.99	2	2	0	0	0
P1113|T00|p=Firmicutes:0.59|g=Pisciglobus:0.45	4	0	0	0	4
P1113|T00|p=Firmicutes:0.26|g=Falsibacillus:0.06	7	0	5	0	7
P1113|T00|p=Firmicutes:0.72|g=Enterococcus:0.46	4	0	1	0	4
P1113|T00|p=Proteobacteria:1.00|g=Afipia:0.63	6	0	0	0	6
P1113|T00|p=Proteobacteria:0.70|g=Alicycliphilus:0.26	5	0	0	0	5
P1113|T00|p=Firmicutes:0.68|g=Bacillus:0.59	12	0	0	0	12
P1113|T00|p=Firmicutes:0.49|g=Catellicoccus:0.32	2	0	0	0	2
P1113|T00|p=Proteobacteria:1.00|g=Rhodanobacter:0.97	14	14	0	0	0
P1113|T00|p=Proteobacteria:1.00|g=Escherichia/Shigella:1.00	13	13	0	0	0
P1113|T00|p=Firmicutes:0.58|g=Isobaculum:0.34	2	0	0	0	2
P1113|T00|p=Firmicutes:0.36|g=Melissococcus:0.21	13	0	0	0	13
P1113|T00|p=Firmicutes:0.98|g=Bacillus:0.98	3	3	0	0	0
P1113|T00|p=Firmicutes:0.68|g=Bacillus:0.63	2	0	0	0	2
P1113|T00|p=Firmicutes:1.00|g=Lactobacillus:1.00	31	31	0	0	0
P1113|T00|p=Firmicutes:0.97|g=Staphylococcus:0.97	20	20	0	0	0
P1113|T00|p=Proteobacteria:1.00|g=Paracoccus:0.59	8	7	0	0	1
P1113|T00|p=Firmicutes:0.89|g=Bacillus:0.87	11	9	0	0	2
P1113|T00|p=Proteobacteria:1.00|g=Salmonella:0.99	3	3	0	0	0
P1113|T00|f=Unknown:0.00|g=Unknown:0.00	3	0	0	2	2
P1113|T00|p=Firmicutes:0.45|g=Bacillus:0.40	2	0	0	0	2
P1113|T00|p=Proteobacteria:1.00|g=Delftia:1.00	6	6	0	0	0
P1113|T00|p=Firmicutes:0.95|g=Bacillus:0.94	123	122	0	0	1
P1113|T00|p=Proteobacteria:0.53|g=Nitrobacter:0.24	6	0	4	0	6
P1113|T00|p=Proteobacteria:1.00|g=Cronobacter:0.37	8	0	0	0	8
P1113|T00|p=Firmicutes:0.31|g=Isobaculum:0.18	6	0	0	0	6
P1113|T00|p=Proteobacteria:1.00|g=Comamonas:0.95	208	208	0	0	0
P1113|T00|p=Proteobacteria:0.99|g=Stakelama:0.41	5	0	1	0	5
P1113|T00|p=Proteobacteria:1.00|g=Pseudomonas:0.88	7	7	0	0	0
P1113|T00|p=Firmicutes:0.91|g=Listeria:0.91	5	5	0	0	0
P1113|T00|p=Firmicutes:0.54|g=Staphylococcus:0.46	14	0	2	0	14
P1113|T00|p=Firmicutes:0.96|g=Bacillus:0.96	32	31	0	0	1
P1113|T00|p=Proteobacteria:0.58|g=Pelomonas:0.53	7	0	0	0	7
P1113|T00|p=Firmicutes:0.90|g=Bacillus:0.89	13	13	0	0	0
P1113|T00|p=Proteobacteria:0.63|g=Paucimonas:0.38	3	0	2	0	3
P1113|T00|p=Firmicutes:0.49|g=Lacticigenium:0.29	5	0	0	0	5
P1113|T00|p=Firmicutes:1.00|g=Lactobacillus:1.00	27	27	0	0	0
P1113|T00|p=Proteobacteria:1.00|g=Ralstonia:1.00	4	4	0	0	0
P1113|T00|p=Proteobacteria:0.96|g=Escherichia/Shigella:0.95	11	11	0	0	0
P1113|T00|p=Firmicutes:0.99|g=Lactobacillus:0.99	37	37	0	0	0
P1113|T00|p=Proteobacteria:0.88|g=Azorhizophilus:0.47	7	0	0	0	7
P1113|T00|p=Proteobacteria:1.00|g=Afipia:0.40	11	0	10	0	2
P1113|T00|p=Firmicutes:0.99|g=Bacillus:0.98	127	126	0	0	1
P1113|T00|p=Firmicutes:1.00|g=Lactobacillus:1.00	129	129	0	0	0
P1113|T00|p=Firmicutes:0.82|g=Bacillus:0.81	8	8	0	0	0
P1113|T00|p=Firmicutes:0.62|g=Bacillus:0.56	7	2	0	0	5
P1113|T00|p=Firmicutes:0.98|g=Lactobacillus:0.98	6	6	0	0	0
P1113|T00|p=Firmicutes:0.65|g=Bacillus:0.64	24	1	1	0	23
P1113|T00|p=Firmicutes:1.00|g=Streptococcus:1.00	12	12	0	0	0
P1113|T00|p=Firmicutes:0.71|g=Bacillus:0.71	5	0	0	0	5
P1113|T00|p=Proteobacteria:0.97|g=Afipia:0.55	3	0	0	0	3
P1113|T00|p=Proteobacteria:0.41|g=Paucibacter:0.37	12	0	1	0	12
P1113|T00|p=Firmicutes:0.68|g=Allobacillus:0.24	15	0	1	0	15
P1113|T00|p=Firmicutes:1.00|g=Enterococcus:0.99	21	21	0	0	0
P1113|T00|p=Firmicutes:0.94|g=Allobacillus:0.66	2	0	0	0	2
P1113|T00|p=Proteobacteria:0.73|g=Noviherbaspirillum:0.59	4	0	0	0	4
P1113|T00|p=Firmicutes:0.91|g=Bacillus:0.91	7	7	0	0	0
P1113|T00|p=Firmicutes:0.45|g=Lactobacillus:0.44	3	0	0	0	3
P1113|T00|p=Proteobacteria:0.99|g=Variovorax:0.58	3	0	0	0	3
P1113|T00|p=Proteobacteria:1.00|g=Rhodanobacter:0.90	2	2	0	0	0
P1113|T00|p=Proteobacteria:0.89|g=Nitrobacter:0.43	5	0	0	0	5
P1113|T00|p=Firmicutes:0.67|g=Bacillus:0.62	98	70	0	0	28
P1113|T00|p=Firmicutes:1.00|g=Coprococcus:0.29	113	0	7	0	113
P1113|T00|p=Firmicutes:0.49|g=Bacillus:0.43	3	0	0	0	3
P1113|T00|p=Proteobacteria:0.55|g=Tardiphaga:0.53	4	0	0	0	4
P1113|T00|p=Firmicutes:0.63|g=Allobacillus:0.46	79	0	0	0	79
P1113|T00|p=Firmicutes:0.99|g=Bacillus:0.99	128	126	0	0	2
P1113|T00|p=Proteobacteria:1.00|g=Escherichia/Shigella:1.00	2	2	0	0	0
P1113|T00|p=Firmicutes:0.98|g=Lactobacillus:0.98	4	4	0	0	0
P1113|T00|p=Firmicutes:0.76|g=Allobacillus:0.65	2	0	0	0	2
P1113|T00|p=Proteobacteria:0.88|g=Variovorax:0.24	3	0	0	0	3
P1113|T00|p=Firmicutes:0.32|g=Solibacillus:0.30	8	0	5	0	8
P1113|T00|p=Proteobacteria:1.00|g=Salmonella:0.86	2	2	0	0	0
P1113|T00|p=Actinobacteria:1.00|g=Actinomycineae:1.00	14	14	0	0	0
P1113|T00|p=Firmicutes:0.97|g=Bacillus:0.97	8	8	0	0	0
P1113|T00|p=Proteobacteria:1.00|g=Salmonella:0.84	23	22	0	0	1
P1113|T00|p=Firmicutes:0.19|g=Solibacillus:0.18	6	0	3	0	6
P1113|T00|p=Proteobacteria:1.00|g=Methylobacterium:1.00	4	4	0	0	0
P1113|T00|p=Proteobacteria:1.00|g=Escherichia/Shigella:1.00	5	5	0	0	0
P1113|T00|p=Firmicutes:0.45|g=Bacillus:0.44	2	0	1	0	2
P1113|T00|p=Firmicutes:0.99|g=Lactobacillus:0.99	11	11	0	0	0
P1113|T00|p=Firmicutes:0.99|g=Listeria:0.99	3	3	0	0	0
P1113|T00|p=Firmicutes:0.73|g=Allobacillus:0.54	2	0	0	0	2
P1113|T00|p=Firmicutes:0.87|g=Listeria:0.87	2	2	0	0	0
P1113|T00|p=Proteobacteria:1.00|g=Leclercia:0.97	11	11	0	0	0
P1113|T00|p=Proteobacteria:0.80|g=Acinetobacter:0.67	3	0	0	0	3
P1113|T00|p=Proteobacteria:0.79|g=Polaromonas:0.44	3	0	0	0	3
P1113|T00|p=Proteobacteria:1.00|g=Citrobacter:0.52	19	0	0	0	19
P1113|T00|p=Firmicutes:0.93|g=Lactobacillus:0.93	4	4	0	0	0
P1113|T00|p=Aquificae:0.09|g=Phorcysia:0.09	61	0	30	0	61
P1113|T00|p=Proteobacteria:0.75|g=Azorhizophilus:0.32	22	0	0	0	22
P1113|T00|p=Proteobacteria:1.00|g=Delftia:0.99	4	4	0	0	0
P1113|T00|p=Proteobacteria:1.00|g=Ralstonia:1.00	5	5	0	0	0
P1113|T00|p=Proteobacteria:0.15|g=Lentilitoribacter:0.15	5	0	0	0	5
P1113|T00|p=Proteobacteria:0.48|g=Azorhizophilus:0.20	6	0	1	0	6
P1113|T00|p=Firmicutes:0.81|g=Enterococcus:0.51	4	0	0	0	4
P1113|T00|p=Proteobacteria:1.00|g=Escherichia/Shigella:0.83	27	27	0	0	0
P1113|T00|p=Planctomycetes:0.07|g=Planctomicrobium:0.01	97	0	75	12	85
P1113|T00|p=Proteobacteria:0.93|g=Pelomonas:0.72	10	1	0	0	9
P1113|T00|p=Firmicutes:0.91|g=Bacillus:0.65	5	0	0	0	5
P1113|T00|p=Proteobacteria:0.46|g=Ralstonia:0.31	22	2	3	0	20
P1113|T00|p=Proteobacteria:0.78|g=Caenimonas:0.25	9	0	0	0	9
P1113|T00|p=Firmicutes:1.00|g=Lactobacillus:1.00	90	90	0	0	0
P1113|T00|p=Proteobacteria:1.00|g=Yokenella:0.62	31	0	0	0	31
P1113|T00|p=Proteobacteria:0.43|g=Paucibacter:0.40	6	0	0	0	6
P1113|T00|p=Bacteroidetes:0.77|g=Tannerella:0.46	4	0	0	0	4
P1113|T00|p=Firmicutes:0.77|g=Lactobacillus:0.76	19	8	0	0	11
P1113|T00|p=Firmicutes:1.00|g=Staphylococcus:1.00	5	5	0	0	0
P1113|T00|p=Proteobacteria:0.90|g=Pseudocitrobacter:0.43	2	0	0	0	2
P1113|T00|p=Firmicutes:0.68|g=Catellicoccus:0.35	16	0	1	0	16
P1113|T00|p=Proteobacteria:1.00|g=Hydrocarboniphaga:0.99	2	2	0	0	0
P1113|T00|p=Proteobacteria:0.98|g=Azorhizophilus:0.62	25	0	0	0	25
P1113|T00|p=Firmicutes:0.54|g=Halalkalibacillus:0.17	2	0	0	0	2
P1113|T00|p=Proteobacteria:1.00|g=Phenylobacterium:0.84	4	4	0	0	0
P1113|T00|p=Proteobacteria:1.00|g=Pandoraea:1.00	37	37	0	0	0
P1113|T00|p=Firmicutes:0.98|g=Lactobacillus:0.98	12	12	0	0	0
P1113|T00|p=Proteobacteria:0.73|g=Stenotrophomonas:0.63	2	0	0	0	2
P1113|T00|p=Firmicutes:0.85|g=Bacillus:0.73	5	1	0	0	4
P1113|T00|p=Proteobacteria:0.35|g=Paucibacter:0.23	4	0	1	0	4
P1113|T00|p=Actinobacteria:1.00|g=Corynebacterineae:1.00	10	10	0	0	0
P1113|T00|p=Proteobacteria:0.51|g=Ralstonia:0.46	2	0	0	0	2
P1113|T00|p=Proteobacteria:0.86|g=Pseudocitrobacter:0.60	3	0	0	0	3
P1113|T00|p=Firmicutes:1.00|g=Listeria:1.00	5	5	0	0	0
P1113|T00|p=Proteobacteria:0.60|g=Kinneretia:0.41	4	0	0	0	4
P1113|T00|p=Actinobacteria:1.00|g=Propionibacterineae:1.00	5	5	0	0	0
P1113|T00|p=Proteobacteria:0.97|g=Variovorax:0.79	2	0	0	0	2
P1113|T00|p=Proteobacteria:0.80|g=Azorhizophilus:0.47	2	0	0	0	2
P1113|T00|p=Firmicutes:0.85|g=Bacillus:0.83	12	12	0	0	0
P1113|T00|p=Proteobacteria:1.00|g=Acinetobacter:1.00	4	4	0	0	0
P1113|T00|p=Proteobacteria:1.00|g=Acinetobacter:1.00	4	4	0	0	0
P1113|T00|p=Firmicutes:1.00|g=Lactobacillus:1.00	3	3	0	0	0
P1113|T00|p=Proteobacteria:0.76|g=Variovorax:0.31	3	0	0	0	3
P1113|T00|p=Firmicutes:0.85|g=Lactobacillus:0.85	8	8	0	0	0
P1113|T00|p=Firmicutes:0.99|g=Lactobacillus:0.99	21	21	0	0	0
P1113|T00|p=Proteobacteria:0.90|g=Pelomonas:0.88	7	7	0	0	0
P1113|T00|p=Firmicutes:0.99|g=Bacillus:0.98	5	5	0	0	0
P1113|T00|p=Firmicutes:0.90|g=Bacillus:0.90	10	10	0	0	0
P1113|T00|p=Proteobacteria:1.00|g=Paracoccus:0.99	44	43	0	0	1
P1113|T00|p=Firmicutes:0.99|g=Lactobacillus:0.99	2	2	0	0	0
P1113|T00|p=Proteobacteria:1.00|g=Pseudomonas:0.55	19	0	1	0	19
P1113|T00|p=Proteobacteria:1.00|g=Bosea:1.00	8	8	0	0	0
P1113|T00|p=Proteobacteria:0.63|g=Pseudocitrobacter:0.48	31	0	0	0	31
P1113|T00|p=Proteobacteria:1.00|g=Salmonella:0.91	4	4	0	0	0
P1113|T00|p=Proteobacteria:1.00|g=Escherichia/Shigella:1.00	16	16	0	0	0
P1113|T00|p=Firmicutes:0.59|g=Bacillus:0.54	18	0	8	0	18
P1113|T00|p=Proteobacteria:1.00|g=Escherichia/Shigella:1.00	2	2	0	0	0
P1113|T00|p=Firmicutes:0.55|g=Bacillus:0.53	29	26	0	0	3
P1113|T00|p=Firmicutes:0.26|g=Lacticigenium:0.19	12	0	0	0	12
P1113|T00|p=Proteobacteria:1.00|g=Escherichia/Shigella:0.88	2	2	0	0	0
P1113|T00|p=Firmicutes:0.40|g=Lacticigenium:0.29	2	0	0	0	2
P1113|T00|p=Proteobacteria:1.00|g=Pseudomonas:0.71	28	2	0	0	26
P1113|T00|p=Proteobacteria:1.00|g=Brevundimonas:1.00	54	54	0	0	0
P1113|T00|p=Proteobacteria:1.00|g=Rhodanobacter:1.00	2	2	0	0	0
P1113|T00|p=Firmicutes:0.47|g=Falsibacillus:0.14	5	0	0	0	5
P1113|T00|p=Proteobacteria:1.00|g=Rhodanobacter:1.00	40	40	0	0	0
P1113|T00|p=Proteobacteria:1.00|g=Pseudomonas:0.92	2	2	0	0	0
P1113|T00|p=Firmicutes:0.81|g=Lactobacillus:0.80	5	5	0	0	0
P1113|T00|p=Proteobacteria:0.52|g=Azorhizophilus:0.35	2	0	0	0	2
P1113|T00|p=Firmicutes:1.00|g=Jeotgalicoccus:1.00	51	51	0	0	0
P1113|T00|p=Firmicutes:1.00|g=Staphylococcus:1.00	59	59	0	0	0
P1113|T00|p=Proteobacteria:1.00|g=Escherichia/Shigella:0.99	5	5	0	0	0
P1113|T00|p=Proteobacteria:1.00|g=Thermomonas:0.99	3	3	0	0	0
P1113|T00|p=Proteobacteria:0.99|g=Escherichia/Shigella:0.98	4	4	0	0	0
P1113|T00|p=Deferribacteres:0.08|g=Seleniivibrio:0.08	5	0	0	0	5
P1113|T00|p=Firmicutes:1.00|g=Bacillus:0.99	8	8	0	0	0
P1113|T00|p=Proteobacteria:1.00|g=Rhodanobacter:1.00	11	11	0	0	0
P1113|T00|p=Proteobacteria:1.00|g=Afipia:0.53	9	0	2	0	9
P1113|T00|p=Firmicutes:0.92|g=Bacillus:0.89	2	2	0	0	0
P1113|T00|p=Proteobacteria:0.53|g=Thiopseudomonas:0.17	48	0	0	0	48
P1113|T00|p=Proteobacteria:0.57|g=Cosenzaea:0.19	3	0	0	0	3
P1113|T00|p=Proteobacteria:0.94|g=Yokenella:0.41	3	0	0	0	3
P1113|T00|p=Firmicutes:0.91|g=Bacillus:0.91	2	2	0	0	0
P1113|T00|p=Proteobacteria:1.00|g=Bradyrhizobium:0.64	3	2	0	0	1
P1113|T00|p=Actinobacteria:1.00|g=Micrococcineae:1.00	2	2	0	0	0
P1113|T00|p=Firmicutes:0.90|g=Bacillus:0.88	19	18	0	0	1
P1113|T00|p=Bacteroidetes:0.53|g=Alkalitalea:0.12	15	0	0	0	15
P1113|T00|p=Firmicutes:0.81|g=Bacillus:0.80	12	12	0	0	0
P1113|T00|p=Proteobacteria:0.98|g=Variovorax:0.47	36	0	0	0	36
P1113|T00|p=Proteobacteria:1.00|g=Microvirga:1.00	2	2	0	0	0
P1113|T00|p=Firmicutes:1.00|g=Listeria:1.00	13	13	0	0	0
P1113|T00|p=Proteobacteria:0.93|g=Pseudocitrobacter:0.55	8	0	0	0	8
P1113|T00|p=Firmicutes:0.77|g=Bacillus:0.76	17	11	0	0	6
P1113|T00|p=Proteobacteria:0.69|g=Phenylobacterium:0.69	10	0	0	0	10
P1113|T00|p=Proteobacteria:0.56|g=Xylella:0.25	2	0	1	0	2
P1113|T00|p=Firmicutes:1.00|g=Lactobacillus:1.00	13	13	0	0	0
P1113|T00|p=Proteobacteria:0.97|g=Phenylobacterium:0.97	2	2	0	0	0
P1113|T00|p=Firmicutes:0.95|g=Anaerobacter:0.81	4	4	0	0	0
P1113|T00|p=Firmicutes:0.42|g=Lactobacillus:0.42	2	0	0	0	2
P1113|T00|p=Firmicutes:0.74|g=Bacillus:0.71	3	1	0	0	2
P1113|T00|p=Firmicutes:0.72|g=Bacillus:0.66	2	1	0	0	1
P1113|T00|p=Proteobacteria:1.00|g=Rosenbergiella:0.35	43	0	40	0	43
P1113|T00|p=Proteobacteria:1.00|g=Rhodanobacter:1.00	595	595	0	0	0
P1113|T00|p=Proteobacteria:1.00|g=Acinetobacter:0.96	2	2	0	0	0
P1113|T00|p=Firmicutes:0.66|g=Staphylococcus:0.63	24	0	0	0	24
P1113|T00|p=Proteobacteria:1.00|g=Pseudomonas:0.76	2	0	0	0	2
P1113|T00|p=Proteobacteria:0.87|g=Cosenzaea:0.33	44	0	10	0	44
P1113|T00|f=Unknown:0.00|g=Unknown:0.00	21	0	0	11	11
P1113|T00|p=Proteobacteria:0.65|g=Yokenella:0.37	3	0	0	0	3
P1113|T00|p=Proteobacteria:1.00|g=Escherichia/Shigella:1.00	10	10	0	0	0
P1113|T00|p=Proteobacteria:1.00|g=Salmonella:0.89	64	48	0	0	16
P1113|T00|p=Proteobacteria:1.00|g=Phenylobacterium:0.96	3	3	0	0	0
P1113|T00|p=Proteobacteria:1.00|g=Pseudomonas:0.71	2	1	0	0	1
P1113|T00|p=Firmicutes:0.99|g=Enterococcus:0.95	4	4	0	0	0
P1113|T00|p=Bacteroidetes:1.00|g=Elizabethkingia:1.00	6	6	0	0	0
P1113|T00|p=Firmicutes:0.97|g=Lactobacillus:0.94	5	5	0	0	0
P1113|T00|p=Proteobacteria:0.99|g=Pseudocitrobacter:0.64	2	0	0	0	2
P1113|T00|p=Firmicutes:1.00|g=Lactobacillus:1.00	12	12	0	0	0
P1113|T00|p=Proteobacteria:1.00|g=Dechloromonas:0.94	16	16	0	0	0
P1113|T00|p=Firmicutes:0.14|g=Falsibacillus:0.13	3	0	1	0	3
P1113|T00|p=Firmicutes:0.36|g=Allobacillus:0.10	2	0	1	0	2
P1113|T00|p=Proteobacteria:1.00|g=Ralstonia:1.00	5	5	0	0	0
P1113|T00|p=Proteobacteria:1.00|g=Pseudomonas:0.63	29	0	0	0	29
P1113|T00|p=Firmicutes:0.54|g=Allobacillus:0.34	3	0	2	0	3
P1113|T00|p=Firmicutes:0.93|g=Lactobacillus:0.92	7	7	0	0	0
P1113|T00|p=Firmicutes:0.99|g=Listeria:0.99	30	30	0	0	0
P1113|T00|p=Proteobacteria:1.00|g=Rhodanobacter:1.00	2	2	0	0	0
P1113|T00|p=Firmicutes:0.67|g=Bacillus:0.67	2	1	0	0	1
P1113|T00|p=Proteobacteria:0.95|g=Swaminathania:0.24	3	0	0	0	3
P1113|T00|p=Firmicutes:0.62|g=Bacillus:0.61	14	0	0	0	14
P1113|T00|p=Proteobacteria:1.00|g=Pseudomonas:0.87	6	6	0	0	0
P1113|T00|p=Actinobacteria:1.00|g=Micrococcineae:1.00	5	5	0	0	0
P1113|T00|p=Proteobacteria:1.00|g=Rhodanobacter:1.00	4	4	0	0	0
P1113|T00|p=Firmicutes:0.99|g=Lactobacillus:0.98	6	6	0	0	0
P1113|T00|p=Firmicutes:0.21|g=Compostibacillus:0.02	2	0	0	0	2
P1113|T00|p=Proteobacteria:1.00|g=Pseudocitrobacter:0.62	10	0	0	0	10
P1113|T00|p=Proteobacteria:1.00|g=Pseudocitrobacter:0.67	24	0	0	0	24
P1113|T00|p=Firmicutes:0.58|g=Paucisalibacillus:0.21	5	0	0	0	5
P1113|T00|p=Firmicutes:0.93|g=Bacillus:0.93	78	78	0	0	0
P1113|T00|p=Proteobacteria:1.00|g=Methylobacterium:0.92	2	2	0	0	0
P1113|T00|p=Proteobacteria:1.00|g=Pelomonas:1.00	2	2	0	0	0
P1113|T00|p=Firmicutes:0.99|g=Bacillus:0.99	41	41	0	0	0
P1113|T00|p=Proteobacteria:1.00|g=Sphingomonas:0.41	3	0	0	0	3
P1113|T00|p=Firmicutes:0.61|g=Allobacillus:0.35	2	0	0	0	2
P1113|T00|p=Firmicutes:0.80|g=Listeria:0.80	15	12	0	0	3
P1113|T00|p=Firmicutes:0.77|g=Bacillus:0.75	3	2	0	0	1
P1113|T00|p=Firmicutes:0.79|g=Bacillus:0.78	858	856	0	0	2
P1113|T00|p=Firmicutes:0.37|g=Lactobacillus:0.35	4	0	1	0	4
P1113|T00|p=Firmicutes:0.99|g=Listeria:0.99	4	4	0	0	0
P1113|T00|p=Chloroflexi:0.06|g=Thermoflexus:0.06	3	0	0	0	3
P1113|T00|p=Proteobacteria:1.00|g=Escherichia/Shigella:1.00	7	7	0	0	0
P1113|T00|p=Firmicutes:0.60|g=Allobacillus:0.14	10	0	2	0	10
P1113|T00|p=Proteobacteria:1.00|g=Ralstonia:1.00	2	2	0	0	0
P1113|T00|p=Proteobacteria:1.00|g=Escherichia/Shigella:1.00	9	9	0	0	0
P1113|T00|p=Firmicutes:0.46|g=Bacillus:0.43	2	0	0	0	2
P1113|T00|p=Proteobacteria:0.84|g=Bosea:0.71	2	1	0	0	1
P1113|T00|p=Proteobacteria:1.00|g=Pseudomonas:0.66	18	0	0	0	18
P1113|T00|p=Firmicutes:0.61|g=Compostibacillus:0.19	2	0	0	0	2
P1113|T00|p=Proteobacteria:0.89|g=Pseudocitrobacter:0.50	6	0	0	0	6
P1113|T00|p=Firmicutes:0.95|g=Bacillus:0.95	5	5	0	0	0
P1113|T00|p=Firmicutes:0.48|g=Bacillus:0.42	8	0	1	0	8
P1113|T00|p=Proteobacteria:1.00|g=Escherichia/Shigella:0.62	2	0	0	0	2
P1113|T00|p=Firmicutes:0.81|g=Lactobacillus:0.80	9	3	0	0	6
P1113|T00|p=Proteobacteria:1.00|g=Salmonella:0.32	20	0	11	0	20
P1113|T00|p=Proteobacteria:0.89|g=Acinetobacter:0.54	12	0	0	0	12
P1113|T00|p=Proteobacteria:0.87|g=Variovorax:0.39	2	0	0	0	2
P1113|T00|p=Actinobacteria:1.00|g=Micrococcineae:1.00	2	2	0	0	0
P1113|T00|p=Proteobacteria:1.00|g=Aeromonas:1.00	19	19	0	0	0
P1113|T00|p=Proteobacteria:1.00|g=Pelomonas:1.00	2	2	0	0	0
P1113|T00|p=Proteobacteria:0.93|g=Stakelama:0.38	2	0	1	0	2
P1113|T00|p=Firmicutes:0.61|g=Allobacillus:0.37	2	0	1	0	2
P1113|T00|p=Actinobacteria:1.00|g=Micrococcineae:1.00	4	4	0	0	0
P1113|T00|p=Proteobacteria:0.90|g=Pseudocitrobacter:0.61	16	0	1	0	16
P1113|T00|p=Proteobacteria:1.00|g=Acetobacter:1.00	16	16	0	0	0
P1113|T00|p=Firmicutes:1.00|g=Lactobacillus:1.00	3	3	0	0	0
P1113|T00|p=Proteobacteria:1.00|g=Rhodanobacter:1.00	3	3	0	0	0
P1113|T00|p=Proteobacteria:0.92|g=Pelomonas:0.92	4	4	0	0	0
P1113|T00|p=Firmicutes:1.00|g=Lactobacillus:1.00	13	13	0	0	0
P1113|T00|p=Firmicutes:1.00|g=Lactobacillus:1.00	2	2	0	0	0
P1113|T00|p=Proteobacteria:0.99|g=Escherichia/Shigella:0.99	17	17	0	0	0
P1113|T00|p=Proteobacteria:1.00|g=Methylobacterium:1.00	2	2	0	0	0
P1113|T00|p=Firmicutes:0.81|g=Enterococcus:0.57	2	1	0	0	1
P1113|T00|p=Firmicutes:0.74|g=Staphylococcus:0.74	3	1	0	0	2
P1113|T00|p=Proteobacteria:0.53|g=Alkanindiges:0.24	3	0	1	0	3
P1113|T00|p=Proteobacteria:1.00|g=Pelomonas:1.00	2	2	0	0	0
P1113|T00|p=Firmicutes:0.27|g=Bavariicoccus:0.21	3	0	0	0	3
P1113|T00|p=Firmicutes:0.66|g=Enterococcus:0.51	29	1	4	0	28
P1113|T00|p=Firmicutes:0.57|g=Staphylococcus:0.53	26	0	0	0	26
P1113|T00|p=Bacteroidetes:0.92|g=Tannerella:0.30	4	0	0	0	4
P1113|T00|p=Firmicutes:0.40|g=Lacticigenium:0.31	4	0	0	0	4
P1113|T00|p=Firmicutes:0.51|g=Lacticigenium:0.41	3	0	0	0	3
P1113|T00|p=Firmicutes:0.83|g=Bacillus:0.76	5	0	0	0	5
P1113|T00|p=Proteobacteria:0.89|g=Caenimonas:0.29	2	0	1	0	2
P1113|T00|p=Proteobacteria:0.43|g=Phenylobacterium:0.43	3	0	0	0	3
P1113|T00|p=Firmicutes:0.65|g=Bacillus:0.61	19	12	0	0	7
P1113|T00|p=Firmicutes:0.79|g=Listeria:0.79	42	0	0	0	42
P1113|T00|p=Firmicutes:0.90|g=Bacillus:0.88	34	34	0	0	0
P1113|T00|p=Firmicutes:0.72|g=Bacillus:0.69	14	12	0	0	2
P1113|T00|p=Firmicutes:1.00|g=Lactobacillus:1.00	18	18	0	0	0
P1113|T00|p=Proteobacteria:0.76|g=Azorhizophilus:0.32	7	0	0	0	7
P1113|T00|p=Firmicutes:0.92|g=Lactobacillus:0.92	11	11	0	0	0
P1113|T00|p=Firmicutes:0.92|g=Listeria:0.92	6	6	0	0	0
P1113|T00|p=Firmicutes:0.61|g=Allobacillus:0.38	3	0	0	0	3
P1113|T00|p=Firmicutes:0.99|g=Lactobacillus:0.98	2	2	0	0	0
P1113|T00|p=Firmicutes:0.27|g=Cellulosibacter:0.25	14	0	1	0	14
P1113|T00|p=Proteobacteria:0.74|g=Rosenbergiella:0.46	3	0	0	0	3
P1113|T00|p=Euryarchaeota:0.18|g=Ferroglobus:0.18	2	0	0	0	2
P1113|T00|p=Proteobacteria:0.99|g=Leclercia:0.57	3	0	0	0	3
P1113|T00|p=Firmicutes:0.95|g=Bacillus:0.95	17	5	0	0	12
P1113|T00|p=Proteobacteria:1.00|g=Acinetobacter:1.00	6	6	0	0	0
P1113|T00|p=Proteobacteria:1.00|g=Escherichia/Shigella:0.89	5	4	0	0	1
P1113|T00|p=Firmicutes:1.00|g=Staphylococcus:1.00	2	2	0	0	0
P1113|T00|p=Proteobacteria:0.68|g=Noviherbaspirillum:0.60	11	0	2	0	11
P1113|T00|p=Firmicutes:0.96|g=Lactobacillus:0.96	40	40	0	0	0
P1113|T00|p=Firmicutes:0.47|g=Bacillus:0.47	8	0	2	0	8
P1113|T00|p=Firmicutes:0.94|g=Lactobacillus:0.92	13	12	0	0	1
P1113|T00|p=Proteobacteria:1.00|g=Salmonella:0.92	5	5	0	0	0
P1113|T00|p=Firmicutes:0.99|g=Lactobacillus:0.99	20	20	0	0	0
P1113|T00|p=Proteobacteria:1.00|g=Bosea:0.96	16	16	0	0	0
P1113|T00|p=Proteobacteria:1.00|g=Pantoea:1.00	75	75	0	0	0
P1113|T00|p=Crenarchaeota:0.02|g=Caldisphaera:0.02	17	0	9	0	17
P1113|T00|p=Firmicutes:0.60|g=Allobacillus:0.53	2	0	0	0	2
P1113|T00|p=Firmicutes:1.00|g=Lactobacillus:1.00	46	46	0	0	0
P1113|T00|p=Proteobacteria:0.61|g=Kinneretia:0.25	4	0	0	0	4
P1113|T00|p=Firmicutes:0.92|g=Lactobacillus:0.91	5	4	0	0	1
P1113|T00|p=Firmicutes:0.93|g=Bacillus:0.92	35	35	0	0	0
P1113|T00|p=Proteobacteria:0.09|g=Permianibacter:0.09	5	0	2	0	5
P1113|T00|p=Proteobacteria:1.00|g=Escherichia/Shigella:1.00	29	29	0	0	0
P1113|T00|p=Proteobacteria:0.55|g=Aquabacterium:0.54	3	0	0	0	3
P1113|T00|p=Proteobacteria:1.00|g=Rhodanobacter:1.00	69	69	0	0	0
P1113|T00|p=Proteobacteria:0.73|g=Kinneretia:0.58	5	0	0	0	5
P1113|T00|p=Proteobacteria:1.00|g=Bradyrhizobium:0.55	19	7	0	0	12
P1113|T00|p=Firmicutes:0.77|g=Bacillus:0.72	14	0	1	0	14
P1113|T00|p=Proteobacteria:0.45|g=Methylobacterium:0.45	4	0	1	0	4
P1113|T00|p=Proteobacteria:0.81|g=Rhodanobacter:0.59	4	1	0	0	3
P1113|T00|p=Proteobacteria:1.00|g=Leclercia:0.57	22	0	10	0	22
P1113|T00|f=Unknown:0.00|g=Unknown:0.00	7	0	0	4	4
P1113|T00|p=Firmicutes:0.41|g=Allobacillus:0.19	2	0	0	0	2
P1113|T00|p=Firmicutes:0.77|g=Bacillus:0.74	2	1	0	0	1
P1113|T00|p=Proteobacteria:1.00|g=Rhodanobacter:0.99	113	112	0	0	1
P1113|T00|p=Proteobacteria:0.39|g=Mangrovibacter:0.34	2	0	0	0	2
P1113|T00|p=Proteobacteria:1.00|g=Pseudomonas:0.89	53	51	0	0	2
P1113|T00|p=Proteobacteria:0.99|g=Yokenella:0.52	3	0	0	0	3
P1113|T00|p=Firmicutes:0.97|g=Enterococcus:0.61	12	0	2	0	12
P1113|T00|p=Firmicutes:0.99|g=Thermaerobacter:0.99	6	6	0	0	0
P1113|T00|p=Firmicutes:0.90|g=Listeria:0.90	6	6	0	0	0
P1113|T00|p=Firmicutes:0.49|g=Bacillus:0.46	3	0	1	0	3
P1113|T00|p=Firmicutes:0.65|g=Lactobacillus:0.63	57	0	4	0	57
P1113|T00|p=Proteobacteria:0.99|g=Sphingosinicella:0.35	7	0	1	0	7
P1113|T00|p=Proteobacteria:0.54|g=Rosenbergiella:0.17	3	0	1	0	3
P1113|T00|p=Proteobacteria:1.00|g=Salmonella:0.59	5	0	0	0	5
P1113|T00|p=Firmicutes:0.98|g=Lactobacillus:0.98	3	3	0	0	0
P1113|T00|p=Proteobacteria:0.87|g=Pelomonas:0.73	14	1	0	0	13
P1113|T00|p=Proteobacteria:0.88|g=Methylobacterium:0.88	2	2	0	0	0
P1113|T00|p=Proteobacteria:1.00|g=Aeromonas:1.00	47	47	0	0	0
P1113|T00|p=Proteobacteria:0.13|g=Ponticaulis:0.07	16	0	0	0	16
P1113|T00|p=Firmicutes:0.86|g=Bacillus:0.84	8	8	0	0	0
P1113|T00|p=Proteobacteria:0.50|g=Thiopseudomonas:0.16	10	0	0	0	10
P1113|T00|p=Firmicutes:1.00|g=Lactobacillus:1.00	44	44	0	0	0
P1113|T00|p=Firmicutes:0.99|g=Lactobacillus:0.99	4	4	0	0	0
P1113|T00|p=Euryarchaeota:0.92|g=Methanobrevibacter:0.83	2	2	0	0	0
P1113|T00|p=Proteobacteria:1.00|g=Leclercia:0.63	60	1	4	0	59
P1113|T00|p=Proteobacteria:1.00|g=Variovorax:1.00	131	131	0	0	0
P1113|T00|p=Firmicutes:0.71|g=Halalkalibacillus:0.22	4	0	0	0	4
P1113|T00|p=Proteobacteria:0.64|g=Aquabacterium:0.52	4	0	0	0	4
P1113|T00|p=Proteobacteria:1.00|g=Escherichia/Shigella:1.00	2	2	0	0	0
P1113|T00|p=Firmicutes:0.53|g=Allobacillus:0.33	2	0	0	0	2
P1113|T00|p=Firmicutes:0.57|g=Allobacillus:0.31	6	0	0	0	6
P1113|T00|p=Firmicutes:0.96|g=Lactobacillus:0.96	21	21	0	0	0
P1113|T00|p=Proteobacteria:1.00|g=Rhodanobacter:0.96	4	4	0	0	0
P1113|T00|p=Firmicutes:1.00|g=Lactobacillus:1.00	100	100	0	0	0
P1113|T00|p=Proteobacteria:1.00|g=Rhodanobacter:0.97	2	2	0	0	0
P1113|T00|p=Proteobacteria:0.84|g=Phaseolibacter:0.13	2	0	0	0	2
P1113|T00|p=Firmicutes:0.96|g=Allobacillus:0.72	2	0	0	0	2
P1113|T00|p=Proteobacteria:1.00|g=Aeromonas:1.00	8	8	0	0	0
P1113|T00|p=Proteobacteria:1.00|g=Escherichia/Shigella:1.00	158	158	0	0	0
P1113|T00|p=Proteobacteria:0.97|g=Variovorax:0.96	8	8	0	0	0
P1113|T00|p=Proteobacteria:0.89|g=Delftia:0.40	3	0	0	0	3
P1113|T00|p=Firmicutes:0.42|g=Lacticigenium:0.22	2	0	0	0	2
P1113|T00|p=Firmicutes:0.70|g=Bacillus:0.68	16	14	0	0	2
P1113|T00|p=Proteobacteria:0.99|g=Variovorax:0.58	8	0	0	0	8
P1113|T00|p=Firmicutes:0.87|g=Bacillus:0.85	29	27	0	0	2
P1113|T00|p=Proteobacteria:1.00|g=Tanticharoenia:0.55	3	0	0	0	3
P1113|T00|p=Actinobacteria:0.79|g=Corynebacterineae:0.79	4	0	0	0	4
P1113|T00|p=Proteobacteria:0.98|g=Bosea:0.98	3	3	0	0	0
P1113|T00|p=Firmicutes:0.96|g=Lactobacillus:0.96	7	7	0	0	0
P1113|T00|p=Proteobacteria:1.00|g=Pseudomonas:0.94	2	2	0	0	0
P1113|T00|p=Firmicutes:0.79|g=Lactobacillus:0.78	6	0	0	0	6
P1113|T00|p=Proteobacteria:0.82|g=Leclercia:0.59	6	0	0	0	6
P1113|T00|p=Proteobacteria:1.00|g=Rhodanobacter:1.00	3	3	0	0	0
P1113|T00|p=Proteobacteria:0.44|g=Azorhizophilus:0.33	10	0	0	0	10
P1113|T00|p=Proteobacteria:1.00|g=Escherichia/Shigella:0.99	5	5	0	0	0
P1113|T00|p=Firmicutes:1.00|g=Lactobacillus:1.00	74	74	0	0	0
P1113|T00|p=Firmicutes:1.00|g=Lactobacillus:1.00	4	4	0	0	0
P1113|T00|p=Firmicutes:0.75|g=Bacillus:0.75	11	10	0	0	1
P1113|T00|p=Firmicutes:0.91|g=Bacillus:0.91	7	6	0	0	1
P1113|T00|p=Proteobacteria:1.00|g=Mesocricetibacter:0.31	5	0	0	0	5
P1113|T00|p=Firmicutes:0.58|g=Lactococcus:0.45	2	0	0	0	2
P1113|T00|f=Unknown:0.00|g=Unknown:0.00	5	0	0	3	3
P1113|T00|p=Proteobacteria:1.00|g=Pseudomonas:0.61	19	2	0	0	17
P1113|T00|p=Proteobacteria:1.00|g=Escherichia/Shigella:1.00	3	3	0	0	0
P1113|T00|p=Firmicutes:0.98|g=Bacillus:0.98	11	11	0	0	0
P1113|T00|p=Proteobacteria:1.00|g=Pseudomonas:0.91	223	223	0	0	0
P1113|T00|p=Proteobacteria:1.00|g=Escherichia/Shigella:0.98	6	6	0	0	0
P1113|T00|p=Proteobacteria:1.00|g=Pseudomonas:0.81	349	349	0	0	0
P1113|T00|p=Proteobacteria:0.87|g=Brachymonas:0.59	14	0	0	0	14
P1113|T00|p=Proteobacteria:1.00|g=Rhodanobacter:0.95	2	2	0	0	0
P1113|T00|p=Firmicutes:0.58|g=Allobacillus:0.22	3	0	1	0	3
P1113|T00|p=Proteobacteria:0.47|g=Noviherbaspirillum:0.28	5	0	2	0	5
P1113|T00|p=Proteobacteria:1.00|g=Ralstonia:1.00	2	2	0	0	0
P1113|T00|p=Firmicutes:1.00|g=Staphylococcus:1.00	7	7	0	0	0
P1113|T00|p=Firmicutes:0.70|g=Bacillus:0.66	209	208	0	0	1
P1113|T00|p=Firmicutes:1.00|g=Lactobacillus:1.00	53	53	0	0	0
P1113|T00|p=Actinobacteria:1.00|g=Micrococcineae:1.00	4	4	0	0	0
P1113|T00|p=Firmicutes:0.87|g=Bacillus:0.86	2	2	0	0	0
P1113|T00|p=Actinobacteria:1.00|g=Frankineae:1.00	3	3	0	0	0
P1113|T00|p=Proteobacteria:0.55|g=Rosenbergiella:0.12	2	0	0	0	2
P1113|T00|p=Proteobacteria:1.00|g=Sphingomonas:0.80	3	3	0	0	0
P1113|T00|p=Proteobacteria:0.70|g=Polymorphobacter:0.53	5	0	0	0	5
P1113|T00|p=Firmicutes:0.46|g=Allobacillus:0.40	23	0	17	0	23
P1113|T00|p=Proteobacteria:1.00|g=Leclercia:0.41	9	0	8	0	1
P1113|T00|p=Proteobacteria:1.00|g=Rhodanobacter:0.99	3	3	0	0	0
P1113|T00|p=Actinobacteria:1.00|g=Corynebacterineae:1.00	7	7	0	0	0
P1113|T00|p=Firmicutes:0.55|g=Bacillus:0.46	10	0	2	0	10
P1113|T00|p=Firmicutes:0.72|g=Allobacillus:0.34	7	0	1	0	7
P1113|T00|p=Proteobacteria:1.00|g=Pseudomonas:0.84	4	4	0	0	0
P1113|T00|p=Proteobacteria:1.00|g=Variovorax:0.98	19	19	0	0	0
P1113|T00|p=Firmicutes:0.88|g=Allobacillus:0.55	3	0	0	0	3
P1113|T00|p=Proteobacteria:0.98|g=Rhodanobacter:0.72	17	3	0	0	14
P1113|T00|p=Firmicutes:0.50|g=Halalkalibacillus:0.15	2	0	0	0	2
P1113|T00|p=Firmicutes:0.92|g=Bacillus:0.92	4	4	0	0	0
P1113|T00|p=Proteobacteria:1.00|g=Rhodanobacter:0.93	3	3	0	0	0
P1113|T00|p=Proteobacteria:0.41|g=Azorhizophilus:0.13	18	0	0	0	18
P1113|T00|p=Firmicutes:1.00|g=Lactobacillus:1.00	74	74	0	0	0
P1113|T00|p=Firmicutes:0.74|g=Bacillus:0.73	2	1	0	0	1
P1113|T00|p=Proteobacteria:1.00|g=Rhodanobacter:1.00	11	11	0	0	0
P1113|T00|p=Firmicutes:1.00|g=Lactobacillus:1.00	13	13	0	0	0
P1113|T00|p=Firmicutes:1.00|g=Lactobacillus:1.00	3	3	0	0	0
P1113|T00|p=Firmicutes:1.00|g=Staphylococcus:1.00	15	15	0	0	0
P1113|T00|f=Unknown:0.00|g=Unknown:0.00	25	0	0	13	13
P1113|T00|p=Proteobacteria:0.67|g=Aquabacterium:0.49	2	0	0	0	2
P1113|T00|p=Proteobacteria:1.00|g=Rhodanobacter:0.99	5	5	0	0	0
P1113|T00|p=Firmicutes:1.00|g=Clostridium_sensu_stricto:0.89	35	35	0	0	0
P1113|T00|p=Proteobacteria:1.00|g=Pseudomonas:0.87	4	4	0	0	0
P1113|T00|p=Bacteroidetes:0.96|g=Barnesiella:0.62	16	0	0	0	16
P1113|T00|p=Proteobacteria:1.00|g=Comamonas:0.92	3	3	0	0	0
P1113|T00|p=Proteobacteria:1.00|g=Salmonella:0.85	6	1	0	0	5
P1113|T00|p=Proteobacteria:1.00|g=Escherichia/Shigella:1.00	3	3	0	0	0
P1113|T00|p=Firmicutes:0.72|g=Bacillus:0.70	2	0	0	0	2
P1113|T00|p=Firmicutes:0.64|g=Allobacillus:0.28	2	0	0	0	2
P1113|T00|p=Actinobacteria:1.00|g=Micrococcineae:1.00	12	12	0	0	0
P1113|T00|p=Firmicutes:1.00|g=Staphylococcus:1.00	8	8	0	0	0
P1113|T00|p=Proteobacteria:1.00|g=Rhodanobacter:0.99	17	17	0	0	0
P1113|T00|p=Proteobacteria:0.98|g=Yokenella:0.53	2	0	0	0	2
P1113|T00|p=Proteobacteria:1.00|g=Pseudomonas:0.85	3	3	0	0	0
P1113|T00|p=Firmicutes:0.55|g=Anaerobacillus:0.48	3	0	0	0	3
P1113|T00|p=Firmicutes:0.89|g=Allobacillus:0.50	3	0	0	0	3
P1113|T00|p=Proteobacteria:0.67|g=Ralstonia:0.67	2	0	0	0	2
P1113|T00|p=Proteobacteria:0.65|g=Methylobacterium:0.59	2	0	1	0	2
P1113|T00|p=Firmicutes:0.46|g=Pisciglobus:0.36	3	0	0	0	3
P1113|T00|p=Proteobacteria:0.99|g=Phenylobacterium:0.98	12	12	0	0	0
P1113|T00|p=Proteobacteria:1.00|g=Methylobacterium:1.00	17	17	0	0	0
P1113|T00|p=Actinobacteria:1.00|g=Micrococcineae:1.00	2	2	0	0	0
P1113|T00|p=Proteobacteria:0.23|g=Endobacter:0.07	2	0	0	0	2
P1113|T00|p=Proteobacteria:1.00|g=Acinetobacter:1.00	3	3	0	0	0
P1113|T00|p=Firmicutes:1.00|g=Lactobacillus:1.00	68	68	0	0	0
P1113|T00|p=Firmicutes:1.00|g=Lactobacillus:1.00	4	4	0	0	0
P1113|T00|p=Firmicutes:1.00|g=Lactobacillus:1.00	53	53	0	0	0
P1113|T00|p=Planctomycetes:0.10|g=Schlesneria:0.03	4	0	3	0	4
P1113|T00|p=Proteobacteria:0.72|g=Brachymonas:0.22	2	0	0	0	2
P1113|T00|p=Bacteroidetes:0.91|g=Asinibacterium:0.60	2	0	0	0	2
P1113|T00|p=Proteobacteria:1.00|g=Escherichia/Shigella:0.98	3	3	0	0	0
P1113|T00|p=Proteobacteria:1.00|g=Rhodanobacter:1.00	3	3	0	0	0
P1113|T00|p=Proteobacteria:1.00|g=Roseomonas:1.00	2	2	0	0	0
P1113|T00|p=Firmicutes:0.87|g=Allobacillus:0.52	5	0	0	0	5
P1113|T00|p=Proteobacteria:1.00|g=Escherichia/Shigella:1.00	3	3	0	0	0
P1113|T00|p=Proteobacteria:1.00|g=Ralstonia:1.00	6	6	0	0	0
P1113|T00|p=Proteobacteria:1.00|g=Paracoccus:0.91	9	9	0	0	0
P1113|T00|p=Firmicutes:0.98|g=Lactobacillus:0.98	9	9	0	0	0
P1113|T00|p=Firmicutes:0.82|g=Bacillus:0.81	2	2	0	0	0
P1113|T00|p=Firmicutes:0.79|g=Bacillus:0.61	16	7	0	0	9
P1113|T00|p=Proteobacteria:1.00|g=Azotobacter:0.27	3	0	2	0	3
P1113|T00|p=Firmicutes:0.95|g=Lactobacillus:0.95	7	7	0	0	0
P1113|T00|p=Firmicutes:0.45|g=Isobaculum:0.20	16	0	3	0	16
P1113|T00|p=Proteobacteria:1.00|g=Pseudomonas:0.85	3	3	0	0	0
P1113|T00|p=Proteobacteria:0.84|g=Pseudocitrobacter:0.56	8	0	0	0	8
P1113|T00|p=Proteobacteria:1.00|g=Salmonella:0.97	152	149	1	0	3
P1113|T00|p=Firmicutes:0.50|g=Allobacillus:0.25	8	0	0	0	8
P1113|T00|p=Firmicutes:0.87|g=Lactobacillus:0.87	2	2	0	0	0
P1113|T00|p=Firmicutes:0.83|g=Listeria:0.83	2	2	0	0	0
P1113|T00|p=Bacteroidetes:0.69|g=Paludibacter:0.48	7	0	0	0	7
P1113|T00|p=Proteobacteria:0.48|g=Azorhizophilus:0.25	7	0	0	0	7
P1113|T00|p=Aquificae:0.32|g=Hydrogenothermus:0.31	22	0	4	4	18
P1113|T00|p=Firmicutes:0.92|g=Bacillus:0.90	99	92	0	0	7
P1113|T00|p=Proteobacteria:1.00|g=Cronobacter:0.35	5	0	4	0	5
P1113|T00|p=Proteobacteria:1.00|g=Pseudomonas:0.45	10	0	0	0	10
P1113|T00|p=Firmicutes:0.26|g=Falsibacillus:0.22	2	0	0	0	2
P1113|T00|p=Firmicutes:1.00|g=Lactobacillus:1.00	174	174	0	0	0
P1113|T00|p=Proteobacteria:0.62|g=Luteibacter:0.36	11	0	7	0	11
P1113|T00|p=Crenarchaeota:0.27|g=Sulfophobococcus:0.20	3	0	0	0	3
P1113|T00|p=Firmicutes:0.64|g=Allobacillus:0.06	11	0	4	0	11
P1113|T00|p=Firmicutes:1.00|g=Lactobacillus:1.00	16	16	0	0	0
P1113|T00|p=Firmicutes:0.87|g=Listeria:0.85	2	1	0	0	1
P1113|T00|p=Proteobacteria:0.24|g=Aestuariispira:0.15	2	0	0	0	2
P1113|T00|p=Firmicutes:0.79|g=Bacillus:0.78	393	388	0	0	5
P1113|T00|p=Proteobacteria:1.00|g=Aquabacterium:0.95	4	4	0	0	0
P1113|T00|p=Proteobacteria:0.86|g=Pseudocitrobacter:0.48	9	0	0	0	9
P1113|T00|p=Proteobacteria:1.00|g=Pandoraea:1.00	4	4	0	0	0
P1113|T00|p=Firmicutes:0.64|g=Allobacillus:0.34	55	0	1	0	55
P1113|T00|p=Proteobacteria:1.00|g=Rhodanobacter:1.00	196	196	0	0	0
P1113|T00|p=Firmicutes:1.00|g=Lactobacillus:1.00	172	172	0	0	0
P1113|T00|p=Proteobacteria:1.00|g=Pseudomonas:0.95	13	13	0	0	0
P1113|T00|p=Firmicutes:0.55|g=Granulicatella:0.11	4	0	2	0	4
P1113|T00|p=Firmicutes:0.47|g=Lacticigenium:0.35	2	0	0	0	2
P1113|T00|p=Proteobacteria:1.00|g=Pseudocitrobacter:0.60	6	0	0	0	6
P1113|T00|p=Firmicutes:1.00|g=Atopostipes:1.00	64	64	0	0	0
P1113|T00|f=Unknown:0.00|g=Unknown:0.00	269	0	0	135	135
P1113|T00|p=Proteobacteria:0.64|g=Rhodanobacter:0.43	17	0	0	0	17
P1113|T00|p=Firmicutes:0.98|g=Lactobacillus:0.98	2	2	0	0	0
P1113|T00|p=Firmicutes:0.65|g=Bacillus:0.61	3	0	0	0	3
P1113|T00|p=Firmicutes:0.84|g=Bacillus:0.82	3	1	0	0	2
P1113|T00|p=Firmicutes:1.00|g=Lactobacillus:1.00	2	2	0	0	0
P1113|T00|p=Proteobacteria:1.00|g=Rhodanobacter:0.99	3	3	0	0	0
P1113|T00|p=Proteobacteria:1.00|g=Ralstonia:1.00	4	4	0	0	0
P1113|T00|p=Proteobacteria:1.00|g=Variovorax:0.98	3	3	0	0	0
P1113|T00|p=Proteobacteria:0.68|g=Glaciimonas:0.37	4	0	3	0	4
P1113|T00|p=Firmicutes:0.22|g=Allobacillus:0.13	6	0	0	0	6
P1113|T00|p=Proteobacteria:1.00|g=Escherichia/Shigella:0.54	8	0	1	0	8
P1113|T00|p=Proteobacteria:1.00|g=Bradyrhizobium:0.46	2	1	0	0	1
P1113|T00|p=Firmicutes:0.49|g=Lacticigenium:0.30	19	0	0	0	19
P1113|T00|p=Firmicutes:0.77|g=Lactobacillus:0.77	3	0	0	0	3
P1113|T00|p=Firmicutes:0.75|g=Listeria:0.71	17	0	0	0	17
P1113|T00|p=Proteobacteria:1.00|g=Variovorax:1.00	5	5	0	0	0
P1113|T00|p=Firmicutes:1.00|g=Lactobacillus:1.00	2	2	0	0	0
P1113|T00|p=Proteobacteria:0.38|g=Cosenzaea:0.25	2	0	0	0	2
P1113|T00|p=Proteobacteria:1.00|g=Escherichia/Shigella:1.00	69	69	0	0	0
P1113|T00|p=Proteobacteria:0.66|g=Aquabacterium:0.66	3	0	0	0	3
P1113|T00|p=Firmicutes:0.80|g=Bacillus:0.79	16	15	0	0	1
P1113|T00|p=Proteobacteria:1.00|g=Escherichia/Shigella:1.00	3	3	0	0	0
P1113|T00|p=Proteobacteria:1.00|g=Ralstonia:1.00	109	109	0	0	0
P1113|T00|p=Proteobacteria:0.53|g=Alkanindiges:0.24	4	0	3	0	4
P1113|T00|p=Proteobacteria:0.53|g=Pseudocitrobacter:0.30	3	0	0	0	3
P1113|T00|p=Proteobacteria:1.00|g=Pseudomonas:0.74	20	4	0	0	16
P1113|T00|p=Firmicutes:1.00|g=Enterococcus:0.88	4	4	0	0	0
P1113|T00|p=Firmicutes:0.99|g=Staphylococcus:0.99	7	7	0	0	0
P1113|T00|p=Firmicutes:0.95|g=Allobacillus:0.64	4	0	0	0	4
P1113|T00|p=Proteobacteria:1.00|g=Rhodanobacter:0.99	41	41	0	0	0
P1113|T00|p=Proteobacteria:1.00|g=Escherichia/Shigella:1.00	154	154	0	0	0
P1113|T00|p=Firmicutes:0.64|g=Allobacillus:0.46	6	0	2	0	6
P1113|T00|p=Actinobacteria:1.00|g=Pseudonocardineae:1.00	2	2	0	0	0
P1113|T00|p=Firmicutes:1.00|g=Lactobacillus:1.00	10	10	0	0	0
P1113|T00|p=Firmicutes:0.84|g=Bacillus:0.82	3	3	0	0	0
P1113|T00|p=Proteobacteria:0.85|g=Variovorax:0.32	2	0	0	0	2
P1113|T00|p=Firmicutes:0.66|g=Bacillus:0.65	2	0	0	0	2
P1113|T00|p=Proteobacteria:0.64|g=Kinneretia:0.51	6	0	0	0	6
P1113|T00|p=Firmicutes:0.71|g=Allobacillus:0.54	2	0	0	0	2
P1113|T00|p=Firmicutes:0.99|g=Streptococcus:0.99	3	3	0	0	0
P1113|T00|p=Proteobacteria:1.00|g=Salmonella:0.99	7	7	0	0	0
P1113|T00|p=Firmicutes:0.83|g=Bacillus:0.82	3	3	0	0	0
P1113|T00|p=Proteobacteria:0.89|g=Bosea:0.89	2	2	0	0	0
P1113|T00|p=Firmicutes:1.00|g=Lactobacillus:1.00	7	7	0	0	0
P1113|T00|p=Chloroflexi:1.00|g=Caldilinea:1.00	9	9	0	0	0
P1113|T00|p=Firmicutes:0.99|g=Lactobacillus:0.98	16	16	0	0	0
P1113|T00|p=Firmicutes:1.00|g=Lactobacillus:1.00	8	8	0	0	0
P1113|T00|p=Firmicutes:0.57|g=Lacticigenium:0.37	12	0	0	0	12
P1113|T00|p=Firmicutes:0.97|g=Bacillus:0.97	4	4	0	0	0
P1113|T00|p=Proteobacteria:1.00|g=Rhodopseudomonas:0.66	3	0	0	0	3
P1113|T00|p=Proteobacteria:1.00|g=Rhodanobacter:1.00	4	4	0	0	0
P1113|T00|p=Firmicutes:0.75|g=Bacillus:0.44	3	0	0	0	3
P1113|T00|p=Proteobacteria:0.89|g=Pelomonas:0.89	5	5	0	0	0
P1113|T00|p=Firmicutes:0.94|g=Lactobacillus:0.94	28	28	0	0	0
P1113|T00|p=Proteobacteria:1.00|g=Azorhizophilus:0.24	2	0	1	0	2
P1113|T00|p=Proteobacteria:1.00|g=Rhodanobacter:0.99	2	2	0	0	0
P1113|T00|p=Proteobacteria:0.75|g=Rosenbergiella:0.18	4	0	2	0	4
P1113|T00|p=Proteobacteria:0.22|g=Phreatobacter:0.22	2	0	1	0	2
P1113|T00|p=Proteobacteria:1.00|g=Variovorax:0.96	121	121	0	0	0
P1113|T00|p=Firmicutes:0.61|g=Bacillus:0.57	66	0	0	0	66
P1113|T00|p=Proteobacteria:1.00|g=Escherichia/Shigella:0.99	11	11	0	0	0
P1113|T00|p=Proteobacteria:1.00|g=Pseudomonas:0.85	33	16	0	0	17
P1113|T00|p=Proteobacteria:0.98|g=Phreatobacter:0.96	7	7	0	0	0
P1113|T00|p=Proteobacteria:1.00|g=Variovorax:1.00	2	2	0	0	0
P1113|T00|p=Firmicutes:0.46|g=Allobacillus:0.29	4	0	0	0	4
P1113|T00|p=Proteobacteria:1.00|g=Pseudomonas:0.90	23	22	0	0	1
P1113|T00|p=Firmicutes:0.99|g=Lactobacillus:0.99	12	12	0	0	0
P1113|T00|p=Firmicutes:0.89|g=Staphylococcus:0.89	4	4	0	0	0
P1113|T00|p=Proteobacteria:1.00|g=Pseudomonas:0.87	46	45	0	0	1
P1113|T00|p=Proteobacteria:1.00|g=Rhodanobacter:1.00	12	12	0	0	0
P1113|T00|p=Firmicutes:0.96|g=Bacillus:0.94	274	273	0	0	1
P1113|T00|p=Firmicutes:0.41|g=Listeria:0.41	3	0	0	0	3
P1113|T00|p=Proteobacteria:1.00|g=Gluconobacter:0.91	6	2	0	0	4
P1113|T00|p=Firmicutes:0.77|g=Lactobacillus:0.76	16	7	0	0	9
P1113|T00|p=Actinobacteria:1.00|g=Micrococcineae:1.00	41	41	0	0	0
P1113|T00|p=Proteobacteria:0.26|g=Vampirovibrio:0.26	3	0	0	0	3
P1113|T00|p=Proteobacteria:1.00|g=Salmonella:0.56	11	5	0	0	6
P1113|T00|p=Synergistetes:0.29|g=Lactivibrio:0.22	2	0	0	0	2
P1113|T00|p=Proteobacteria:1.00|g=Salmonella:0.82	2	1	0	0	1
P1113|T00|p=Firmicutes:0.62|g=Allobacillus:0.35	28	0	1	0	28
P1113|T00|p=Firmicutes:0.85|g=Bacillus:0.84	108	105	0	0	3
P1113|T00|p=Firmicutes:0.98|g=Lactobacillus:0.98	15	15	0	0	0
P1113|T00|p=Proteobacteria:1.00|g=Salmonella:0.82	2	2	0	0	0
P1113|T00|p=Proteobacteria:0.77|g=Kinneretia:0.41	3	0	0	0	3
P1113|T00|p=Aquificae:0.04|g=Aquifex:0.03	4	0	3	0	4
P1113|T00|p=Firmicutes:0.55|g=Allobacillus:0.36	6	0	0	0	6
P1113|T00|p=Proteobacteria:1.00|g=Delftia:0.99	2	2	0	0	0
P1113|T00|p=Proteobacteria:1.00|g=Acinetobacter:1.00	5	5	0	0	0
P1113|T00|p=Proteobacteria:1.00|g=Pseudomonas:0.64	7	0	0	0	7
P1113|T00|p=Firmicutes:1.00|g=Bacillus:0.98	22	22	0	0	0
P1113|T00|p=Proteobacteria:0.94|g=Escherichia/Shigella:0.46	14	0	0	0	14
P1113|T00|p=Proteobacteria:0.26|g=Paucibacter:0.16	6	0	4	0	6
P1113|T00|p=Firmicutes:0.99|g=Enterococcus:0.91	49	49	0	0	0
P1113|T00|p=Proteobacteria:1.00|g=Delftia:0.89	11	11	0	0	0
P1113|T00|p=Crenarchaeota:0.08|g=Stygiolobus:0.08	50	0	25	0	50
P1113|T00|p=Firmicutes:0.94|g=Bacillus:0.73	34	21	0	0	13
P1113|T00|p=Proteobacteria:0.74|g=Serpens:0.35	2	0	1	0	2
P1113|T00|p=Proteobacteria:1.00|g=Bosea:1.00	9	9	0	0	0
P1113|T00|p=Aquificae:0.24|g=Hydrogenothermus:0.22	29	0	11	6	23
P1113|T00|p=Firmicutes:0.55|g=Enterococcus:0.53	6	0	1	0	6
P1113|T00|p=Proteobacteria:1.00|g=Schlegelella:1.00	69	69	0	0	0
P1113|T00|p=Proteobacteria:0.95|g=Methylobacterium:0.95	2	2	0	0	0
P1113|T00|p=Proteobacteria:0.68|g=Rosenbergiella:0.19	3	0	1	0	3
P1113|T00|p=Firmicutes:0.83|g=Bacillus:0.82	3	3	0	0	0
P1113|T00|p=Bacteroidetes:1.00|g=Macellibacteroides:0.95	33	32	0	0	1
P1113|T00|p=Proteobacteria:1.00|g=Pelomonas:0.93	18	18	0	0	0
P1113|T00|p=Proteobacteria:0.51|g=Leclercia:0.34	26	0	2	0	26
P1113|T00|p=Proteobacteria:1.00|g=Pseudomonas:1.00	5	5	0	0	0
P1113|T00|p=Proteobacteria:0.97|g=Leclercia:0.87	6	6	0	0	0
P1113|T00|p=Proteobacteria:0.45|g=Polymorphobacter:0.30	25	0	0	0	25
P1113|T00|p=Proteobacteria:1.00|g=Escherichia/Shigella:1.00	459	459	0	0	0
P1113|T00|p=Proteobacteria:0.80|g=Leclercia:0.53	53	0	0	0	53
P1113|T00|p=Firmicutes:0.58|g=Allobacillus:0.49	46	0	3	0	46
P1113|T00|p=Firmicutes:0.48|g=Catellicoccus:0.38	2	0	1	0	1
P1113|T00|p=Proteobacteria:0.67|g=Nitrobacter:0.34	4	0	1	0	4
P1113|T00|p=Firmicutes:0.99|g=Lactobacillus:0.99	3	3	0	0	0
P1113|T00|p=Firmicutes:1.00|g=Lactobacillus:1.00	2	2	0	0	0
P1113|T00|f=Unknown:0.00|g=Unknown:0.00	21	0	0	11	11
P1113|T00|p=Firmicutes:0.55|g=Allobacillus:0.23	3	0	2	0	3
P1113|T00|p=Proteobacteria:1.00|g=Rhodanobacter:1.00	2	2	0	0	0
P1113|T00|p=Proteobacteria:0.95|g=Pseudocitrobacter:0.42	2	0	1	0	2
P1113|T00|p=Firmicutes:0.99|g=Lactobacillus:0.99	7	7	0	0	0
P1113|T00|p=Firmicutes:0.58|g=Halalkalibacillus:0.29	3	0	0	0	3
P1113|T00|p=Firmicutes:0.63|g=Lactobacillus:0.62	16	2	0	0	14
P1113|T00|p=Firmicutes:0.85|g=Listeria:0.85	6	3	0	0	3
P1113|T00|p=Proteobacteria:1.00|g=Escherichia/Shigella:1.00	6	6	0	0	0
P1113|T00|p=Proteobacteria:0.53|g=Nitrobacter:0.27	2	0	1	0	2
P1113|T00|p=Actinobacteria:1.00|g=Micrococcineae:1.00	5	5	0	0	0
P1113|T00|p=Proteobacteria:1.00|g=Rhodanobacter:1.00	21	21	0	0	0
P1113|T00|p=Crenarchaeota:0.09|g=Sulfophobococcus:0.08	2	0	1	0	2
P1113|T00|p=Firmicutes:0.43|g=Allobacillus:0.34	20	0	19	0	19
P1113|T00|p=Firmicutes:1.00|g=Listeria:1.00	30	30	0	0	0
P1113|T00|p=Proteobacteria:0.99|g=Pelomonas:0.98	3	3	0	0	0
P1113|T00|p=Actinobacteria:1.00|g=Acidimicrobineae:1.00	2	2	0	0	0
P1113|T00|p=Proteobacteria:0.98|g=Variovorax:0.82	4	4	0	0	0
P1113|T00|p=Firmicutes:0.58|g=Lactobacillus:0.58	11	0	3	0	11
P1113|T00|p=Firmicutes:1.00|g=Lactobacillus:1.00	2	2	0	0	0
P1113|T00|p=Firmicutes:0.85|g=Bacillus:0.85	4	4	0	0	0
P1113|T00|p=Firmicutes:0.57|g=Allobacillus:0.39	3	0	2	0	3
P1113|T00|p=Proteobacteria:0.85|g=Pelomonas:0.70	2	0	0	0	2
P1113|T00|p=Proteobacteria:0.79|g=Hephaestia:0.29	6	0	0	0	6
P1113|T00|p=Proteobacteria:1.00|g=Ralstonia:1.00	4	4	0	0	0
P1113|T00|p=Firmicutes:0.52|g=Bacillus:0.49	4	0	0	0	4
P1113|T00|p=Proteobacteria:1.00|g=Salmonella:0.95	707	703	1	0	4
P1113|T00|p=Firmicutes:0.71|g=Bacillus:0.70	2	1	0	0	1
P1113|T00|p=Firmicutes:0.32|g=Staphylococcus:0.30	3	0	0	0	3
P1113|T00|p=Proteobacteria:1.00|g=Escherichia/Shigella:1.00	3	3	0	0	0
P1113|T00|p=Proteobacteria:1.00|g=Ralstonia:1.00	7	7	0	0	0
P1113|T00|p=Proteobacteria:1.00|g=Escherichia/Shigella:0.72	2	0	0	0	2
P1113|T00|p=Firmicutes:0.16|g=Solobacterium:0.15	3	0	0	0	3
P1113|T00|p=Firmicutes:1.00|g=Lactobacillus:1.00	17	17	0	0	0
P1113|T00|p=Firmicutes:1.00|g=Bacillus:0.99	24	23	0	0	1
P1113|T00|p=Proteobacteria:0.85|g=Azorhizophilus:0.58	3	0	0	0	3
P1113|T00|p=Proteobacteria:1.00|g=Ralstonia:1.00	6	6	0	0	0
P1113|T00|p=Bacteroidetes:1.00|g=Chryseobacterium:1.00	3	3	0	0	0
P1113|T00|p=Firmicutes:0.55|g=Vagococcus:0.48	2	0	0	0	2
P1113|T00|p=Proteobacteria:0.47|g=Variovorax:0.43	4	0	0	0	4
P1113|T00|p=Proteobacteria:0.93|g=Vampirovibrio:0.93	7	7	0	0	0
P1113|T00|p=Proteobacteria:0.93|g=Aquabacterium:0.89	5	5	0	0	0
P1113|T00|p=Proteobacteria:1.00|g=Rhodanobacter:0.99	2	2	0	0	0
P1113|T00|p=Firmicutes:1.00|g=Lactobacillus:1.00	57	57	0	0	0
P1113|T00|p=Proteobacteria:0.87|g=Sphingosinicella:0.31	5	0	0	0	5
P1113|T00|p=Proteobacteria:0.44|g=Noviherbaspirillum:0.36	3	0	0	0	3
P1113|T00|p=Proteobacteria:0.99|g=Phenylobacterium:0.98	2	2	0	0	0
P1113|T00|p=Proteobacteria:1.00|g=Ralstonia:1.00	5	5	0	0	0
P1113|T00|p=Firmicutes:0.81|g=Bacillus:0.80	55	52	0	0	3
P1113|T00|p=Proteobacteria:1.00|g=Salmonella:0.93	2	2	0	0	0
P1113|T00|p=Firmicutes:0.94|g=Bacillus:0.93	4	4	0	0	0
P1113|T00|p=Proteobacteria:0.53|g=Leclercia:0.31	4	0	0	0	4
P1113|T00|p=Proteobacteria:1.00|g=Variovorax:0.64	2	0	0	0	2
P1113|T00|p=Proteobacteria:1.00|g=Salmonella:0.49	2	0	0	0	2
P1113|T00|p=Proteobacteria:1.00|g=Escherichia/Shigella:0.92	2	2	0	0	0
P1113|T00|p=Proteobacteria:1.00|g=Pseudomonas:0.76	5	0	0	0	5
P1113|T00|f=Unknown:0.00|g=Unknown:0.00	9	0	0	5	5
P1113|T00|p=Firmicutes:0.96|g=Lactobacillus:0.95	4	4	0	0	0
P1113|T00|p=Firmicutes:0.74|g=Bacillus:0.71	8	7	0	0	1
P1113|T00|p=Proteobacteria:1.00|g=Pseudomonas:0.76	8	6	0	0	2
P1113|T00|p=Proteobacteria:0.63|g=Thiopseudomonas:0.33	16	0	0	0	16
P1113|T00|p=Proteobacteria:1.00|g=Yokenella:0.54	2	0	0	0	2
P1113|T00|p=Firmicutes:0.56|g=Bacillus:0.53	5	1	0	0	4
P1113|T00|p=Proteobacteria:1.00|g=Rhodanobacter:0.98	10	10	0	0	0
P1113|T00|p=Firmicutes:1.00|g=Lactobacillus:1.00	36	36	0	0	0
P1113|T00|p=Bacteroidetes:1.00|g=Pedobacter:1.00	2	2	0	0	0
P1113|T00|f=Unknown:0.00|g=Unknown:0.00	61	0	0	31	31
P1113|T00|p=Firmicutes:1.00|g=Lactobacillus:1.00	4	4	0	0	0
P1113|T00|p=Firmicutes:0.61|g=Isobaculum:0.48	10	0	0	0	10
P1113|T00|p=Proteobacteria:1.00|g=Rhodanobacter:0.98	4	4	0	0	0
P1113|T00|p=Proteobacteria:0.49|g=Polymorphobacter:0.23	3	0	0	0	3
P1113|T00|p=Proteobacteria:1.00|g=Pelomonas:1.00	2	2	0	0	0
P1113|T00|p=Actinobacteria:1.00|g=Micrococcineae:0.99	2	2	0	0	0
P1113|T00|p=Firmicutes:0.52|g=Allobacillus:0.35	8	0	0	0	8
P1113|T00|p=Proteobacteria:0.66|g=Polaromonas:0.39	6	0	2	0	6
P1113|T00|p=Firmicutes:0.78|g=Allobacillus:0.58	6	0	0	0	6
P1113|T00|p=Proteobacteria:1.00|g=Salmonella:0.46	3	0	1	0	3
P1113|T00|p=Proteobacteria:0.63|g=Polymorphobacter:0.33	2	0	0	0	2
P1113|T00|p=Firmicutes:0.98|g=Enterococcus:0.85	4	4	0	0	0
P1113|T00|p=Proteobacteria:1.00|g=Escherichia/Shigella:0.92	2	2	0	0	0
P1113|T00|p=Firmicutes:0.74|g=Allobacillus:0.58	3	0	0	0	3
P1113|T00|p=Firmicutes:0.73|g=Bacillus:0.71	4	3	0	0	1
P1113|T00|p=Proteobacteria:1.00|g=Salmonella:0.75	12	11	0	0	1
P1113|T00|p=Proteobacteria:1.00|g=Delftia:1.00	2	2	0	0	0
P1113|T00|p=Actinobacteria:1.00|g=Corynebacterineae:1.00	13	13	0	0	0
P1113|T00|p=Proteobacteria:0.98|g=Phreatobacter:0.98	4	4	0	0	0
P1113|T00|p=Proteobacteria:0.04|g=Tabrizicola:0.04	10	0	4	0	10
P1113|T00|p=Firmicutes:0.59|g=Lacticigenium:0.30	2	0	0	0	2
P1113|T00|p=Proteobacteria:0.51|g=Cosenzaea:0.18	2	0	0	0	2
P1113|T00|p=Proteobacteria:1.00|g=Pseudocitrobacter:0.56	5	0	0	0	5
P1113|T00|p=Firmicutes:0.50|g=Allobacillus:0.23	2	0	1	0	1
P1113|T00|p=Firmicutes:0.99|g=Lactobacillus:0.98	3	3	0	0	0
P1113|T00|p=Proteobacteria:1.00|g=Salmonella:0.52	3	1	0	0	2
P1113|T00|p=Proteobacteria:1.00|g=Salmonella:0.65	2	1	0	0	1
P1113|T00|p=Firmicutes:0.56|g=Bacillus:0.51	5	3	0	0	2
P1113|T00|p=Proteobacteria:0.56|g=Kinneretia:0.44	3	0	0	0	3
P1113|T00|p=Firmicutes:0.62|g=Allobacillus:0.35	3	0	0	0	3
P1113|T00|p=Firmicutes:0.53|g=Isobaculum:0.17	18	0	8	0	18
P1113|T00|p=Proteobacteria:0.98|g=Bosea:0.92	7	7	0	0	0
P1113|T00|p=Proteobacteria:1.00|g=Escherichia/Shigella:1.00	23	23	0	0	0
P1113|T00|p=Firmicutes:0.73|g=Allobacillus:0.32	8	0	0	0	8
P1113|T00|p=Firmicutes:0.53|g=Anaerobacillus:0.22	3	0	1	0	3
P1113|T00|p=Proteobacteria:0.96|g=Pseudocitrobacter:0.65	6	0	0	0	6
P1113|T00|p=Firmicutes:0.84|g=Bacillus:0.80	4	3	0	0	1
P1113|T00|p=Proteobacteria:0.90|g=Nitrobacter:0.64	2	0	0	0	2
P1113|T00|p=Firmicutes:0.94|g=Bacillus:0.92	323	323	0	0	0
P1113|T00|f=Unknown:0.00|g=Unknown:0.00	3	0	0	2	2
P1113|T00|p=Firmicutes:0.69|g=Bacillus:0.64	14	11	0	0	3
P1113|T00|p=Crenarchaeota:0.12|g=Caldisphaera:0.12	52	0	1	0	52
P1113|T00|p=Proteobacteria:1.00|g=Rhodanobacter:1.00	3	3	0	0	0
P1113|T00|p=Proteobacteria:1.00|g=Escherichia/Shigella:1.00	2	2	0	0	0
P1113|T00|p=Firmicutes:0.52|g=Isobaculum:0.23	4	0	1	0	4
P1113|T00|p=Proteobacteria:0.76|g=Kinneretia:0.59	2	0	0	0	2
P1113|T00|p=Firmicutes:0.53|g=Staphylococcus:0.52	4	0	0	0	4
P1113|T00|p=Firmicutes:0.86|g=Bacillus:0.85	2	1	0	0	1
P1113|T00|p=Proteobacteria:1.00|g=Pseudomonas:0.93	301	296	0	0	5
P1113|T00|p=Proteobacteria:1.00|g=Pandoraea:1.00	3	3	0	0	0
P1113|T00|p=Proteobacteria:1.00|g=Rhodanobacter:1.00	4	4	0	0	0
P1113|T00|p=Proteobacteria:0.49|g=Caulobacter:0.48	4	0	0	0	4
P1113|T00|p=Proteobacteria:0.56|g=Azorhizophilus:0.26	4	0	0	0	4
P1113|T00|p=Proteobacteria:0.30|g=Cosenzaea:0.17	6	0	1	0	6
P1113|T00|p=Proteobacteria:1.00|g=Rhodanobacter:0.77	4	3	0	0	1
P1113|T00|p=Firmicutes:0.55|g=Isobaculum:0.25	30	0	9	0	30
P1113|T00|p=Proteobacteria:1.00|g=Escherichia/Shigella:1.00	3	3	0	0	0
P1113|T00|p=Proteobacteria:0.90|g=Ralstonia:0.87	2	2	0	0	0
P1113|T00|p=Proteobacteria:1.00|g=Escherichia/Shigella:0.94	5	5	0	0	0
P1113|T00|p=Actinobacteria:1.00|g=Corynebacterineae:1.00	7	7	0	0	0
P1113|T00|p=Bacteroidetes:1.00|g=Flavobacterium:1.00	53	53	0	0	0
P1113|T00|p=Proteobacteria:1.00|g=Magnetospirillum:1.00	14	14	0	0	0
P1113|T00|p=Proteobacteria:0.83|g=Pseudocitrobacter:0.46	4	0	0	0	4
P1113|T00|p=Firmicutes:0.99|g=Listeria:0.99	4	4	0	0	0
P1113|T00|p=Firmicutes:1.00|g=Lactobacillus:1.00	3	3	0	0	0
P1113|T00|p=Actinobacteria:0.69|g=Micrococcineae:0.69	2	0	0	0	2
P1113|T00|f=Unknown:0.00|g=Unknown:0.00	3	0	0	2	2
P1113|T00|p=Chloroflexi:0.06|g=Ktedonobacter:0.06	4	0	2	0	4
P1113|T00|p=Proteobacteria:1.00|g=Pseudomonas:0.88	3	2	0	0	1
P1113|T00|p=Firmicutes:0.62|g=Enterococcus:0.61	13	5	1	0	8
P1113|T00|p=Proteobacteria:1.00|g=Escherichia/Shigella:0.64	3	0	0	0	3
P1113|T00|p=Firmicutes:0.38|g=Isobaculum:0.27	14	0	2	0	14
P1113|T00|p=Planctomycetes:0.24|g=Pirellula:0.20	19	0	0	0	19
P1113|T00|p=Proteobacteria:1.00|g=Panacagrimonas:1.00	2	2	0	0	0
P1113|T00|f=Unknown:0.00|g=Unknown:0.00	7	0	0	4	4
P1113|T00|p=Firmicutes:0.84|g=Bacillus:0.84	2	2	0	0	0
P1113|T00|p=Proteobacteria:1.00|g=Variovorax:0.74	3	0	0	0	3
P1113|T00|p=Proteobacteria:1.00|g=Pseudomonas:0.91	313	313	0	0	0
P1113|T00|p=Proteobacteria:1.00|g=Delftia:0.60	6	0	0	0	6
P1113|T00|p=Proteobacteria:1.00|g=Escherichia/Shigella:1.00	26	26	0	0	0
P1113|T00|p=Firmicutes:1.00|g=Lactobacillus:1.00	2	2	0	0	0
P1113|T00|p=Firmicutes:0.99|g=Lactobacillus:0.99	6	6	0	0	0
P1113|T00|p=Proteobacteria:1.00|g=Rhodanobacter:1.00	3	3	0	0	0
P1113|T00|p=Firmicutes:0.98|g=Lactobacillus:0.98	4	4	0	0	0
P1113|T00|p=Proteobacteria:0.89|g=Phenylobacterium:0.89	2	2	0	0	0
P1113|T00|p=Firmicutes:0.52|g=Allobacillus:0.28	4	0	3	0	4
P1113|T00|p=Proteobacteria:1.00|g=Bradyrhizobium:0.64	31	27	0	0	4
P1113|T00|p=Proteobacteria:0.61|g=Polymorphobacter:0.31	4	0	0	0	4
P1113|T00|p=Proteobacteria:1.00|g=Rhodanobacter:1.00	13	13	0	0	0
P1113|T00|p=Firmicutes:0.99|g=Staphylococcus:0.99	14	14	0	0	0
P1113|T00|p=Firmicutes:0.70|g=Lactobacillus:0.69	7	0	0	0	7
P1113|T00|p=Planctomycetes:0.05|g=Phycisphaera:0.05	3	0	1	0	3
P1113|T00|p=Proteobacteria:1.00|g=Pseudomonas:0.90	13	13	0	0	0
P1113|T00|p=Proteobacteria:0.49|g=Azorhizophilus:0.17	2	0	0	0	2
P1113|T00|p=Firmicutes:0.60|g=Bacillus:0.42	4	0	0	0	4
P1113|T00|p=Proteobacteria:1.00|g=Leclercia:0.56	4	0	1	0	4
P1113|T00|p=Proteobacteria:0.65|g=Vampirovibrio:0.65	2	0	0	0	2
P1113|T00|p=Proteobacteria:0.95|g=Variovorax:0.43	3	0	2	0	3
P1113|T00|p=Proteobacteria:1.00|g=Yokenella:0.62	4	0	0	0	4
P1113|T00|p=Firmicutes:1.00|g=Staphylococcus:1.00	6	6	0	0	0
P1113|T00|p=Proteobacteria:0.74|g=Kinneretia:0.53	3	0	0	0	3
P1113|T00|p=Proteobacteria:0.94|g=Methylobacterium:0.94	4	4	0	0	0
P1113|T00|p=Proteobacteria:0.92|g=Yokenella:0.51	30	0	2	0	30
P1113|T00|p=Firmicutes:1.00|g=Staphylococcus:1.00	5	5	0	0	0
P1113|T00|p=Firmicutes:0.34|g=Isobaculum:0.24	22	0	15	0	22
P1113|T00|p=Proteobacteria:1.00|g=Phenylobacterium:0.97	2	2	0	0	0
P1113|T00|p=Firmicutes:0.44|g=Allobacillus:0.22	4	0	1	0	4
P1113|T00|p=Firmicutes:1.00|g=Lactobacillus:1.00	7	7	0	0	0
P1113|T00|p=Firmicutes:0.75|g=Staphylococcus:0.75	4	2	0	0	2
P1113|T00|p=Bacteroidetes:0.04|g=Rhodocytophaga:0.03	5	0	2	0	5
P1113|T00|p=Firmicutes:0.29|g=Solibacillus:0.26	4	0	0	0	4
P1113|T00|p=Firmicutes:0.61|g=Bacillus:0.54	51	39	0	0	12
P1113|T00|p=Firmicutes:0.99|g=Lactobacillus:0.99	4	4	0	0	0
P1113|T00|p=Firmicutes:0.99|g=Lactobacillus:0.99	3	3	0	0	0
P1113|T00|p=Firmicutes:0.25|g=Jeotgalibaca:0.13	7	0	4	0	7
P1113|T00|p=Firmicutes:0.75|g=Halalkalibacillus:0.47	2	0	0	0	2
P1113|T00|p=Firmicutes:0.29|g=Falsibacillus:0.07	3	0	1	0	3
P1113|T00|p=Proteobacteria:1.00|g=Pseudomonas:0.70	3	2	0	0	1
P1113|T00|p=Proteobacteria:0.14|g=Salinarimonas:0.10	2	0	1	0	2
P1113|T00|p=Proteobacteria:1.00|g=Salmonella:0.86	3	3	0	0	0
P1113|T00|p=Firmicutes:0.98|g=Lactobacillus:0.98	5	5	0	0	0
P1113|T00|p=Firmicutes:0.95|g=Lactobacillus:0.94	13	13	0	0	0
P1113|T00|p=Actinobacteria:1.00|g=Micrococcineae:1.00	26	26	0	0	0
P1113|T00|p=Firmicutes:0.35|g=Lactobacillus:0.35	2	0	1	0	2
P1113|T00|p=Proteobacteria:1.00|g=Pandoraea:1.00	4	4	0	0	0
P1113|T00|p=Proteobacteria:1.00|g=Methylobacterium:0.99	8	8	0	0	0
P1113|T00|p=Firmicutes:0.56|g=Allobacillus:0.43	2	0	1	0	2
P1113|T00|p=Firmicutes:0.99|g=Lactobacillus:0.98	5	5	0	0	0
P1113|T00|p=Proteobacteria:0.93|g=Bosea:0.90	6	6	0	0	0
P1113|T00|p=Proteobacteria:1.00|g=Rhodanobacter:0.97	4	4	0	0	0
P1113|T00|p=Proteobacteria:1.00|g=Pseudomonas:0.90	2	2	0	0	0
P1113|T00|p=Proteobacteria:1.00|g=Rhodanobacter:0.97	4	4	0	0	0
P1113|T00|p=Firmicutes:0.97|g=Lactobacillus:0.97	2	2	0	0	0
P1113|T00|p=Proteobacteria:1.00|g=Yokenella:0.56	3	0	0	0	3
P1113|T00|p=Proteobacteria:1.00|g=Caulobacter:1.00	29	29	0	0	0
P1113|T00|p=Actinobacteria:1.00|g=Micrococcineae:0.99	2	2	0	0	0
P1113|T00|p=Actinobacteria:0.48|g=Corynebacterineae:0.22	2	0	0	0	2
P1113|T00|p=Proteobacteria:0.83|g=Variovorax:0.24	2	0	0	0	2
P1113|T00|p=Firmicutes:1.00|g=Lactobacillus:1.00	4	4	0	0	0
P1113|T00|p=Proteobacteria:1.00|g=Rhodanobacter:1.00	3	3	0	0	0
P1113|T00|p=Proteobacteria:1.00|g=Rhodanobacter:0.97	2	2	0	0	0
P1113|T00|p=Proteobacteria:0.73|g=Leclercia:0.42	7	0	0	0	7
P1113|T00|p=Firmicutes:0.74|g=Bacillus:0.72	3	2	0	0	1
P1113|T00|p=Firmicutes:1.00|g=Lactobacillus:1.00	4	4	0	0	0
P1113|T00|p=Proteobacteria:1.00|g=Rhodanobacter:0.93	2	2	0	0	0
P1113|T00|p=Proteobacteria:1.00|g=Pseudomonas:0.76	8	5	0	0	3
P1113|T00|p=Proteobacteria:1.00|g=Bradyrhizobium:0.73	19	16	0	0	3
P1113|T00|p=Firmicutes:0.79|g=Listeria:0.79	2	0	0	0	2
P1113|T00|p=Proteobacteria:1.00|g=Pseudomonas:0.70	2	1	0	0	1
P1113|T00|p=Firmicutes:0.85|g=Bacillus:0.81	174	174	0	0	0
P1113|T00|p=Proteobacteria:1.00|g=Bosea:1.00	3	3	0	0	0
P1113|T00|p=Firmicutes:0.24|g=Bavariicoccus:0.12	2	0	0	0	2
P1113|T00|p=Firmicutes:1.00|g=Lactobacillus:1.00	3	3	0	0	0
P1113|T00|p=Proteobacteria:1.00|g=Escherichia/Shigella:1.00	5	5	0	0	0
P1113|T00|p=Proteobacteria:1.00|g=Enterobacter:0.43	2	0	0	0	2
P1113|T00|p=Proteobacteria:1.00|g=Rhodanobacter:0.94	24	24	0	0	0
P1113|T00|p=Firmicutes:0.74|g=Bacillus:0.71	3	0	0	0	3
P1113|T00|p=Proteobacteria:1.00|g=Cronobacter:0.38	3	0	0	0	3
P1113|T00|p=Firmicutes:0.62|g=Lactobacillus:0.62	3	0	0	0	3
P1113|T00|p=Crenarchaeota:0.05|g=Pyrolobus:0.05	5	0	3	0	5
P1113|T00|p=Proteobacteria:0.99|g=Pseudomonas:0.53	2	0	0	0	2
P1113|T00|p=Firmicutes:0.49|g=Melissococcus:0.28	10	0	9	0	10
P1113|T00|p=Actinobacteria:1.00|g=Corynebacterineae:1.00	2	2	0	0	0
P1113|T00|p=Proteobacteria:0.99|g=Hephaestia:0.33	4	0	0	0	4
P1113|T00|p=Proteobacteria:0.64|g=Afipia:0.36	2	0	1	0	2
P1113|T00|p=Proteobacteria:0.96|g=Hyphomicrobium:0.93	8	7	0	0	1
P1113|T00|p=Firmicutes:0.66|g=Bacillus:0.65	2	1	0	0	1
P1113|T00|p=Proteobacteria:1.00|g=Vampirovibrio:1.00	2	2	0	0	0
P1113|T00|p=Proteobacteria:0.97|g=Leclercia:0.58	4	0	0	0	4
P1113|T00|p=Proteobacteria:1.00|g=Escherichia/Shigella:1.00	171	171	0	0	0
P1113|T00|p=Proteobacteria:1.00|g=Acinetobacter:1.00	3	3	0	0	0
P1113|T00|p=Proteobacteria:1.00|g=Pseudomonas:0.81	4	4	0	0	0
P1113|T00|p=Firmicutes:0.83|g=Enterococcus:0.44	12	6	0	0	6
P1113|T00|p=Firmicutes:0.55|g=Bacillus:0.52	19	4	0	0	15
P1113|T00|p=Proteobacteria:1.00|g=Salmonella:0.42	2	0	0	0	2
P1113|T00|p=Proteobacteria:1.00|g=Rhodanobacter:0.98	4	4	0	0	0
P1113|T00|p=Firmicutes:0.89|g=Bacillus:0.88	49	34	0	0	15
P1113|T00|p=Proteobacteria:1.00|g=Rhodanobacter:1.00	12	12	0	0	0
P1113|T00|p=Bacteroidetes:1.00|g=Pedobacter:1.00	3	3	0	0	0
P1113|T00|p=Firmicutes:0.81|g=Bacillus:0.81	7	7	0	0	0
P1113|T00|p=Proteobacteria:1.00|g=Rhodanobacter:0.96	950	950	0	0	0
P1113|T00|p=Firmicutes:1.00|g=Staphylococcus:1.00	6	6	0	0	0
P1113|T00|p=Proteobacteria:0.77|g=Caulobacter:0.77	2	0	0	0	2
P1113|T00|p=Firmicutes:0.80|g=Bacillus:0.77	2	1	0	0	1
P1113|T00|p=Proteobacteria:0.97|g=Stakelama:0.48	2	0	0	0	2
P1113|T00|p=Proteobacteria:1.00|g=Massilia:0.99	3	3	0	0	0
P1113|T00|p=Proteobacteria:1.00|g=Citrobacter:0.50	39	0	1	0	39
P1113|T00|p=Firmicutes:0.99|g=Lactobacillus:0.99	2	2	0	0	0
P1113|T00|p=Proteobacteria:1.00|g=Pseudomonas:0.79	4	3	0	0	1
P1113|T00|p=Proteobacteria:1.00|g=Pseudomonas:0.76	2	1	0	0	1
P1113|T00|p=Firmicutes:0.88|g=Bacillus:0.85	47	6	0	0	41
P1113|T00|p=Proteobacteria:1.00|g=Rhodanobacter:1.00	8	8	0	0	0
P1113|T00|p=Firmicutes:0.75|g=Bacillus:0.74	2	1	0	0	1
P1113|T00|p=Proteobacteria:1.00|g=Rhodanobacter:1.00	1305	1305	0	0	0
P1113|T00|p=Firmicutes:0.94|g=Bacillus:0.93	91	89	0	0	2
P1113|T00|p=Proteobacteria:0.85|g=Tardiphaga:0.65	4	0	0	0	4
P1113|T00|p=Firmicutes:1.00|g=Listeria:1.00	6	6	0	0	0
P1113|T00|p=Proteobacteria:1.00|g=Rhodanobacter:1.00	3	3	0	0	0
P1113|T00|p=Firmicutes:0.67|g=Bacillus:0.61	4	3	0	0	1
P1113|T00|p=Firmicutes:0.40|g=Allobacillus:0.33	7	0	6	0	4
P1113|T00|p=Firmicutes:0.98|g=Lactobacillus:0.97	2	2	0	0	0
P1113|T00|p=Firmicutes:0.89|g=Bacillus:0.89	5	5	0	0	0
P1113|T00|p=Proteobacteria:1.00|g=Comamonas:0.99	439	439	0	0	0
P1113|T00|p=Firmicutes:0.96|g=Bacillus:0.96	5	5	0	0	0
P1113|T00|p=Firmicutes:1.00|g=Lactobacillus:1.00	7	7	0	0	0
P1113|T00|p=Firmicutes:0.29|g=Brochothrix:0.19	10	0	3	0	10
P1113|T00|p=Firmicutes:1.00|g=Lactobacillus:1.00	4	4	0	0	0
P1113|T00|p=Proteobacteria:1.00|g=Pseudomonas:0.89	220	220	0	0	0
P1113|T00|p=Firmicutes:0.92|g=Lactobacillus:0.92	16	16	0	0	0
P1113|T00|p=Proteobacteria:1.00|g=Variovorax:0.99	4	4	0	0	0
P1113|T00|p=Proteobacteria:1.00|g=Pseudomonas:1.00	15	15	0	0	0
P1113|T00|p=Proteobacteria:1.00|g=Rhodanobacter:1.00	2	2	0	0	0
P1113|T00|p=Proteobacteria:0.83|g=Aquabacterium:0.81	3	3	0	0	0
P1113|T00|p=Firmicutes:0.60|g=Bacillus:0.55	2	0	0	0	2
P1113|T00|p=Proteobacteria:1.00|g=Rhodopseudomonas:0.85	46	41	0	0	5
P1113|T00|p=Firmicutes:0.98|g=Lactobacillus:0.96	3	3	0	0	0
P1113|T00|p=Firmicutes:0.64|g=Halalkalibacillus:0.27	14	0	1	0	14
P1113|T00|p=Proteobacteria:1.00|g=Acinetobacter:1.00	11	11	0	0	0
P1113|T00|p=Proteobacteria:0.99|g=Azotobacter:0.20	5	0	4	0	5
P1113|T00|p=Proteobacteria:1.00|g=Pseudomonas:0.90	5	5	0	0	0
P1113|T00|p=Proteobacteria:1.00|g=Pseudomonas:0.55	23	0	4	0	23
P1113|T00|p=Proteobacteria:1.00|g=Pseudomonas:0.95	8	8	0	0	0
P1113|T00|p=Proteobacteria:1.00|g=Salmonella:0.61	3	1	0	0	2
P1113|T00|p=Firmicutes:1.00|g=Lactobacillus:1.00	14	14	0	0	0
P1113|T00|p=Proteobacteria:0.95|g=Azorhizophilus:0.49	11	0	0	0	11
P1113|T00|p=Proteobacteria:1.00|g=Pseudomonas:0.82	9	8	0	0	1
P1113|T00|p=Firmicutes:0.41|g=Allobacillus:0.20	6	0	4	0	6
P1113|T00|p=Firmicutes:0.40|g=Allobacillus:0.33	4	0	2	0	4
P1113|T00|p=Firmicutes:0.72|g=Bacillus:0.70	2	1	0	0	1
P1113|T00|p=Firmicutes:1.00|g=Lactobacillus:1.00	2	2	0	0	0
P1113|T00|f=Unknown:0.00|g=Unknown:0.00	29	0	0	15	15
P1113|T00|p=Proteobacteria:1.00|g=Rhodanobacter:0.95	7	7	0	0	0
P1113|T00|p=Firmicutes:1.00|g=Lactobacillus:1.00	44	44	0	0	0
P1113|T00|p=Proteobacteria:0.59|g=Kinneretia:0.54	3	0	0	0	3
P1113|T00|p=Proteobacteria:1.00|g=Diaphorobacter:0.85	2	1	0	0	1
P1113|T00|p=Proteobacteria:1.00|g=Delftia:0.43	6	0	0	0	6
P1113|T00|p=Proteobacteria:1.00|g=Rhodanobacter:1.00	4	4	0	0	0
P1113|T00|p=Firmicutes:0.93|g=Bacillus:0.92	8	8	0	0	0
P1113|T00|p=Proteobacteria:1.00|g=Rhodanobacter:0.98	17	17	0	0	0
P1113|T00|p=Firmicutes:0.41|g=Listeria:0.41	7	0	1	0	7
P1113|T00|p=Proteobacteria:1.00|g=Salmonella:0.90	296	295	0	0	1
P1113|T00|p=Proteobacteria:1.00|g=Rhodanobacter:0.99	7	7	0	0	0
P1113|T00|p=Firmicutes:1.00|g=Lactobacillus:1.00	18	18	0	0	0
P1113|T00|p=Proteobacteria:0.93|g=Pelomonas:0.52	2	0	0	0	2
P1113|T00|p=Firmicutes:0.75|g=Lactobacillus:0.75	2	1	0	0	1
P1113|T00|p=Firmicutes:0.98|g=Staphylococcus:0.96	3	3	0	0	0
P1113|T00|p=Firmicutes:0.54|g=Bacillus:0.37	2	0	0	0	2
P1113|T00|p=Proteobacteria:0.58|g=Azorhizophilus:0.35	4	0	0	0	4
P1113|T00|p=Proteobacteria:1.00|g=Pseudomonas:0.68	13	10	0	0	3
P1113|T00|p=Proteobacteria:0.58|g=Afipia:0.50	5	0	3	0	5
P1113|T00|p=Firmicutes:0.98|g=Lactobacillus:0.98	15	15	0	0	0
P1113|T00|p=Crenarchaeota:0.10|g=Caldivirga:0.07	19	0	11	2	17
P1113|T00|p=Proteobacteria:0.51|g=Rosenbergiella:0.16	7	0	0	0	7
P1113|T00|p=Firmicutes:1.00|g=Lactobacillus:1.00	17	17	0	0	0
P1113|T00|p=Proteobacteria:1.00|g=Rhodanobacter:1.00	23	23	0	0	0
P1113|T00|p=Proteobacteria:1.00|g=Rhodanobacter:1.00	3	3	0	0	0
P1113|T00|p=Firmicutes:1.00|g=Enterococcus:0.93	17	17	0	0	0
P1113|T00|p=Proteobacteria:1.00|g=Salmonella:0.64	10	0	0	0	10
P1113|T00|p=Firmicutes:0.96|g=Lactobacillus:0.95	4	4	0	0	0
P1113|T00|p=Proteobacteria:1.00|g=Ralstonia:1.00	5	5	0	0	0
P1113|T00|p=Proteobacteria:1.00|g=Bradyrhizobium:0.46	16	0	2	0	16
P1113|T00|p=Proteobacteria:1.00|g=Pseudomonas:0.71	3	2	0	0	1
P1113|T00|p=Proteobacteria:0.64|g=Kinneretia:0.61	5	0	0	0	5
P1113|T00|p=Proteobacteria:1.00|g=Pseudomonas:0.73	2	1	0	0	1
P1113|T00|p=Proteobacteria:1.00|g=Rhodanobacter:1.00	3	3	0	0	0
P1113|T00|p=Firmicutes:1.00|g=Lactobacillus:1.00	5	5	0	0	0
P1113|T00|p=Firmicutes:0.80|g=Bacillus:0.80	17	12	0	0	5
P1113|T00|p=Firmicutes:1.00|g=Staphylococcus:1.00	9	9	0	0	0
P1113|T00|p=Firmicutes:0.82|g=Bacillus:0.79	3	2	0	0	1
P1113|T00|p=Proteobacteria:1.00|g=Rhodanobacter:1.00	8	8	0	0	0
P1113|T00|p=Proteobacteria:1.00|g=Escherichia/Shigella:1.00	38	38	0	0	0
P1113|T00|p=Proteobacteria:1.00|g=Thermomonas:0.62	4	0	0	0	4
P1113|T00|p=Firmicutes:0.93|g=Enterococcus:0.88	12	12	0	0	0
P1113|T00|p=Firmicutes:0.54|g=Lacticigenium:0.28	27	0	0	0	27
P1113|T00|p=Proteobacteria:1.00|g=Salmonella:0.93	50	48	1	0	2
P1113|T00|p=Firmicutes:0.64|g=Anaerobacillus:0.34	4	0	2	0	4
P1113|T00|p=Firmicutes:0.92|g=Staphylococcus:0.90	9	9	0	0	0
P1113|T00|p=Firmicutes:0.64|g=Bacillus:0.60	3	2	0	0	1
P1113|T00|p=Proteobacteria:1.00|g=Salmonella:0.85	7	6	0	0	1
P1113|T00|p=Proteobacteria:0.20|g=Larsenimonas:0.18	2	0	1	0	2
P1113|T00|p=Firmicutes:0.51|g=Allobacillus:0.33	10	0	8	0	10
P1113|T00|p=Actinobacteria:1.00|g=Corynebacterineae:1.00	36	36	0	0	0
P1113|T00|p=Firmicutes:1.00|g=Lactobacillus:1.00	2	2	0	0	0
P1113|T00|p=Firmicutes:0.57|g=Allobacillus:0.34	5	0	1	0	5
P1113|T00|p=Proteobacteria:1.00|g=Rhodanobacter:0.97	8	8	0	0	0
P1113|T00|p=Ignavibacteriae:0.09|g=Ignavibacterium:0.09	2	0	0	0	2
P1113|T00|p=Firmicutes:1.00|g=Listeria:1.00	9	9	0	0	0
P1113|T00|p=Firmicutes:1.00|g=Enterococcus:0.85	17	16	0	0	1
P1113|T00|p=Firmicutes:0.44|g=Allobacillus:0.27	27	0	4	0	27
P1113|T00|p=Firmicutes:0.65|g=Bacillus:0.65	2	1	0	0	1
P1113|T00|p=Proteobacteria:1.00|g=Variovorax:1.00	3	3	0	0	0
P1113|T00|p=Proteobacteria:1.00|g=Bosea:1.00	2	2	0	0	0
P1113|T00|p=Proteobacteria:0.78|g=Caulobacter:0.78	4	0	0	0	4
P1113|T00|p=Firmicutes:0.28|g=Allobacillus:0.21	2	0	1	0	2
P1113|T00|p=Firmicutes:1.00|g=Listeria:1.00	28	28	0	0	0
P1113|T00|p=Proteobacteria:0.65|g=Aquabacterium:0.45	2	0	0	0	2
P1113|T00|p=Firmicutes:0.99|g=Lactobacillus:0.99	3	3	0	0	0
P1113|T00|p=Firmicutes:0.36|g=Lacticigenium:0.29	2	0	0	0	2
P1113|T00|p=Bacteroidetes:1.00|g=Pedobacter:1.00	2	2	0	0	0
P1113|T00|p=Proteobacteria:1.00|g=Variovorax:0.93	2	2	0	0	0
P1113|T00|p=Proteobacteria:1.00|g=Ralstonia:1.00	5	5	0	0	0
P1113|T00|p=Proteobacteria:1.00|g=Pseudomonas:0.91	7	6	0	0	1
P1113|T00|p=Proteobacteria:0.57|g=Zhizhongheella:0.22	2	0	1	0	2
P1113|T00|p=Firmicutes:0.51|g=Bacillus:0.48	3	0	0	0	3
P1113|T00|p=Actinobacteria:1.00|g=Corynebacterineae:1.00	2	2	0	0	0
P1113|T00|p=Proteobacteria:1.00|g=Leclercia:0.49	2	0	0	0	2
P1113|T00|p=Firmicutes:0.97|g=Lactobacillus:0.96	5	5	0	0	0
P1113|T00|p=Firmicutes:1.00|g=Lactobacillus:1.00	14	14	0	0	0
P1113|T00|p=Firmicutes:1.00|g=Staphylococcus:1.00	2	2	0	0	0
P1113|T00|p=Firmicutes:0.51|g=Allobacillus:0.21	3	0	0	0	3
P1113|T00|p=Proteobacteria:1.00|g=Sphingomonas:0.93	3	3	0	0	0
P1113|T00|p=Firmicutes:0.50|g=Bacillus:0.43	2	0	1	0	2
P1113|T00|p=Firmicutes:1.00|g=Weissella:1.00	7	7	0	0	0
P1113|T00|p=Proteobacteria:1.00|g=Escherichia/Shigella:0.99	3	3	0	0	0
P1113|T00|p=Firmicutes:0.85|g=Bacillus:0.83	3	2	0	0	1
P1113|T00|p=Proteobacteria:1.00|g=Diaphorobacter:0.95	4	3	0	0	1
P1113|T00|p=Proteobacteria:1.00|g=Escherichia/Shigella:1.00	37	37	0	0	0
P1113|T00|p=Proteobacteria:1.00|g=Leclercia:0.83	2	1	0	0	1
P1113|T00|p=Firmicutes:0.20|g=Nosocomiicoccus:0.17	14	0	3	0	14
P1113|T00|p=Proteobacteria:1.00|g=Delftia:1.00	6	6	0	0	0
P1113|T00|p=Proteobacteria:1.00|g=Pandoraea:1.00	2	2	0	0	0
P1113|T00|p=Firmicutes:0.46|g=Allobacillus:0.30	20	0	14	0	20
P1113|T00|p=Firmicutes:0.75|g=Bacillus:0.71	2	1	0	0	1
P1113|T00|p=Proteobacteria:1.00|g=Pseudomonas:0.86	22	20	0	0	2
P1113|T00|p=Actinobacteria:0.99|g=Solirubrobacteraceae:0.83	2	1	0	0	1
P1113|T00|p=Firmicutes:0.99|g=Bacillus:0.77	8	4	0	0	4
P1113|T00|p=Firmicutes:0.99|g=Lactobacillus:0.99	9	9	0	0	0
P1113|T00|p=Firmicutes:0.86|g=Bacillus:0.85	3	2	0	0	1
P1113|T00|p=Proteobacteria:1.00|g=Salmonella:0.74	3	2	0	0	1
P1113|T00|p=Proteobacteria:1.00|g=Ralstonia:1.00	2	2	0	0	0
P1113|T00|p=Proteobacteria:1.00|g=Variovorax:0.99	16	16	0	0	0
P1113|T00|f=Unknown:0.00|g=Unknown:0.00	15	0	0	8	8
P1113|T00|p=Firmicutes:0.94|g=Allobacillus:0.76	2	0	0	0	2
P1113|T00|p=Firmicutes:0.93|g=Bacillus:0.92	220	220	0	0	0
P1113|T00|p=Firmicutes:1.00|g=Lactobacillus:1.00	177	177	0	0	0
P1113|T00|p=Firmicutes:0.78|g=Intestinibacter:0.45	2	0	0	0	2
P1113|T00|p=Firmicutes:0.51|g=Bacillus:0.50	22	0	3	0	22
P1113|T00|p=Proteobacteria:0.79|g=Kinneretia:0.18	7	0	1	0	7
P1113|T00|p=Proteobacteria:0.99|g=Pelomonas:0.99	10	10	0	0	0
P1113|T00|p=Proteobacteria:1.00|g=Sphingomonas:1.00	12	12	0	0	0
P1113|T00|p=Firmicutes:0.81|g=Bacillus:0.81	4	3	0	0	1
P1113|T00|p=Proteobacteria:0.91|g=Pelomonas:0.91	3	3	0	0	0
P1113|T00|p=Proteobacteria:1.00|g=Salmonella:0.62	2	1	0	0	1
P1113|T00|p=Proteobacteria:1.00|g=Thermomonas:0.99	2	2	0	0	0
P1113|T00|p=Firmicutes:0.99|g=Lactobacillus:0.99	2	2	0	0	0
P1113|T00|p=Firmicutes:0.58|g=Bacillus:0.58	2	1	0	0	1
P1113|T00|p=Firmicutes:0.74|g=Bacillus:0.70	2	1	0	0	1
P1113|T00|p=Proteobacteria:0.87|g=Leclercia:0.57	3	0	0	0	3
P1113|T00|p=Proteobacteria:1.00|g=Acetobacter:1.00	3	3	0	0	0
P1113|T00|p=Firmicutes:0.61|g=Lacticigenium:0.47	5	0	0	0	5
P1113|T00|p=Firmicutes:0.48|g=Allobacillus:0.25	4	0	0	0	4
P1113|T00|p=Firmicutes:1.00|g=Enterococcus:1.00	158	158	0	0	0
P1113|T00|p=Proteobacteria:0.89|g=Yokenella:0.44	5	0	0	0	5
P1113|T00|p=Firmicutes:0.94|g=Bacillus:0.93	83	82	0	0	1
P1113|T00|p=Proteobacteria:1.00|g=Escherichia/Shigella:1.00	4	4	0	0	0
P1113|T00|p=Proteobacteria:1.00|g=Rhodanobacter:0.99	8	8	0	0	0
P1113|T00|p=Proteobacteria:1.00|g=Afipia:0.43	7	0	6	0	7
P1113|T00|p=Proteobacteria:1.00|g=Pelomonas:0.95	13	11	0	0	2
P1113|T00|p=Proteobacteria:1.00|g=Pseudomonas:0.84	64	64	0	0	0
P1113|T00|p=Proteobacteria:0.93|g=Variovorax:0.44	4	0	1	0	4
P1113|T00|p=Firmicutes:1.00|g=Staphylococcus:1.00	4	4	0	0	0
P1113|T00|p=Firmicutes:0.71|g=Allobacillus:0.56	3	0	0	0	3
P1113|T00|p=Firmicutes:0.90|g=Bacillus:0.90	2	2	0	0	0
P1113|T00|p=Proteobacteria:0.55|g=Phenylobacterium:0.55	5	0	0	0	5
P1113|T00|p=Firmicutes:0.53|g=Bacillus:0.51	7	2	0	0	5
P1113|T00|p=Firmicutes:1.00|g=Staphylococcus:1.00	9	9	0	0	0
P1113|T00|p=Firmicutes:0.53|g=Anaerobacillus:0.33	5	0	2	0	5
P1113|T00|p=Proteobacteria:1.00|g=Pseudomonas:0.87	9	9	0	0	0
P1113|T00|p=Firmicutes:0.74|g=Bacillus:0.72	3	1	0	0	2
P1113|T00|p=Proteobacteria:1.00|g=Rhodanobacter:1.00	2	2	0	0	0
P1113|T00|p=Proteobacteria:0.62|g=Aquabacterium:0.45	4	0	0	0	4
P1113|T00|p=Firmicutes:0.81|g=Bacillus:0.80	2	2	0	0	0
P1113|T00|p=Bacteroidetes:1.00|g=Sediminibacterium:1.00	10	10	0	0	0
P1113|T00|p=Firmicutes:0.79|g=Bacillus:0.77	6	4	0	0	2
P1113|T00|p=Firmicutes:0.70|g=Allobacillus:0.53	4	0	0	0	4
P1113|T00|p=Firmicutes:1.00|g=Listeria:1.00	40	40	0	0	0
P1113|T00|p=Firmicutes:0.99|g=Lactobacillus:0.99	2	2	0	0	0
P1113|T00|p=Firmicutes:0.83|g=Bacillus:0.80	2	2	0	0	0
P1113|T00|p=Proteobacteria:0.54|g=Pseudocitrobacter:0.39	3	0	1	0	3
P1113|T00|p=Proteobacteria:1.00|g=Bradyrhizobium:0.74	55	49	0	0	6
P1113|T00|p=Proteobacteria:1.00|g=Psychrobacter:1.00	2	2	0	0	0
P1113|T00|p=Firmicutes:0.81|g=Bacillus:0.79	2	1	0	0	1
P1113|T00|p=Proteobacteria:0.99|g=Pelomonas:0.99	2	2	0	0	0
P1113|T00|p=Proteobacteria:0.98|g=Variovorax:0.79	4	2	0	0	2
P1113|T00|p=Proteobacteria:1.00|g=Rhodanobacter:1.00	30	30	0	0	0
P1113|T00|p=Firmicutes:0.94|g=Lactobacillus:0.93	2	2	0	0	0
P1113|T00|p=Firmicutes:1.00|g=Lactobacillus:1.00	170	170	0	0	0
P1113|T00|p=Firmicutes:1.00|g=Lactobacillus:1.00	17	17	0	0	0
P1113|T00|p=Firmicutes:0.65|g=Bacillus:0.60	2	1	0	0	1
P1113|T00|p=Proteobacteria:1.00|g=Salmonella:0.80	2	2	0	0	0
P1113|T00|p=Firmicutes:0.80|g=Bacillus:0.79	6	5	0	0	1
P1113|T00|p=Proteobacteria:0.16|g=Permianibacter:0.16	2	0	0	0	2
P1113|T00|p=Firmicutes:0.69|g=Bacillus:0.59	2	1	0	0	1
P1113|T00|p=Proteobacteria:1.00|g=Rhodanobacter:0.99	3	3	0	0	0
P1113|T00|p=Proteobacteria:0.74|g=Pseudoalteromonas:0.67	4	0	0	0	4
P1113|T00|p=Firmicutes:0.32|g=Acidaminobacter:0.32	14	0	1	0	14
P1113|T00|p=Firmicutes:1.00|g=Lactobacillus:1.00	2	2	0	0	0
P1113|T00|p=Proteobacteria:1.00|g=Brevundimonas:1.00	6	6	0	0	0
P1113|T00|p=Proteobacteria:0.71|g=Cosenzaea:0.25	2	0	0	0	2
P1113|T00|p=Firmicutes:0.87|g=Bacillus:0.86	3	3	0	0	0
P1113|T00|p=Proteobacteria:1.00|g=Rhodanobacter:1.00	3	3	0	0	0
P1113|T00|p=Firmicutes:0.99|g=Lactobacillus:0.99	2	2	0	0	0
P1113|T00|p=Firmicutes:0.78|g=Bacillus:0.38	6	0	2	0	6
P1113|T00|p=Proteobacteria:1.00|g=Salmonella:0.93	3	3	0	0	0
P1113|T00|p=Proteobacteria:1.00|g=Escherichia/Shigella:1.00	4	4	0	0	0
P1113|T00|p=Firmicutes:0.91|g=Bacillus:0.84	9	4	0	0	5
P1113|T00|p=Proteobacteria:1.00|g=Escherichia/Shigella:1.00	104	104	0	0	0
P1113|T00|p=Firmicutes:0.99|g=Lactobacillus:0.98	2	2	0	0	0
P1113|T00|p=Actinobacteria:1.00|g=Micrococcineae:1.00	2	2	0	0	0
P1113|T00|p=Euryarchaeota:1.00|g=Methanobrevibacter:1.00	3	3	0	0	0
P1113|T00|p=Proteobacteria:0.81|g=Kinneretia:0.48	3	0	2	0	3
P1113|T00|p=Proteobacteria:1.00|g=Rhodanobacter:0.99	6	6	0	0	0
P1113|T00|p=Firmicutes:0.93|g=Bacillus:0.91	3	3	0	0	0
P1113|T00|p=Firmicutes:1.00|g=Lactobacillus:1.00	6	6	0	0	0
P1113|T00|p=Proteobacteria:1.00|g=Rhodanobacter:0.99	4	4	0	0	0
P1113|T00|p=Firmicutes:1.00|g=Lactobacillus:1.00	7	7	0	0	0
P1113|T00|p=Firmicutes:0.76|g=Allobacillus:0.58	2	0	0	0	2
P1113|T00|p=Proteobacteria:1.00|g=Salmonella:0.94	2	2	0	0	0
P1113|T00|p=Firmicutes:0.98|g=Listeria:0.98	2	2	0	0	0
P1113|T00|p=Proteobacteria:0.99|g=Pseudomonas:0.90	2	2	0	0	0
P1113|T00|p=Proteobacteria:1.00|g=Rhodanobacter:1.00	22	22	0	0	0
P1113|T00|p=Proteobacteria:1.00|g=Rhodanobacter:0.99	2	2	0	0	0
P1113|T00|p=Proteobacteria:1.00|g=Escherichia/Shigella:1.00	5	5	0	0	0
P1113|T00|p=Firmicutes:1.00|g=Lactobacillus:1.00	5	5	0	0	0
P1113|T00|p=Firmicutes:0.28|g=Marinilactibacillus:0.18	20	0	12	0	20
P1113|T00|p=Proteobacteria:1.00|g=Variovorax:0.51	3	0	0	0	3
P1113|T00|p=Firmicutes:1.00|g=Lactobacillus:1.00	2	2	0	0	0
P1113|T00|p=Actinobacteria:1.00|g=Propionibacterineae:1.00	2	2	0	0	0
P1113|T00|p=Proteobacteria:1.00|g=Salmonella:0.88	26	26	0	0	0
P1113|T00|p=Firmicutes:0.98|g=Lactobacillus:0.98	8	8	0	0	0
P1113|T00|p=Firmicutes:0.94|g=Bacillus:0.94	2	2	0	0	0
P1113|T00|p=Crenarchaeota:0.08|g=Caldivirga:0.04	8	0	4	0	8
P1113|T00|p=Firmicutes:0.99|g=Listeria:0.99	5	5	0	0	0
P1113|T00|p=Proteobacteria:1.00|g=Rhodanobacter:0.98	3	3	0	0	0
P1113|T00|p=Firmicutes:0.88|g=Bacillus:0.88	35	35	0	0	0
P1113|T00|p=Proteobacteria:1.00|g=Escherichia/Shigella:1.00	8	8	0	0	0
P1113|T00|p=Firmicutes:1.00|g=Staphylococcus:1.00	13	13	0	0	0
P1113|T00|p=Firmicutes:0.79|g=Bacillus:0.77	2	1	0	0	1
P1113|T00|p=Proteobacteria:0.98|g=Pseudocitrobacter:0.65	8	0	0	0	8
P1113|T00|p=Actinobacteria:1.00|g=Pseudonocardineae:0.96	2	2	0	0	0
P1113|T00|p=Proteobacteria:1.00|g=Bosea:1.00	7	7	0	0	0
P1113|T00|p=Firmicutes:1.00|g=Lactobacillus:1.00	7	7	0	0	0
P1113|T00|p=Proteobacteria:0.98|g=Azorhizophilus:0.61	2	0	0	0	2
P1113|T00|p=Firmicutes:0.86|g=Bacillus:0.51	15	0	12	0	15
P1113|T00|p=Proteobacteria:1.00|g=Rhodanobacter:0.99	10	10	0	0	0
P1113|T00|p=Proteobacteria:1.00|g=Massilia:0.91	2	2	0	0	0
P1113|T00|p=Firmicutes:0.96|g=Bacillus:0.95	11	11	0	0	0
P1113|T00|p=Firmicutes:0.55|g=Isobaculum:0.40	4	0	0	0	4
P1113|T00|p=Proteobacteria:0.48|g=Rosenbergiella:0.24	10	0	9	0	10
P1113|T00|p=Chloroflexi:0.77|g=Sphaerobacterineae:0.77	2	0	0	0	2
P1113|T00|p=Firmicutes:0.98|g=Streptococcus:0.98	3	3	0	0	0
P1113|T00|p=Firmicutes:0.91|g=Bacillus:0.89	2	2	0	0	0
P1113|T00|p=Firmicutes:0.77|g=Bacillus:0.75	72	66	0	0	6
P1113|T00|p=Crenarchaeota:0.04|g=Thermofilum:0.04	5	0	2	2	3
P1113|T00|p=Proteobacteria:1.00|g=Phenylobacterium:1.00	11	11	0	0	0
P1113|T00|p=Proteobacteria:1.00|g=Salmonella:0.96	14	14	0	0	0
P1113|T00|p=Firmicutes:0.92|g=Bacillus:0.89	7	7	0	0	0
P1113|T00|p=Proteobacteria:1.00|g=Escherichia/Shigella:0.99	11	11	0	0	0
P1113|T00|p=Proteobacteria:1.00|g=Variovorax:0.99	16	16	0	0	0
P1113|T00|p=Proteobacteria:1.00|g=Salmonella:0.70	2	1	0	0	1
P1113|T00|p=Firmicutes:1.00|g=Staphylococcus:1.00	14	14	0	0	0
P1113|T00|p=Firmicutes:0.84|g=Bacillus:0.78	12	11	0	0	1
P1113|T00|p=Firmicutes:1.00|g=Staphylococcus:1.00	104	104	0	0	0
P1113|T00|f=Unknown:0.00|g=Unknown:0.00	383	0	0	192	192
P1113|T00|p=Firmicutes:0.93|g=Bacillus:0.93	120	119	0	0	1
P1113|T00|p=Spirochaetes:0.92|g=Treponema:0.91	2	2	0	0	0
P1113|T00|p=Proteobacteria:1.00|g=Rhodanobacter:1.00	42	42	0	0	0
P1113|T00|p=Proteobacteria:0.95|g=Azorhizophilus:0.65	16	0	0	0	16
P1113|T00|p=Firmicutes:0.75|g=Bacillus:0.74	27	16	0	0	11
P1113|T00|p=Proteobacteria:1.00|g=Bosea:1.00	4	4	0	0	0
P1113|T00|p=Proteobacteria:0.53|g=Kinneretia:0.38	2	0	0	0	2
P1113|T00|p=Proteobacteria:1.00|g=Variovorax:1.00	150	150	0	0	0
P1113|T00|p=Actinobacteria:1.00|g=Micrococcineae:1.00	10	10	0	0	0
P1113|T00|p=Proteobacteria:1.00|g=Rhodanobacter:0.99	5	5	0	0	0
P1113|T00|p=Proteobacteria:1.00|g=Diaphorobacter:0.74	116	16	0	0	100
P1113|T00|p=Firmicutes:0.83|g=Bacillus:0.81	2	2	0	0	0
P1113|T00|p=Firmicutes:0.98|g=Lactobacillus:0.98	20	20	0	0	0
P1113|T00|p=Firmicutes:0.90|g=Bacillus:0.87	3	3	0	0	0
P1113|T00|p=Proteobacteria:1.00|g=Rhodanobacter:0.97	1795	1795	0	0	0
P1113|T00|p=Firmicutes:0.73|g=Bacillus:0.71	3	2	0	0	1
P1113|T00|p=Actinobacteria:1.00|g=Corynebacterineae:1.00	3	3	0	0	0
P1113|T00|p=Firmicutes:0.77|g=Bacillus:0.76	41	40	0	0	1
P1113|T00|p=Proteobacteria:1.00|g=Rhodanobacter:0.97	24	24	0	0	0
P1113|T00|p=Proteobacteria:1.00|g=Salmonella:0.73	115	113	0	0	2
P1113|T00|p=Firmicutes:0.49|g=Allobacillus:0.41	41	0	3	0	41
P1113|T00|p=Firmicutes:0.95|g=Lactobacillus:0.94	3	3	0	0	0
P1113|T00|p=Proteobacteria:1.00|g=Salmonella:0.79	2	1	0	0	1
P1113|T00|p=Proteobacteria:1.00|g=Pandoraea:1.00	3	3	0	0	0
P1113|T00|p=Firmicutes:0.96|g=Bacillus:0.96	2	2	0	0	0
P1113|T00|p=Firmicutes:0.96|g=Lactobacillus:0.95	4	4	0	0	0
P1113|T00|p=Proteobacteria:0.83|g=Azorhizophilus:0.57	2	0	0	0	2
P1113|T00|p=Proteobacteria:1.00|g=Rhodanobacter:1.00	2	2	0	0	0
P1113|T00|p=Proteobacteria:1.00|g=Salmonella:0.75	4	2	0	0	2
P1113|T00|p=Proteobacteria:1.00|g=Escherichia/Shigella:1.00	2	2	0	0	0
P1113|T00|p=Firmicutes:0.65|g=Halalkalibacillus:0.27	2	0	1	0	2
P1113|T00|p=Chloroflexi:0.06|g=Thermoflexus:0.06	6	0	1	1	5
P1113|T00|p=Proteobacteria:1.00|g=Enterobacter:0.36	2	0	0	0	2
P1113|T00|p=Proteobacteria:1.00|g=Pseudomonas:0.37	2	0	0	0	2
P1113|T00|p=Proteobacteria:1.00|g=Salmonella:0.96	11	11	0	0	0
P1113|T00|p=Firmicutes:0.52|g=Bacillus:0.49	21	0	0	0	21
P1113|T00|p=Proteobacteria:1.00|g=Pandoraea:0.99	4	4	0	0	0
P1113|T00|p=Proteobacteria:1.00|g=Escherichia/Shigella:1.00	2	2	0	0	0
P1113|T00|p=Proteobacteria:0.98|g=Pelomonas:0.67	2	0	0	0	2
P1113|T00|p=Proteobacteria:1.00|g=Pseudocitrobacter:0.69	3	0	0	0	3
P1113|T00|p=Proteobacteria:1.00|g=Pseudomonas:0.67	8	7	0	0	1
P1113|T00|p=Proteobacteria:1.00|g=Rhodanobacter:1.00	3	3	0	0	0
P1113|T00|p=Firmicutes:0.74|g=Bacillus:0.70	6	3	0	0	3
P1113|T00|p=Proteobacteria:0.66|g=Enhydrobacter:0.66	3	0	0	0	3
P1113|T00|p=Proteobacteria:1.00|g=Rhodanobacter:0.94	3	3	0	0	0
P1113|T00|p=Proteobacteria:1.00|g=Pseudocitrobacter:0.63	30	0	1	0	30
P1113|T00|p=Firmicutes:0.75|g=Granulicatella:0.34	9	0	3	0	9
P1113|T00|p=Firmicutes:0.72|g=Bacillus:0.69	3	1	0	0	2
P1113|T00|p=Proteobacteria:1.00|g=Rhodanobacter:0.84	4	3	0	0	1
P1113|T00|p=Proteobacteria:1.00|g=Salmonella:0.87	10	9	0	0	1
P1113|T00|p=Firmicutes:0.61|g=Isobaculum:0.34	2	0	1	0	2
P1113|T00|p=Actinobacteria:1.00|g=Micrococcineae:1.00	2	2	0	0	0
P1113|T00|p=Proteobacteria:1.00|g=Escherichia/Shigella:0.68	2	0	0	0	2
P1113|T00|p=Firmicutes:0.92|g=Lactobacillus:0.91	14	14	0	0	0
P1113|T00|p=Firmicutes:0.81|g=Enterococcus:0.71	54	4	6	0	50
P1113|T00|f=Unknown:0.00|g=Unknown:0.00	17	0	0	9	9
P1113|T00|p=Proteobacteria:1.00|g=Salmonella:0.84	2	2	0	0	0
P1113|T00|p=Firmicutes:0.82|g=Bacillus:0.82	7	7	0	0	0
P1113|T00|p=Proteobacteria:1.00|g=Bosea:1.00	10	10	0	0	0
P1113|T00|p=Proteobacteria:1.00|g=Escherichia/Shigella:1.00	3	3	0	0	0
P1113|T00|p=Firmicutes:0.68|g=Allobacillus:0.27	4	0	0	0	4
P1113|T00|p=Actinobacteria:1.00|g=Actinomycineae:1.00	44	44	0	0	0
P1113|T00|p=Proteobacteria:1.00|g=Delftia:1.00	7	7	0	0	0
P1113|T00|p=Firmicutes:0.64|g=Bacillus:0.60	9	3	0	0	6
P1113|T00|p=Proteobacteria:1.00|g=Acinetobacter:0.99	3	3	0	0	0
P1113|T00|p=Proteobacteria:1.00|g=Pseudomonas:0.49	4	0	1	0	4
P1113|T00|p=Firmicutes:0.71|g=Bacillus:0.71	2	1	0	0	1
P1113|T00|p=Proteobacteria:1.00|g=Variovorax:0.61	3	0	0	0	3
P1113|T00|p=Firmicutes:0.63|g=Allobacillus:0.09	13	0	1	0	13
P1113|T00|p=Proteobacteria:1.00|g=Delftia:0.52	11	0	2	0	11
P1113|T00|p=Proteobacteria:1.00|g=Escherichia/Shigella:1.00	2	2	0	0	0
P1113|T00|p=Proteobacteria:1.00|g=Afipia:0.49	61	0	54	0	61
P1113|T00|p=Firmicutes:0.81|g=Murimonas:0.06	2	0	1	0	2
P1113|T00|p=Firmicutes:0.74|g=Catellicoccus:0.45	2	0	1	0	2
P1113|T00|p=Firmicutes:0.99|g=Lactobacillus:0.98	8	8	0	0	0
P1113|T00|p=Proteobacteria:0.73|g=Pseudocitrobacter:0.50	3	0	0	0	3
P1113|T00|p=Proteobacteria:1.00|g=Rhodanobacter:0.97	6	6	0	0	0
[truncated: 15,922 more rows]

## Sheet: P1120
Seed	Total_number_of_reads_in_seed	Number_of_good_reads	Number_of_disconcordance_reads	Number_of_not_assigned_reads	Number_of_bad_score_reads		Seed	Center of each cluster
P1120|T00|p=Proteobacteria:1.00|g=Rhodanobacter:1.00	34292	34289	0	0	3		Total_number_of_reads_in_seed	Count reads
P1120|T00|p=Firmicutes:1.00|g=Bacillus:1.00	4218	4102	0	0	116		Number_of_disconcordance_reads	Number of reads that has different with seed genus
P1120|T00|p=Proteobacteria:1.00|g=Diaphorobacter:0.81	22606	11143	38	0	11461		Number_of_not_assigned_reads	Number of reads that has “Unknown” annotation after RDP classifier
P1120|T00|p=Proteobacteria:1.00|g=Pandoraea:1.00	7295	7295	0	0	0		Number_of_bad_score_reads	Number of reads that has below 0.8 confidence score
P1120|T00|p=Proteobacteria:1.00|g=Pseudomonas:1.00	1317	1317	0	0	0
P1120|T00|p=Bacteroidetes:1.00|g=Cloacibacterium:1.00	9237	9237	0	0	0
P1120|T00|p=Proteobacteria:1.00|g=Pseudomonas:0.97	760	747	0	0	13
P1120|T00|p=Proteobacteria:1.00|g=Escherichia/Shigella:1.00	9409	9409	0	0	0
P1120|T00|p=Proteobacteria:1.00|g=Salmonella:0.99	707	598	90	0	109
P1120|T00|p=Firmicutes:1.00|g=Lactobacillus:1.00	851	851	0	0	0
P1120|T00|p=Proteobacteria:1.00|g=Ralstonia:1.00	3708	3708	0	0	0
P1120|T00|p=Bacteroidetes:1.00|g=Chryseobacterium:1.00	700	700	0	0	0
P1120|T00|p=Proteobacteria:1.00|g=Sphingomonas:0.99	1733	1721	0	0	12
P1120|T00|p=Proteobacteria:1.00|g=Delftia:1.00	1339	1338	0	0	1
P1120|T00|p=Firmicutes:1.00|g=Enterococcus:0.96	180	177	0	0	3
P1120|T00|p=Proteobacteria:1.00|g=Novosphingobium:1.00	2461	2450	0	0	11
P1120|T00|p=Chloroflexi:0.06|g=Thermoflexus:0.06	1615	0	397	99	1516
P1120|T00|p=Proteobacteria:1.00|g=Pelomonas:1.00	844	844	0	0	0
P1120|T00|p=Proteobacteria:1.00|g=Pseudoalteromonas:1.00	845	845	0	0	0
P1120|T00|p=Proteobacteria:1.00|g=Sphingobium:0.77	1913	467	38	0	1446
P1120|T00|p=Proteobacteria:1.00|g=Variovorax:1.00	3577	3564	0	0	13
P1120|T00|p=Proteobacteria:1.00|g=Dyella:0.75	912	15	0	0	897
P1120|T00|p=Proteobacteria:1.00|g=Comamonas:0.99	2606	2603	0	0	3
P1120|T00|p=Proteobacteria:1.00|g=Pseudomonas:0.88	73	64	0	0	9
P1120|T00|p=Bacteroidetes:1.00|g=Pedobacter:1.00	216	216	0	0	0
P1120|T00|p=Actinobacteria:1.00|g=Corynebacterineae:1.00	390	390	0	0	0
P1120|T00|p=Firmicutes:1.00|g=Staphylococcus:1.00	2191	2191	0	0	0
P1120|T00|p=Firmicutes:0.44|g=Allobacillus:0.20	78	0	6	0	78
P1120|T00|p=Proteobacteria:0.28|g=Aestuariispira:0.18	2424	0	126	5	2419
P1120|T00|p=Proteobacteria:1.00|g=Bosea:1.00	1469	1469	0	0	0
P1120|T00|p=Planctomycetes:0.22|g=Pirellula:0.19	217	0	0	0	217
P1120|T00|p=Euryarchaeota:0.05|g=Halonotius:0.05	591	0	197	127	464
P1120|T00|p=Proteobacteria:1.00|g=Burkholderia:1.00	448	448	0	0	0
P1120|T00|p=Firmicutes:1.00|g=Listeria:1.00	147	147	0	0	0
P1120|T00|p=Proteobacteria:1.00|g=Methylobacterium:1.00	561	561	0	0	0
P1120|T00|p=Bacteroidetes:1.00|g=Cloacibacterium:0.48	852	2	4	0	850
P1120|T00|p=Proteobacteria:1.00|g=Comamonas:1.00	1244	1244	0	0	0
P1120|T00|p=Bacteroidetes:1.00|g=Niabella:0.93	538	533	0	0	5
P1120|T00|p=Proteobacteria:1.00|g=Leclercia:0.60	10	0	0	0	10
P1120|T00|p=Firmicutes:0.62|g=Bacillus:0.43	27	0	16	0	27
P1120|T00|p=Proteobacteria:1.00|g=Comamonas:0.92	583	551	0	0	32
P1120|T00|p=Proteobacteria:1.00|g=Acinetobacter:1.00	447	447	0	0	0
P1120|T00|p=Proteobacteria:1.00|g=Rhizobium:0.48	28	0	17	0	26
P1120|T00|p=Proteobacteria:1.00|g=Aeromonas:1.00	105	105	0	0	0
P1120|T00|p=Proteobacteria:1.00|g=Thermomonas:1.00	103	103	0	0	0
P1120|T00|p=Proteobacteria:1.00|g=Phenylobacterium:1.00	451	451	0	0	0
P1120|T00|p=Proteobacteria:1.00|g=Enhydrobacter:1.00	186	186	0	0	0
P1120|T00|p=Proteobacteria:1.00|g=Pantoea:1.00	105	105	0	0	0
P1120|T00|p=Proteobacteria:1.00|g=Acinetobacter:1.00	168	168	0	0	0
P1120|T00|p=Firmicutes:0.38|g=Lacticigenium:0.15	5	0	0	0	5
P1120|T00|p=Firmicutes:0.47|g=Bacillus:0.46	19	0	7	0	19
P1120|T00|p=Proteobacteria:1.00|g=Bradyrhizobium:0.90	445	265	28	0	180
P1120|T00|p=Firmicutes:0.48|g=Allobacillus:0.42	15	0	9	0	15
P1120|T00|f=Unknown:0.00|g=Unknown:0.00	7	0	0	5	5
P1120|T00|p=Crenarchaeota:0.09|g=Sulfurisphaera:0.09	162	0	110	14	148
P1120|T00|p=Firmicutes:0.58|g=Staphylococcus:0.30	14	0	5	0	14
P1120|T00|p=Bacteroidetes:1.00|g=Prevotella:1.00	4	4	0	0	0
P1120|T00|p=Proteobacteria:1.00|g=Rhodanobacter:0.99	19	19	0	0	0
P1120|T00|p=Actinobacteria:1.00|g=Micrococcineae:1.00	9	9	0	0	0
P1120|T00|p=Proteobacteria:1.00|g=Pseudomonas:0.50	3	0	1	0	3
P1120|T00|p=Actinobacteria:1.00|g=Micrococcineae:1.00	165	165	0	0	0
P1120|T00|p=Proteobacteria:1.00|g=Pseudomonas:0.97	4	4	0	0	0
P1120|T00|p=Firmicutes:0.88|g=Bacillus:0.86	15	15	0	0	0
P1120|T00|f=Unknown:0.00|g=Unknown:0.00	276	0	0	139	139
P1120|T00|p=Proteobacteria:0.99|g=Afipia:0.55	33	0	4	0	33
P1120|T00|p=Proteobacteria:1.00|g=Aquabacterium:1.00	516	516	0	0	0
P1120|T00|p=Firmicutes:0.59|g=Listeria:0.53	12	0	0	0	12
P1120|T00|p=Firmicutes:0.42|g=Fastidiosipila:0.15	179	0	49	0	179
P1120|T00|p=Proteobacteria:1.00|g=Pseudomonas:1.00	51	51	0	0	0
P1120|T00|p=Actinobacteria:1.00|g=Corynebacterineae:1.00	14	14	0	0	0
P1120|T00|p=Proteobacteria:0.57|g=Diaphorobacter:0.54	44	2	19	0	42
P1120|T00|p=Proteobacteria:1.00|g=Escherichia/Shigella:1.00	16	16	0	0	0
P1120|T00|p=Firmicutes:1.00|g=Lactobacillus:1.00	8	8	0	0	0
P1120|T00|p=Proteobacteria:0.96|g=Novosphingobium:0.96	244	240	0	0	4
P1120|T00|p=Firmicutes:0.91|g=Enterococcus:0.82	15	4	0	0	11
P1120|T00|p=Planctomycetes:0.16|g=Schlesneria:0.08	186	0	130	51	135
P1120|T00|p=Actinobacteria:1.00|g=Micrococcineae:1.00	23	23	0	0	0
P1120|T00|p=Proteobacteria:0.99|g=Pseudocitrobacter:0.53	14	0	0	0	14
P1120|T00|p=Firmicutes:0.76|g=Bacillus:0.75	32	2	5	0	30
P1120|T00|p=Proteobacteria:1.00|g=Delftia:1.00	4	4	0	0	0
P1120|T00|p=Proteobacteria:0.65|g=Brachymonas:0.22	17	0	0	0	17
P1120|T00|p=Firmicutes:1.00|g=Listeria:1.00	5	5	0	0	0
P1120|T00|p=Proteobacteria:1.00|g=Afipia:0.43	13	0	3	0	13
P1120|T00|p=Firmicutes:0.45|g=Lacticigenium:0.31	3	0	1	0	3
P1120|T00|p=Bacteroidetes:0.99|g=Epilithonimonas:0.31	5	0	0	0	5
P1120|T00|p=Proteobacteria:1.00|g=Acidocella:1.00	102	102	0	0	0
P1120|T00|p=Firmicutes:1.00|g=Bacillus:1.00	42	42	0	0	0
P1120|T00|p=Firmicutes:0.53|g=Isobaculum:0.20	4	0	0	0	4
P1120|T00|p=Proteobacteria:0.54|g=Thiopseudomonas:0.18	4	0	0	0	4
P1120|T00|p=Proteobacteria:0.65|g=Variovorax:0.56	7	0	0	0	7
P1120|T00|p=Proteobacteria:0.86|g=Diaphorobacter:0.82	6	6	0	0	0
P1120|T00|p=Firmicutes:0.51|g=Allobacillus:0.43	7	0	1	0	7
P1120|T00|p=Firmicutes:0.48|g=Isobaculum:0.38	3	0	0	0	3
P1120|T00|p=Firmicutes:0.91|g=Bacillus:0.91	43	20	1	0	23
P1120|T00|p=Proteobacteria:1.00|g=Salmonella:0.97	73	73	0	0	0
P1120|T00|p=Proteobacteria:1.00|g=Cronobacter:0.43	20	0	5	0	20
P1120|T00|p=Proteobacteria:1.00|g=Sphingomonas:0.99	20	20	0	0	0
P1120|T00|p=Firmicutes:0.68|g=Bacillus:0.64	41	5	1	0	36
P1120|T00|p=Firmicutes:0.97|g=Bacillus:0.96	83	82	0	0	1
P1120|T00|p=Proteobacteria:1.00|g=Rhodanobacter:0.99	149	149	0	0	0
P1120|T00|p=Firmicutes:0.76|g=Bacillus:0.73	63	60	0	0	3
P1120|T00|p=Proteobacteria:1.00|g=Acinetobacter:1.00	415	415	0	0	0
P1120|T00|p=Bacteroidetes:1.00|g=Vibrionimonas:0.96	13	13	0	0	0
P1120|T00|p=Firmicutes:0.76|g=Enterococcus:0.64	3	0	0	0	3
P1120|T00|p=Proteobacteria:0.86|g=Escherichia/Shigella:0.81	4	3	0	0	1
P1120|T00|p=Proteobacteria:1.00|g=Altererythrobacter:0.59	22	0	0	0	22
P1120|T00|p=Proteobacteria:0.87|g=Hephaestia:0.36	3	0	0	0	3
P1120|T00|p=Firmicutes:0.17|g=Kandleria:0.05	5	0	2	0	5
P1120|T00|p=Firmicutes:0.97|g=Listeria:0.97	9	9	0	0	0
P1120|T00|p=Firmicutes:0.79|g=Bacillus:0.68	19	3	0	0	16
P1120|T00|p=Firmicutes:0.96|g=Bacillus:0.77	10	2	0	0	8
P1120|T00|p=Firmicutes:1.00|g=Lactobacillus:0.96	43	43	0	0	0
P1120|T00|p=Actinobacteria:1.00|g=Propionibacterineae:1.00	504	504	0	0	0
P1120|T00|p=Proteobacteria:1.00|g=Halomonas:0.99	11	11	0	0	0
P1120|T00|p=Firmicutes:0.31|g=Isobaculum:0.18	26	0	6	0	26
P1120|T00|p=Proteobacteria:1.00|g=Erythrobacter:1.00	15	15	0	0	0
P1120|T00|p=Proteobacteria:0.91|g=Pelomonas:0.85	4	4	0	0	0
P1120|T00|p=Proteobacteria:1.00|g=Pseudomonas:0.89	4	4	0	0	0
P1120|T00|f=Unknown:0.00|g=Unknown:0.00	10	0	0	6	6
P1120|T00|p=Bacteroidetes:1.00|g=Prevotella:1.00	15	15	0	0	0
P1120|T00|p=Spirochaetes:0.89|g=Salinispira:0.76	4	0	0	0	4
P1120|T00|p=Firmicutes:0.44|g=Catabacter:0.44	6	0	0	0	6
P1120|T00|p=Firmicutes:1.00|g=Papillibacter:0.28	5	0	0	0	5
P1120|T00|p=Firmicutes:0.50|g=Lacticigenium:0.34	19	0	2	0	19
P1120|T00|p=Bacteroidetes:1.00|g=Flavobacterium:1.00	8	8	0	0	0
P1120|T00|p=Bacteroidetes:1.00|g=Pedobacter:1.00	8	8	0	0	0
P1120|T00|p=Proteobacteria:0.68|g=Azomonas:0.45	3	0	0	0	3
P1120|T00|p=Proteobacteria:1.00|g=Diaphorobacter:0.55	45	0	5	0	45
P1120|T00|p=Firmicutes:0.55|g=Vagococcus:0.34	6	0	2	0	6
P1120|T00|p=Proteobacteria:1.00|g=Escherichia/Shigella:1.00	7	7	0	0	0
P1120|T00|p=Proteobacteria:1.00|g=Escherichia/Shigella:1.00	8	8	0	0	0
P1120|T00|p=Actinobacteria:1.00|g=Corynebacterineae:1.00	226	226	0	0	0
P1120|T00|p=Firmicutes:0.65|g=Allobacillus:0.41	4	0	0	0	4
P1120|T00|p=Firmicutes:0.65|g=Allobacillus:0.21	28	0	1	0	28
P1120|T00|p=Firmicutes:0.32|g=Brochothrix:0.18	7	0	3	0	7
P1120|T00|p=Planctomycetes:0.16|g=Candidatus_Anammoxoglobus:0.16	13	0	1	0	13
P1120|T00|p=Firmicutes:1.00|g=Oscillibacter:0.74	126	0	0	0	126
P1120|T00|p=Proteobacteria:0.88|g=Rhodanobacter:0.33	10	0	3	0	10
P1120|T00|p=Proteobacteria:0.59|g=Rheinheimera:0.59	7	0	1	0	7
P1120|T00|p=Proteobacteria:1.00|g=Acinetobacter:1.00	21	21	0	0	0
P1120|T00|p=Firmicutes:0.51|g=Allobacillus:0.12	4	0	0	0	4
P1120|T00|p=Proteobacteria:0.65|g=Rhodanobacter:0.36	89	0	23	0	89
P1120|T00|p=Firmicutes:0.89|g=Bacillus:0.84	10	10	0	0	0
P1120|T00|p=Firmicutes:1.00|g=Staphylococcus:1.00	63	63	0	0	0
P1120|T00|p=Proteobacteria:1.00|g=Paracoccus:0.99	31	31	0	0	0
P1120|T00|p=Firmicutes:0.96|g=Listeria:0.96	6	6	0	0	0
P1120|T00|p=Actinobacteria:1.00|g=Micrococcineae:1.00	89	89	0	0	0
P1120|T00|p=Firmicutes:0.73|g=Listeria:0.73	19	1	0	0	18
P1120|T00|p=Firmicutes:1.00|g=Chryseomicrobium:1.00	35	35	0	0	0
P1120|T00|p=Firmicutes:0.72|g=Bacillus:0.64	8	0	0	0	8
P1120|T00|p=Proteobacteria:0.86|g=Aquabacterium:0.57	3	0	0	0	3
P1120|T00|p=Proteobacteria:0.48|g=Pandoraea:0.47	12	0	0	0	12
P1120|T00|p=Proteobacteria:0.92|g=Yokenella:0.42	16	0	0	0	16
P1120|T00|p=Firmicutes:1.00|g=Streptococcus:1.00	12	12	0	0	0
P1120|T00|p=Proteobacteria:1.00|g=Vibrio:1.00	104	104	0	0	0
P1120|T00|p=Proteobacteria:1.00|g=Brevundimonas:1.00	157	157	0	0	0
P1120|T00|p=Proteobacteria:0.57|g=Pseudofulvimonas:0.14	3	0	1	0	3
P1120|T00|p=Proteobacteria:0.63|g=Pseudolabrys:0.63	6	0	0	0	6
P1120|T00|p=Firmicutes:0.42|g=Allobacillus:0.22	20	0	14	0	20
P1120|T00|p=Bacteroidetes:1.00|g=Pedobacter:1.00	3	3	0	0	0
P1120|T00|p=Proteobacteria:1.00|g=Stenotrophomonas:1.00	15	15	0	0	0
P1120|T00|p=Proteobacteria:0.56|g=Azorhizophilus:0.11	8	0	1	0	8
P1120|T00|p=Firmicutes:0.95|g=Bacillus:0.94	10	10	0	0	0
P1120|T00|p=Proteobacteria:0.66|g=Bosea:0.66	40	14	5	0	26
P1120|T00|p=Firmicutes:0.90|g=Bacillus:0.88	13	11	0	0	2
P1120|T00|p=Proteobacteria:1.00|g=Citrobacter:0.53	14	0	1	0	14
P1120|T00|p=Firmicutes:0.91|g=Allobacillus:0.70	3	0	0	0	3
P1120|T00|p=Proteobacteria:0.58|g=Pelomonas:0.56	5	0	0	0	5
P1120|T00|p=Proteobacteria:1.00|g=Acetobacter:1.00	40	40	0	0	0
P1120|T00|p=Proteobacteria:0.87|g=Azorhizophilus:0.31	4	0	0	0	4
P1120|T00|p=Proteobacteria:1.00|g=Pseudomonas:1.00	18	18	0	0	0
P1120|T00|p=Proteobacteria:1.00|g=Pseudomonas:0.99	155	155	0	0	0
P1120|T00|p=Firmicutes:0.65|g=Lactobacillus:0.65	3	0	0	0	3
P1120|T00|p=Proteobacteria:0.64|g=Leclercia:0.37	8	0	0	0	8
P1120|T00|p=Firmicutes:0.36|g=Lacticigenium:0.24	58	0	15	0	58
P1120|T00|p=Proteobacteria:1.00|g=Delftia:1.00	289	286	0	0	3
P1120|T00|p=Proteobacteria:0.92|g=Rhodanobacter:0.63	11	0	0	0	11
P1120|T00|p=Proteobacteria:1.00|g=Pseudomonas:0.90	9	9	0	0	0
P1120|T00|p=Firmicutes:0.95|g=Bacillus:0.86	13	12	0	0	1
P1120|T00|p=Proteobacteria:1.00|g=Taonella:1.00	110	110	0	0	0
P1120|T00|p=Proteobacteria:1.00|g=Diaphorobacter:0.94	3	2	0	0	1
P1120|T00|p=Firmicutes:0.41|g=Vagococcus:0.24	3	0	1	0	3
P1120|T00|p=Proteobacteria:1.00|g=Rhodanobacter:0.99	2	2	0	0	0
P1120|T00|p=Proteobacteria:0.93|g=Azorhizophilus:0.55	10	0	0	0	10
P1120|T00|p=Proteobacteria:1.00|g=Diaphorobacter:0.96	7	6	0	0	1
P1120|T00|p=Firmicutes:0.43|g=Melissococcus:0.19	4	0	0	0	4
P1120|T00|p=Proteobacteria:1.00|g=Escherichia/Shigella:1.00	21	21	0	0	0
P1120|T00|p=Proteobacteria:1.00|g=Tepidiphilus:1.00	7	7	0	0	0
P1120|T00|p=Proteobacteria:0.77|g=Rhizorhabdus:0.50	2	0	0	0	2
P1120|T00|p=Proteobacteria:1.00|g=Leclercia:0.79	4	0	0	0	4
P1120|T00|p=Actinobacteria:1.00|g=Streptomycineae:1.00	7	7	0	0	0
P1120|T00|p=Firmicutes:0.78|g=Bacillus:0.77	19	13	0	0	6
P1120|T00|p=Firmicutes:1.00|g=Streptococcus:1.00	16	16	0	0	0
P1120|T00|p=Proteobacteria:0.45|g=Paucibacter:0.32	3	0	0	0	3
P1120|T00|p=Actinobacteria:1.00|g=Corynebacterineae:1.00	3	3	0	0	0
P1120|T00|p=Proteobacteria:1.00|g=Rhodanobacter:0.98	2	2	0	0	0
P1120|T00|p=Firmicutes:0.96|g=Bacillus:0.95	31	31	0	0	0
P1120|T00|p=Firmicutes:1.00|g=Listeria:1.00	4	4	0	0	0
P1120|T00|p=Proteobacteria:1.00|g=Dechloromonas:0.99	64	64	0	0	0
P1120|T00|f=Unknown:0.00|g=Unknown:0.00	3	0	0	2	2
P1120|T00|p=Firmicutes:0.97|g=Bacillus:0.97	2	2	0	0	0
P1120|T00|p=Bacteroidetes:1.00|g=Chryseobacterium:1.00	12	12	0	0	0
P1120|T00|p=Proteobacteria:1.00|g=Azonexus:0.74	2	0	0	0	2
P1120|T00|p=Proteobacteria:0.85|g=Pseudocitrobacter:0.52	2	0	0	0	2
P1120|T00|p=Crenarchaeota:0.25|g=Thermocladium:0.15	8	0	2	2	6
P1120|T00|p=Proteobacteria:1.00|g=Rhodanobacter:1.00	2	2	0	0	0
P1120|T00|p=Firmicutes:0.49|g=Listeria:0.49	2	0	1	0	2
P1120|T00|p=Proteobacteria:0.52|g=Delftia:0.37	6	0	2	0	6
P1120|T00|p=Firmicutes:1.00|g=Enterococcus:0.80	2	2	0	0	0
P1120|T00|p=Firmicutes:1.00|g=Staphylococcus:1.00	8	8	0	0	0
P1120|T00|p=Proteobacteria:1.00|g=Rhodanobacter:1.00	9	9	0	0	0
P1120|T00|p=Proteobacteria:1.00|g=Salmonella:0.77	15	10	1	0	5
P1120|T00|p=Firmicutes:0.77|g=Bacillus:0.75	2	1	0	0	1
P1120|T00|p=Proteobacteria:1.00|g=Rhodanobacter:1.00	105	105	0	0	0
P1120|T00|p=Proteobacteria:1.00|g=Massilia:1.00	6	6	0	0	0
P1120|T00|p=Firmicutes:0.59|g=Lacticigenium:0.36	8	0	0	0	8
P1120|T00|p=Proteobacteria:0.87|g=Cosenzaea:0.33	3	0	1	0	3
P1120|T00|p=Proteobacteria:1.00|g=Pseudomonas:0.91	7	7	0	0	0
P1120|T00|p=Firmicutes:1.00|g=Flavonifractor:0.28	27	0	0	0	27
P1120|T00|p=Proteobacteria:1.00|g=Escherichia/Shigella:1.00	2	2	0	0	0
P1120|T00|p=Proteobacteria:0.94|g=Leclercia:0.58	2	0	0	0	2
P1120|T00|p=Firmicutes:0.37|g=Catellicoccus:0.29	2	0	0	0	2
P1120|T00|p=Proteobacteria:1.00|g=Rhodanobacter:1.00	6	6	0	0	0
P1120|T00|p=Proteobacteria:1.00|g=Rhodanobacter:1.00	269	269	0	0	0
P1120|T00|p=Firmicutes:0.79|g=Bacillus:0.78	2	0	0	0	2
P1120|T00|p=Proteobacteria:0.78|g=Luteibacter:0.45	32	0	12	0	32
P1120|T00|p=Proteobacteria:1.00|g=Rhodanobacter:0.99	32	32	0	0	0
P1120|T00|p=Proteobacteria:1.00|g=Rhodanobacter:0.98	4	4	0	0	0
P1120|T00|p=Proteobacteria:1.00|g=Ralstonia:1.00	2	2	0	0	0
P1120|T00|p=Proteobacteria:1.00|g=Acinetobacter:1.00	17	17	0	0	0
P1120|T00|p=Proteobacteria:0.94|g=Vogesella:0.87	2	2	0	0	0
P1120|T00|p=Firmicutes:0.30|g=Abiotrophia:0.30	3	0	1	1	2
P1120|T00|p=Proteobacteria:1.00|g=Pseudomonas:0.99	2	2	0	0	0
P1120|T00|p=Proteobacteria:1.00|g=Escherichia/Shigella:1.00	8	8	0	0	0
P1120|T00|p=Proteobacteria:1.00|g=Acinetobacter:1.00	6	6	0	0	0
P1120|T00|p=Firmicutes:1.00|g=Lactobacillus:1.00	7	7	0	0	0
P1120|T00|p=Proteobacteria:1.00|g=Comamonas:0.51	56	2	8	0	54
P1120|T00|p=Proteobacteria:0.99|g=Rhodanobacter:0.85	23	14	0	0	9
P1120|T00|p=Proteobacteria:1.00|g=Halomonas:0.96	4	4	0	0	0
P1120|T00|p=Firmicutes:0.98|g=Lactobacillus:0.97	2	2	0	0	0
P1120|T00|p=Proteobacteria:1.00|g=Azorhizophilus:0.28	4	0	1	0	4
P1120|T00|p=Proteobacteria:1.00|g=Delftia:0.97	19	19	0	0	0
P1120|T00|p=Proteobacteria:1.00|g=Rhodanobacter:1.00	749	749	0	0	0
P1120|T00|p=Proteobacteria:1.00|g=Diaphorobacter:0.72	4	2	0	0	2
P1120|T00|p=Actinobacteria:1.00|g=Micrococcineae:1.00	27	27	0	0	0
P1120|T00|p=Proteobacteria:0.82|g=Polaromonas:0.48	207	0	9	0	207
P1120|T00|p=Actinobacteria:1.00|g=Micrococcineae:1.00	18	18	0	0	0
P1120|T00|p=Proteobacteria:1.00|g=Caenispirillum:1.00	9	9	0	0	0
P1120|T00|p=Proteobacteria:1.00|g=Escherichia/Shigella:1.00	5	5	0	0	0
P1120|T00|p=Bacteroidetes:1.00|g=Cloacibacterium:1.00	2	2	0	0	0
P1120|T00|p=Proteobacteria:0.68|g=Phaseolibacter:0.19	2	0	0	0	2
P1120|T00|p=Proteobacteria:1.00|g=Ottowia:0.71	5	2	0	0	3
P1120|T00|p=Firmicutes:0.23|g=Acidaminobacter:0.23	13	0	0	0	13
P1120|T00|p=Proteobacteria:1.00|g=Rhodanobacter:1.00	112	112	0	0	0
P1120|T00|p=Firmicutes:0.91|g=Bacillus:0.91	6	6	0	0	0
P1120|T00|f=Unknown:0.00|g=Unknown:0.00	75	0	0	38	38
P1120|T00|p=Proteobacteria:1.00|g=Rhodanobacter:0.60	3	0	0	0	3
P1120|T00|p=Crenarchaeota:0.22|g=Thermocladium:0.10	3	0	1	0	3
P1120|T00|p=Proteobacteria:1.00|g=Diaphorobacter:0.75	2	0	0	0	2
P1120|T00|p=Proteobacteria:1.00|g=Pseudomonas:0.99	6	6	0	0	0
P1120|T00|p=Proteobacteria:1.00|g=Rhodanobacter:0.94	15	15	0	0	0
P1120|T00|p=Actinobacteria:1.00|g=Micrococcineae:1.00	11	11	0	0	0
P1120|T00|p=Proteobacteria:1.00|g=Rhodanobacter:1.00	2	2	0	0	0
P1120|T00|p=Proteobacteria:1.00|g=Aeromonas:1.00	6	6	0	0	0
P1120|T00|p=Firmicutes:0.95|g=Lactobacillus:0.95	2	2	0	0	0
P1120|T00|p=Firmicutes:0.57|g=Melghiribacillus:0.34	125	0	0	0	125
P1120|T00|p=Firmicutes:0.54|g=Halalkalibacillus:0.24	11	0	5	0	11
P1120|T00|p=Proteobacteria:1.00|g=Rhodanobacter:1.00	2	2	0	0	0
P1120|T00|p=Proteobacteria:1.00|g=Acinetobacter:1.00	24	24	0	0	0
P1120|T00|p=Firmicutes:0.90|g=Intestinimonas:0.30	4	0	0	0	4
P1120|T00|p=Firmicutes:1.00|g=Atopostipes:1.00	3	3	0	0	0
P1120|T00|p=Proteobacteria:1.00|g=Ralstonia:1.00	2	2	0	0	0
P1120|T00|p=Firmicutes:1.00|g=Lactobacillus:1.00	4	4	0	0	0
P1120|T00|p=Firmicutes:0.46|g=Lactobacillus:0.46	5	0	2	0	5
P1120|T00|p=Firmicutes:1.00|g=Streptococcus:1.00	40	40	0	0	0
P1120|T00|p=Firmicutes:0.75|g=Bacillus:0.73	4	0	1	0	4
P1120|T00|p=Firmicutes:1.00|g=Staphylococcus:1.00	2	2	0	0	0
P1120|T00|p=Proteobacteria:1.00|g=Escherichia/Shigella:1.00	3	3	0	0	0
P1120|T00|p=Firmicutes:1.00|g=Ruminococcus:0.81	4	4	0	0	0
P1120|T00|p=Firmicutes:0.98|g=Bacillus:0.98	4	4	0	0	0
P1120|T00|p=Firmicutes:0.98|g=Clostridium_IV:0.69	4	0	0	0	4
P1120|T00|p=Proteobacteria:1.00|g=Rhodanobacter:0.99	4	4	0	0	0
P1120|T00|p=Proteobacteria:1.00|g=Rhodanobacter:0.99	2	2	0	0	0
P1120|T00|p=Actinobacteria:0.61|g=Pseudonocardineae:0.45	2	0	0	0	2
P1120|T00|p=Firmicutes:1.00|g=Staphylococcus:1.00	8	8	0	0	0
P1120|T00|p=Proteobacteria:1.00|g=Methylobacterium:0.99	58	58	0	0	0
P1120|T00|p=Proteobacteria:1.00|g=Yokenella:0.65	2	0	0	0	2
P1120|T00|p=Firmicutes:0.78|g=Bacillus:0.76	206	205	0	0	1
P1120|T00|p=Proteobacteria:1.00|g=Ralstonia:0.98	2	2	0	0	0
P1120|T00|p=Firmicutes:0.95|g=Staphylococcus:0.95	14	14	0	0	0
P1120|T00|p=Firmicutes:0.34|g=Allobacillus:0.15	19	0	1	0	19
P1120|T00|p=Proteobacteria:1.00|g=Variovorax:1.00	91	91	0	0	0
P1120|T00|p=Proteobacteria:1.00|g=Rhodanobacter:1.00	52	52	0	0	0
P1120|T00|p=Proteobacteria:1.00|g=Rhodanobacter:0.90	2	2	0	0	0
P1120|T00|p=Proteobacteria:1.00|g=Hyphomicrobium:0.78	164	127	1	0	37
P1120|T00|p=Proteobacteria:1.00|g=Rhodanobacter:1.00	2	2	0	0	0
P1120|T00|p=Planctomycetes:0.15|g=Telmatocola:0.05	4	0	3	0	4
P1120|T00|p=Proteobacteria:1.00|g=Rhodanobacter:1.00	2	2	0	0	0
P1120|T00|p=Actinobacteria:1.00|g=Rubrobacterineae:1.00	48	48	0	0	0
P1120|T00|p=Firmicutes:0.90|g=Bacillus:0.88	17	17	0	0	0
P1120|T00|p=Firmicutes:0.48|g=Bacillus:0.38	24	0	3	0	24
P1120|T00|p=Proteobacteria:1.00|g=Variovorax:0.99	38	38	0	0	0
P1120|T00|p=Proteobacteria:0.82|g=Brachymonas:0.50	17	0	0	0	17
P1120|T00|p=Proteobacteria:0.79|g=Ralstonia:0.50	4	0	2	0	4
P1120|T00|p=Firmicutes:0.66|g=Enterococcus:0.43	3	0	1	0	3
P1120|T00|p=Proteobacteria:0.97|g=Delftia:0.95	6	6	0	0	0
P1120|T00|p=Proteobacteria:1.00|g=Rhodanobacter:0.99	2	2	0	0	0
P1120|T00|f=Unknown:0.00|g=Unknown:0.00	5	0	0	3	3
P1120|T00|p=Proteobacteria:0.92|g=Rhodanobacter:0.48	4	0	1	0	4
P1120|T00|p=Bacteroidetes:1.00|g=Flavobacterium:1.00	13	13	0	0	0
P1120|T00|p=Proteobacteria:0.72|g=Polymorphobacter:0.45	13	0	0	0	13
P1120|T00|p=Proteobacteria:1.00|g=Rhodanobacter:1.00	11	11	0	0	0
P1120|T00|p=Proteobacteria:1.00|g=Kosakonia:0.59	2	0	0	0	2
P1120|T00|p=Proteobacteria:1.00|g=Stakelama:0.50	9	0	1	0	9
P1120|T00|p=Actinobacteria:1.00|g=Corynebacterineae:1.00	15	15	0	0	0
P1120|T00|p=Proteobacteria:1.00|g=Methylobacterium:1.00	12	12	0	0	0
P1120|T00|p=Firmicutes:1.00|g=Lactobacillus:1.00	11	11	0	0	0
P1120|T00|p=Proteobacteria:1.00|g=Rhodanobacter:1.00	2	2	0	0	0
P1120|T00|p=Firmicutes:0.96|g=Lactobacillus:0.96	7	7	0	0	0
P1120|T00|p=Proteobacteria:1.00|g=Paracoccus:0.97	46	46	0	0	0
P1120|T00|p=Firmicutes:0.61|g=Enterococcus:0.57	5	0	0	0	5
P1120|T00|p=Proteobacteria:1.00|g=Rhodanobacter:0.98	3	3	0	0	0
P1120|T00|p=Proteobacteria:1.00|g=Rhodanobacter:1.00	2	2	0	0	0
P1120|T00|p=Proteobacteria:0.90|g=Phreatobacter:0.90	4	4	0	0	0
P1120|T00|p=Euryarchaeota:0.04|g=Halonotius:0.04	3	0	1	1	2
P1120|T00|p=Proteobacteria:1.00|g=Rhizorhabdus:0.72	20	9	0	0	11
P1120|T00|p=Firmicutes:1.00|g=Lactobacillus:1.00	98	98	0	0	0
P1120|T00|p=Firmicutes:0.68|g=Staphylococcus:0.65	28	17	0	0	11
P1120|T00|p=Proteobacteria:1.00|g=Brevundimonas:1.00	27	27	0	0	0
P1120|T00|p=Proteobacteria:1.00|g=Rhodanobacter:0.93	9	9	0	0	0
P1120|T00|p=Proteobacteria:1.00|g=Haemophilus:1.00	44	44	0	0	0
P1120|T00|p=Proteobacteria:1.00|g=Diaphorobacter:0.93	2	2	0	0	0
P1120|T00|p=Planctomycetes:0.24|g=Pirellula:0.20	49	0	0	0	49
P1120|T00|p=Proteobacteria:1.00|g=Diaphorobacter:0.57	25	2	0	0	23
P1120|T00|p=Proteobacteria:1.00|g=Phenylobacterium:1.00	2	2	0	0	0
P1120|T00|p=Proteobacteria:1.00|g=Diaphorobacter:0.97	4	4	0	0	0
P1120|T00|p=Proteobacteria:1.00|g=Caulobacter:1.00	6	6	0	0	0
P1120|T00|p=Proteobacteria:0.75|g=Vampirovibrio:0.75	4	0	0	0	4
P1120|T00|p=Proteobacteria:1.00|g=Nitrobacter:0.63	4	0	0	0	4
P1120|T00|p=Proteobacteria:1.00|g=Rhodanobacter:1.00	11	11	0	0	0
P1120|T00|p=Firmicutes:0.71|g=Enterococcus:0.48	5	0	3	0	5
P1120|T00|p=Proteobacteria:1.00|g=Pseudomonas:1.00	3	3	0	0	0
P1120|T00|p=Firmicutes:0.76|g=Lactobacillus:0.74	2	1	0	0	1
P1120|T00|p=Proteobacteria:1.00|g=Rhodanobacter:0.98	2	2	0	0	0
P1120|T00|p=Proteobacteria:1.00|g=Burkholderia:1.00	53	53	0	0	0
P1120|T00|p=Firmicutes:1.00|g=Lachnospiracea_incertae_sedis:0.68	66	1	0	0	65
P1120|T00|p=Proteobacteria:1.00|g=Rhodanobacter:1.00	2	2	0	0	0
P1120|T00|f=Unknown:0.00|g=Unknown:0.00	111	0	0	56	56
P1120|T00|p=Actinobacteria:1.00|g=Corynebacterineae:0.98	2	2	0	0	0
P1120|T00|p=Proteobacteria:1.00|g=Rhodanobacter:1.00	5	5	0	0	0
P1120|T00|p=Planctomycetes:0.04|g=Candidatus_Scalindua:0.02	3	0	0	0	3
P1120|T00|p=Euryarchaeota:0.05|g=Halocalculus:0.03	2	0	1	0	2
P1120|T00|p=Proteobacteria:1.00|g=Variovorax:0.84	8	8	0	0	0
P1120|T00|p=Proteobacteria:1.00|g=Acidovorax:1.00	52	51	0	0	1
P1120|T00|p=Proteobacteria:1.00|g=Pseudomonas:0.78	10	0	0	0	10
P1120|T00|p=Verrucomicrobia:0.10|g=Cerasicoccus:0.05	60	0	39	14	46
P1120|T00|p=Firmicutes:0.94|g=Bacillus:0.92	18	18	0	0	0
P1120|T00|p=Proteobacteria:1.00|g=Aeromonas:1.00	3	3	0	0	0
P1120|T00|p=Proteobacteria:1.00|g=Hydrogenophaga:1.00	2	2	0	0	0
P1120|T00|p=Proteobacteria:1.00|g=Pseudocitrobacter:0.53	2	0	0	0	2
P1120|T00|p=Proteobacteria:1.00|g=Rhodanobacter:1.00	5	5	0	0	0
P1120|T00|p=Firmicutes:1.00|g=Phascolarctobacterium:1.00	62	62	0	0	0
P1120|T00|p=Proteobacteria:1.00|g=Rhodanobacter:0.99	6	6	0	0	0
P1120|T00|p=Chloroflexi:0.09|g=Thermoflexus:0.09	3	0	1	0	3
P1120|T00|p=Bacteroidetes:1.00|g=Flavobacterium:1.00	12	12	0	0	0
P1120|T00|p=Proteobacteria:1.00|g=Rhodanobacter:0.98	2	2	0	0	0
P1120|T00|p=Proteobacteria:1.00|g=Afipia:0.37	16	0	11	0	16
P1120|T00|p=Proteobacteria:1.00|g=Variovorax:0.99	34	33	0	0	1
P1120|T00|p=Firmicutes:0.77|g=Vagococcus:0.27	2	0	1	0	2
P1120|T00|p=Proteobacteria:1.00|g=Pandoraea:1.00	18	18	0	0	0
P1120|T00|p=Firmicutes:0.58|g=Bacillus:0.53	17	2	9	0	15
P1120|T00|p=Proteobacteria:1.00|g=Pseudomonas:1.00	7	7	0	0	0
P1120|T00|p=Proteobacteria:1.00|g=Pseudoduganella:0.73	3	0	0	0	3
P1120|T00|p=Proteobacteria:1.00|g=Diaphorobacter:0.95	2	1	0	0	1
P1120|T00|p=Proteobacteria:1.00|g=Pseudomonas:0.97	3	3	0	0	0
P1120|T00|p=Proteobacteria:0.83|g=Pandoraea:0.83	21	20	0	0	1
P1120|T00|p=Proteobacteria:1.00|g=Rhodanobacter:1.00	8	8	0	0	0
P1120|T00|p=Crenarchaeota:0.08|g=Sulfurisphaera:0.06	17	0	13	1	16
P1120|T00|p=Proteobacteria:1.00|g=Rhodanobacter:0.99	10	10	0	0	0
P1120|T00|p=Proteobacteria:0.98|g=Hyphomicrobium:0.90	3	3	0	0	0
P1120|T00|p=Firmicutes:0.61|g=Bacillus:0.60	3	1	0	0	2
P1120|T00|p=Proteobacteria:1.00|g=Rhodanobacter:1.00	2	2	0	0	0
P1120|T00|p=Firmicutes:0.99|g=Listeria:0.99	2	2	0	0	0
P1120|T00|p=Firmicutes:0.41|g=Lacticigenium:0.29	4	0	0	0	4
P1120|T00|p=Deinococcus-Thermus:1.00|g=Deinococcus:1.00	20	20	0	0	0
P1120|T00|p=Firmicutes:1.00|g=Listeria:1.00	3	3	0	0	0
P1120|T00|p=Firmicutes:1.00|g=Staphylococcus:1.00	41	41	0	0	0
P1120|T00|p=Proteobacteria:0.67|g=Pandoraea:0.67	3	0	0	0	3
P1120|T00|p=Proteobacteria:1.00|g=Pantoea:0.93	66	64	1	0	2
P1120|T00|p=Proteobacteria:1.00|g=Salmonella:0.87	2	2	0	0	0
P1120|T00|p=Proteobacteria:1.00|g=Rhodanobacter:0.99	7362	7362	0	0	0
P1120|T00|f=Unknown:0.00|g=Unknown:0.00	33	0	0	17	17
P1120|T00|p=Firmicutes:0.94|g=Lactobacillus:0.93	3	3	0	0	0
P1120|T00|p=Proteobacteria:1.00|g=Rhodanobacter:1.00	11	11	0	0	0
P1120|T00|p=Firmicutes:1.00|g=Clostridium_sensu_stricto:0.98	4	4	0	0	0
P1120|T00|p=Firmicutes:0.58|g=Saccharofermentans:0.25	20	0	0	0	20
P1120|T00|p=Proteobacteria:1.00|g=Salmonella:0.70	5	4	0	0	1
P1120|T00|p=Firmicutes:1.00|g=Staphylococcus:1.00	5	5	0	0	0
P1120|T00|p=Proteobacteria:0.56|g=Paucimonas:0.23	23	0	8	0	23
P1120|T00|p=Actinobacteria:1.00|g=Micrococcineae:1.00	9	9	0	0	0
P1120|T00|p=Proteobacteria:1.00|g=Thauera:1.00	5	5	0	0	0
P1120|T00|p=Proteobacteria:1.00|g=Pseudomonas:0.99	3	3	0	0	0
P1120|T00|p=Firmicutes:0.65|g=Halalkalibacillus:0.08	9	0	0	0	9
P1120|T00|p=Proteobacteria:1.00|g=Ralstonia:1.00	189	189	0	0	0
P1120|T00|p=Spirochaetes:1.00|g=Treponema:1.00	216	216	0	0	0
P1120|T00|p=Firmicutes:1.00|g=Lactobacillus:1.00	7	7	0	0	0
P1120|T00|p=Proteobacteria:1.00|g=Rhodanobacter:0.93	2	2	0	0	0
P1120|T00|p=Proteobacteria:1.00|g=Rhodanobacter:0.97	17	17	0	0	0
P1120|T00|p=Proteobacteria:1.00|g=Tistrella:1.00	8	8	0	0	0
P1120|T00|p=Proteobacteria:1.00|g=Vampirovibrio:1.00	30	30	0	0	0
P1120|T00|p=Firmicutes:0.73|g=Bacillus:0.71	2	1	0	0	1
P1120|T00|p=Bacteroidetes:0.46|g=Anaerophaga:0.14	2	0	0	0	2
P1120|T00|p=Proteobacteria:1.00|g=Pseudomonas:0.99	4	4	0	0	0
P1120|T00|p=Proteobacteria:0.59|g=Pelomonas:0.39	19	0	3	0	19
P1120|T00|p=Proteobacteria:1.00|g=Stenotrophomonas:1.00	3	3	0	0	0
P1120|T00|p=Firmicutes:0.90|g=Bacillus:0.88	4	4	0	0	0
P1120|T00|p=Firmicutes:0.90|g=Lactobacillus:0.89	4	4	0	0	0
P1120|T00|p=Proteobacteria:1.00|g=Rhodanobacter:1.00	4	4	0	0	0
P1120|T00|p=Proteobacteria:1.00|g=Bradyrhizobium:0.68	150	8	44	0	141
P1120|T00|p=Firmicutes:1.00|g=Lactobacillus:1.00	8	8	0	0	0
P1120|T00|p=Proteobacteria:1.00|g=Brevundimonas:1.00	5	5	0	0	0
P1120|T00|p=Crenarchaeota:0.19|g=Sulfophobococcus:0.16	5	0	4	0	5
P1120|T00|p=Proteobacteria:0.99|g=Pseudomonas:0.44	7	0	2	0	7
P1120|T00|p=Firmicutes:0.68|g=Isobaculum:0.60	2	0	0	0	2
P1120|T00|p=Proteobacteria:0.91|g=Rhodanobacter:0.84	2	1	0	0	1
P1120|T00|p=Firmicutes:0.64|g=Bacillus:0.60	34	33	0	0	1
P1120|T00|p=Proteobacteria:1.00|g=Pandoraea:1.00	136	136	0	0	0
P1120|T00|p=Proteobacteria:1.00|g=Escherichia/Shigella:1.00	3	3	0	0	0
P1120|T00|p=Firmicutes:1.00|g=Listeria:1.00	15	15	0	0	0
P1120|T00|p=Proteobacteria:0.83|g=Leclercia:0.54	6	0	0	0	6
P1120|T00|p=Proteobacteria:1.00|g=Rhodanobacter:0.99	6	6	0	0	0
P1120|T00|p=Bacteroidetes:1.00|g=Cloacibacterium:1.00	3	3	0	0	0
P1120|T00|p=Proteobacteria:1.00|g=Rhodanobacter:1.00	2	2	0	0	0
P1120|T00|p=Proteobacteria:1.00|g=Variovorax:0.88	9	7	0	0	2
P1120|T00|p=Firmicutes:0.46|g=Allobacillus:0.35	2	0	0	0	2
P1120|T00|p=Actinobacteria:1.00|g=Micrococcineae:1.00	24	24	0	0	0
P1120|T00|p=Proteobacteria:1.00|g=Pseudomonas:1.00	2	2	0	0	0
P1120|T00|p=Proteobacteria:1.00|g=Escherichia/Shigella:1.00	14	14	0	0	0
P1120|T00|p=Proteobacteria:1.00|g=Sphingobium:0.57	2	0	0	0	2
P1120|T00|p=Proteobacteria:1.00|g=Rhodanobacter:1.00	18	18	0	0	0
P1120|T00|p=Proteobacteria:1.00|g=Citrobacter:0.76	7	0	0	0	7
P1120|T00|p=Firmicutes:0.99|g=Sporobacter:0.50	3	0	0	0	3
P1120|T00|p=Proteobacteria:0.96|g=Hephaestia:0.44	2	0	0	0	2
P1120|T00|p=Firmicutes:0.62|g=Allobacillus:0.32	2	0	0	0	2
P1120|T00|p=Proteobacteria:1.00|g=Rhodanobacter:0.94	3	3	0	0	0
P1120|T00|p=Proteobacteria:1.00|g=Escherichia/Shigella:0.99	2	2	0	0	0
P1120|T00|p=Firmicutes:1.00|g=Salinicoccus:1.00	10	10	0	0	0
P1120|T00|p=Proteobacteria:1.00|g=Rhodanobacter:0.99	10	10	0	0	0
P1120|T00|p=Crenarchaeota:0.12|g=Caldivirga:0.10	2	0	1	0	2
P1120|T00|p=Proteobacteria:1.00|g=Rhodanobacter:0.99	3	3	0	0	0
P1120|T00|p=Proteobacteria:1.00|g=Diaphorobacter:0.87	4	3	0	0	1
P1120|T00|p=Proteobacteria:1.00|g=Escherichia/Shigella:0.80	19	4	0	0	15
P1120|T00|p=Proteobacteria:1.00|g=Salmonella:0.54	8	0	2	0	8
P1120|T00|p=Proteobacteria:1.00|g=Asaia:0.42	2	0	0	0	2
P1120|T00|p=Firmicutes:0.35|g=Acidaminobacter:0.35	5	0	0	0	5
P1120|T00|p=Proteobacteria:1.00|g=Rhodanobacter:1.00	3	3	0	0	0
P1120|T00|p=Proteobacteria:1.00|g=Pandoraea:1.00	2	2	0	0	0
P1120|T00|p=Proteobacteria:1.00|g=Phenylobacterium:0.95	3	3	0	0	0
P1120|T00|p=Bacteroidetes:0.13|g=Citreitalea:0.05	27	0	15	7	20
P1120|T00|p=Proteobacteria:0.89|g=Luteibacter:0.42	8	0	1	0	8
P1120|T00|p=Proteobacteria:1.00|g=Pelomonas:1.00	2	2	0	0	0
P1120|T00|p=Proteobacteria:1.00|g=Acinetobacter:1.00	4	4	0	0	0
P1120|T00|p=Proteobacteria:0.67|g=Azorhizophilus:0.22	7	0	0	0	7
P1120|T00|p=Proteobacteria:1.00|g=Pandoraea:1.00	12	12	0	0	0
P1120|T00|p=Proteobacteria:1.00|g=Diaphorobacter:0.91	5	3	0	0	2
P1120|T00|p=Actinobacteria:1.00|g=Micrococcineae:1.00	3	3	0	0	0
P1120|T00|p=Proteobacteria:1.00|g=Pseudomonas:0.78	5	4	0	0	1
P1120|T00|p=Firmicutes:0.71|g=Bacillus:0.69	401	392	0	0	9
P1120|T00|p=Proteobacteria:1.00|g=Rhodanobacter:0.98	21	21	0	0	0
P1120|T00|p=Proteobacteria:1.00|g=Rhodanobacter:1.00	2	2	0	0	0
P1120|T00|p=Bacteroidetes:1.00|g=Empedobacter:0.99	4	4	0	0	0
P1120|T00|p=Bacteroidetes:1.00|g=Chryseobacterium:1.00	23	23	0	0	0
P1120|T00|p=Proteobacteria:1.00|g=Phenylobacterium:1.00	194	194	0	0	0
P1120|T00|p=Firmicutes:0.52|g=Lactobacillus:0.52	5	0	3	0	5
P1120|T00|p=Firmicutes:0.53|g=Catellicoccus:0.46	3	0	0	0	3
P1120|T00|p=Proteobacteria:1.00|g=Rhodanobacter:1.00	46	46	0	0	0
P1120|T00|p=Proteobacteria:1.00|g=Bradyrhizobium:0.86	46	43	0	0	3
P1120|T00|p=Proteobacteria:0.64|g=Azorhizophilus:0.34	9	0	0	0	9
P1120|T00|p=Crenarchaeota:0.09|g=Sulfurisphaera:0.09	6	0	5	0	6
P1120|T00|p=Proteobacteria:1.00|g=Rhodanobacter:0.99	6	6	0	0	0
P1120|T00|p=Bacteroidetes:0.03|g=Rhodocytophaga:0.02	4	0	2	1	3
P1120|T00|p=Proteobacteria:1.00|g=Diaphorobacter:0.94	3	2	0	0	1
P1120|T00|p=Proteobacteria:0.61|g=Azomonas:0.35	2	0	1	0	2
P1120|T00|p=Proteobacteria:1.00|g=Kosakonia:0.48	8	0	5	0	8
P1120|T00|p=Proteobacteria:1.00|g=Rhodanobacter:0.99	2	2	0	0	0
P1120|T00|p=Actinobacteria:1.00|g=Corynebacterineae:1.00	2	2	0	0	0
P1120|T00|p=Proteobacteria:1.00|g=Rhodanobacter:0.99	2	2	0	0	0
P1120|T00|p=Proteobacteria:1.00|g=Rhodanobacter:0.99	2	2	0	0	0
P1120|T00|p=Proteobacteria:1.00|g=Rhodanobacter:1.00	1513	1513	0	0	0
P1120|T00|p=Firmicutes:0.50|g=Lactobacillus:0.50	12	0	1	0	12
P1120|T00|p=Firmicutes:0.54|g=Staphylococcus:0.46	5	0	0	0	5
P1120|T00|p=Proteobacteria:1.00|g=Rhodanobacter:0.99	2	2	0	0	0
P1120|T00|p=Proteobacteria:1.00|g=Diaphorobacter:0.87	1071	188	0	0	883
P1120|T00|p=Proteobacteria:1.00|g=Diaphorobacter:0.87	3	2	0	0	1
P1120|T00|p=Proteobacteria:1.00|g=Delftia:0.99	4	4	0	0	0
P1120|T00|p=Verrucomicrobia:0.07|g=Puniceicoccus:0.04	11	0	9	0	11
P1120|T00|p=Proteobacteria:1.00|g=Rhodanobacter:0.99	7	7	0	0	0
P1120|T00|p=Proteobacteria:1.00|g=Diaphorobacter:0.94	71	70	0	0	1
P1120|T00|p=Firmicutes:0.58|g=Bacillus:0.44	3	0	0	0	3
P1120|T00|p=Firmicutes:0.06|g=Cellulosibacter:0.05	4	0	3	0	4
P1120|T00|p=Firmicutes:0.97|g=Bacillus:0.97	345	343	0	0	2
P1120|T00|p=Proteobacteria:1.00|g=Afipia:0.54	2	0	1	0	2
P1120|T00|p=Proteobacteria:1.00|g=Pseudomonas:0.74	15	6	0	0	9
P1120|T00|p=Firmicutes:0.82|g=Bacillus:0.75	7	0	0	0	7
P1120|T00|p=Firmicutes:0.98|g=Lactobacillus:0.98	3	3	0	0	0
P1120|T00|p=Actinobacteria:1.00|g=Micrococcineae:1.00	10	10	0	0	0
P1120|T00|p=Proteobacteria:1.00|g=Rhodanobacter:0.99	3	3	0	0	0
P1120|T00|p=Firmicutes:0.28|g=Faecalitalea:0.17	5	0	1	0	5
P1120|T00|p=Proteobacteria:1.00|g=Phenylobacterium:0.83	2	1	0	0	1
P1120|T00|p=Proteobacteria:1.00|g=Bradyrhizobium:0.84	30	30	0	0	0
P1120|T00|p=Proteobacteria:0.99|g=Comamonas:0.97	12	12	0	0	0
P1120|T00|p=Chloroflexi:0.12|g=Litorilinea:0.12	72	0	9	4	68
P1120|T00|p=Proteobacteria:1.00|g=Brevundimonas:0.99	6	6	0	0	0
P1120|T00|p=Proteobacteria:1.00|g=Pseudomonas:1.00	2	2	0	0	0
P1120|T00|p=Planctomycetes:0.13|g=Candidatus_Brocadia:0.13	9	0	2	0	9
P1120|T00|p=Bacteroidetes:1.00|g=Ferruginibacter:0.20	2	0	0	0	2
P1120|T00|p=Proteobacteria:0.10|g=Oligoflexus:0.10	77	0	40	3	74
P1120|T00|p=Planctomycetes:0.07|g=Rubinisphaera:0.06	3	0	1	0	3
P1120|T00|p=Proteobacteria:1.00|g=Pseudomonas:0.68	2	1	0	0	1
P1120|T00|p=Proteobacteria:0.61|g=Ralstonia:0.52	6	0	1	0	6
P1120|T00|p=Proteobacteria:1.00|g=Rhodanobacter:0.97	2	2	0	0	0
P1120|T00|p=Proteobacteria:1.00|g=Rhodanobacter:1.00	2	2	0	0	0
P1120|T00|p=Proteobacteria:1.00|g=Rhodanobacter:1.00	2	2	0	0	0
P1120|T00|p=Proteobacteria:0.96|g=Yokenella:0.58	3	0	0	0	3
P1120|T00|p=Firmicutes:1.00|g=Lactobacillus:1.00	14	14	0	0	0
P1120|T00|p=Proteobacteria:0.95|g=Yokenella:0.62	2	0	0	0	2
P1120|T00|p=Proteobacteria:1.00|g=Phenylobacterium:0.93	6	6	0	0	0
P1120|T00|p=Firmicutes:0.50|g=Bacillus:0.46	2	0	1	0	2
P1120|T00|p=Proteobacteria:1.00|g=Pelomonas:1.00	3	3	0	0	0
P1120|T00|p=Proteobacteria:1.00|g=Zoogloea:1.00	22	22	0	0	0
P1120|T00|p=Proteobacteria:1.00|g=Salmonella:0.81	4	4	0	0	0
P1120|T00|p=Proteobacteria:1.00|g=Rhizorhapis:0.53	2	0	1	0	2
P1120|T00|p=Firmicutes:0.64|g=Allobacillus:0.20	3	0	0	0	3
P1120|T00|p=Proteobacteria:0.96|g=Pseudomonas:0.51	8	0	2	0	8
P1120|T00|p=Bacteroidetes:1.00|g=Sphingobacterium:1.00	2	2	0	0	0
P1120|T00|p=Proteobacteria:1.00|g=Pseudomonas:0.94	3	2	0	0	1
P1120|T00|p=Proteobacteria:1.00|g=Comamonas:1.00	4	4	0	0	0
P1120|T00|p=Proteobacteria:1.00|g=Escherichia/Shigella:1.00	2	2	0	0	0
P1120|T00|p=Proteobacteria:1.00|g=Pseudomonas:1.00	32	32	0	0	0
P1120|T00|p=Proteobacteria:1.00|g=Pseudomonas:0.96	3	3	0	0	0
P1120|T00|p=Firmicutes:0.83|g=Bacillus:0.82	2	2	0	0	0
P1120|T00|p=Proteobacteria:0.37|g=Azorhizophilus:0.10	10	0	4	0	10
P1120|T00|p=Proteobacteria:1.00|g=Rhodanobacter:1.00	8	8	0	0	0
P1120|T00|p=Proteobacteria:1.00|g=Rhodanobacter:1.00	21	21	0	0	0
P1120|T00|p=Bacteroidetes:1.00|g=Flavobacterium:1.00	17	17	0	0	0
P1120|T00|p=Firmicutes:1.00|g=Lactobacillus:1.00	32	32	0	0	0
P1120|T00|p=Proteobacteria:1.00|g=Thauera:1.00	6	6	0	0	0
P1120|T00|p=Crenarchaeota:0.23|g=Thermocladium:0.10	19	0	0	0	19
P1120|T00|p=Proteobacteria:0.98|g=Acinetobacter:0.83	5	2	0	0	3
P1120|T00|p=Euryarchaeota:0.05|g=Methanopyrus:0.05	4	0	1	0	4
P1120|T00|p=Proteobacteria:1.00|g=Rhodanobacter:1.00	4	4	0	0	0
P1120|T00|p=Proteobacteria:1.00|g=Salmonella:0.51	12	9	0	0	3
P1120|T00|p=Planctomycetes:0.10|g=Phycisphaera:0.10	47	0	11	8	39
P1120|T00|p=Proteobacteria:1.00|g=Rhodanobacter:0.98	4	4	0	0	0
P1120|T00|p=Bacteroidetes:1.00|g=Cloacibacterium:0.50	6	0	0	0	6
P1120|T00|p=Proteobacteria:1.00|g=Rhodanobacter:1.00	42	42	0	0	0
P1120|T00|p=Proteobacteria:0.84|g=Azotobacter:0.44	3	0	2	0	3
P1120|T00|p=Proteobacteria:1.00|g=Diaphorobacter:0.96	3	3	0	0	0
P1120|T00|p=Firmicutes:0.67|g=Listeria:0.63	2	0	0	0	2
P1120|T00|p=Proteobacteria:0.35|g=Mangrovibacter:0.19	5	0	0	0	5
P1120|T00|p=Proteobacteria:1.00|g=Rhodanobacter:1.00	24	24	0	0	0
P1120|T00|p=Proteobacteria:1.00|g=Salmonella:0.51	2	0	0	0	2
P1120|T00|p=Proteobacteria:1.00|g=Rhodanobacter:0.99	12	12	0	0	0
P1120|T00|p=Proteobacteria:0.99|g=Nevskia:0.99	3	3	0	0	0
P1120|T00|p=Firmicutes:0.98|g=Lactobacillus:0.98	5	5	0	0	0
P1120|T00|p=Proteobacteria:1.00|g=Pseudomonas:0.89	3	3	0	0	0
P1120|T00|p=Actinobacteria:1.00|g=Corynebacterineae:1.00	6	6	0	0	0
P1120|T00|p=Proteobacteria:1.00|g=Rhodanobacter:1.00	19	19	0	0	0
P1120|T00|p=Firmicutes:0.57|g=Bacillus:0.50	2	1	0	0	1
P1120|T00|f=Unknown:0.00|g=Unknown:0.00	31	0	0	16	16
P1120|T00|f=Unknown:0.00|g=Unknown:0.00	27	0	0	14	14
P1120|T00|p=Proteobacteria:1.00|g=Comamonas:1.00	31	31	0	0	0
P1120|T00|p=Proteobacteria:1.00|g=Pseudomonas:1.00	3	3	0	0	0
P1120|T00|p=Proteobacteria:0.45|g=Povalibacter:0.44	205	0	0	0	205
P1120|T00|f=Unknown:0.00|g=Unknown:0.00	11	0	0	6	6
P1120|T00|p=Firmicutes:0.80|g=Bacillus:0.79	2	1	0	0	1
P1120|T00|p=Bacteroidetes:0.89|g=Paludibacter:0.64	4	0	0	0	4
P1120|T00|p=Proteobacteria:1.00|g=Duganella:1.00	2	2	0	0	0
P1120|T00|p=Proteobacteria:1.00|g=Rubellimicrobium:0.91	5	5	0	0	0
P1120|T00|p=Proteobacteria:1.00|g=Salmonella:0.67	5	0	0	0	5
P1120|T00|p=Proteobacteria:1.00|g=Bosea:1.00	35	35	0	0	0
P1120|T00|p=Proteobacteria:1.00|g=Rhodanobacter:0.96	16	16	0	0	0
P1120|T00|p=Firmicutes:0.56|g=Ornithinibacillus:0.53	4	0	0	0	4
P1120|T00|p=Proteobacteria:1.00|g=Diaphorobacter:0.96	6	6	0	0	0
P1120|T00|p=Firmicutes:0.59|g=Bacillus:0.42	9	0	6	0	9
P1120|T00|p=Firmicutes:0.57|g=Bacillus:0.49	2	0	1	0	2
P1120|T00|p=Firmicutes:0.76|g=Allobacillus:0.43	2	0	0	0	2
P1120|T00|p=Firmicutes:1.00|g=Lactobacillus:1.00	4	4	0	0	0
P1120|T00|p=Firmicutes:0.62|g=Allobacillus:0.26	3	0	0	0	3
P1120|T00|p=Firmicutes:1.00|g=Lactobacillus:1.00	3	3	0	0	0
P1120|T00|f=Unknown:0.00|g=Unknown:0.00	7	0	0	4	4
P1120|T00|p=Spirochaetes:1.00|g=Treponema:1.00	2	2	0	0	0
P1120|T00|p=Proteobacteria:1.00|g=Rhodanobacter:1.00	20	20	0	0	0
P1120|T00|p=Firmicutes:0.93|g=Bacillus:0.93	3	3	0	0	0
P1120|T00|p=Proteobacteria:1.00|g=Diaphorobacter:0.99	7	7	0	0	0
P1120|T00|p=Proteobacteria:1.00|g=Bosea:1.00	15	15	0	0	0
P1120|T00|p=Proteobacteria:1.00|g=Burkholderia:1.00	2	2	0	0	0
P1120|T00|p=Proteobacteria:1.00|g=Rhodanobacter:1.00	4	4	0	0	0
P1120|T00|p=Proteobacteria:0.77|g=Noviherbaspirillum:0.65	25	0	3	0	25
P1120|T00|p=Proteobacteria:1.00|g=Rhodanobacter:1.00	421	421	0	0	0
P1120|T00|p=Proteobacteria:1.00|g=Diaphorobacter:0.85	72	22	0	0	50
P1120|T00|p=Proteobacteria:1.00|g=Halomonas:0.90	13	12	0	0	1
P1120|T00|p=Proteobacteria:1.00|g=Rhodanobacter:1.00	2	2	0	0	0
P1120|T00|p=Proteobacteria:1.00|g=Pantoea:0.42	11	0	0	0	11
P1120|T00|p=Proteobacteria:1.00|g=Rhodopseudomonas:0.51	3	0	2	0	3
P1120|T00|p=Proteobacteria:1.00|g=Tepidimonas:1.00	2	2	0	0	0
P1120|T00|p=Firmicutes:1.00|g=Staphylococcus:1.00	6	6	0	0	0
P1120|T00|p=Proteobacteria:0.64|g=Hephaestia:0.33	2	0	0	0	2
P1120|T00|p=Aquificae:0.30|g=Hydrogenothermus:0.30	17	0	5	5	12
P1120|T00|p=Proteobacteria:0.25|g=Methylibium:0.13	2	0	1	0	2
P1120|T00|p=Proteobacteria:1.00|g=Ralstonia:1.00	78	78	0	0	0
P1120|T00|p=Crenarchaeota:0.09|g=Caldisphaera:0.09	9	0	0	0	9
P1120|T00|p=Actinobacteria:1.00|g=Corynebacterineae:1.00	6	6	0	0	0
P1120|T00|p=Proteobacteria:1.00|g=Delftia:0.42	4	0	2	0	4
P1120|T00|p=Proteobacteria:1.00|g=Leclercia:0.60	2	0	0	0	2
P1120|T00|p=Proteobacteria:1.00|g=Rhodanobacter:1.00	4	4	0	0	0
P1120|T00|p=Proteobacteria:0.89|g=Escherichia/Shigella:0.45	13	0	4	0	13
P1120|T00|p=Proteobacteria:1.00|g=Rhodanobacter:1.00	58	58	0	0	0
P1120|T00|p=Proteobacteria:1.00|g=Sphingomonas:0.50	3	0	1	0	3
P1120|T00|p=Firmicutes:0.64|g=Allobacillus:0.24	2	0	0	0	2
P1120|T00|p=Proteobacteria:1.00|g=Rhodanobacter:0.96	2	2	0	0	0
P1120|T00|p=Bacteroidetes:0.99|g=Cloacibacterium:0.99	4	4	0	0	0
P1120|T00|p=Bacteroidetes:1.00|g=Pedobacter:0.99	6	6	0	0	0
P1120|T00|p=Proteobacteria:0.98|g=Novosphingobium:0.84	17	17	0	0	0
P1120|T00|p=Proteobacteria:1.00|g=Pandoraea:1.00	15	15	0	0	0
P1120|T00|p=Proteobacteria:0.99|g=Yokenella:0.61	2	0	0	0	2
P1120|T00|p=Proteobacteria:1.00|g=Acinetobacter:1.00	26	26	0	0	0
P1120|T00|p=Firmicutes:1.00|g=Listeria:1.00	3	3	0	0	0
P1120|T00|p=Proteobacteria:1.00|g=Escherichia/Shigella:0.71	6	0	0	0	6
P1120|T00|p=Firmicutes:0.73|g=Listeria:0.73	10	0	0	0	10
P1120|T00|p=Actinobacteria:1.00|g=Corynebacterineae:1.00	3	3	0	0	0
P1120|T00|p=Bacteroidetes:1.00|g=Prevotella:1.00	2	2	0	0	0
P1120|T00|p=Proteobacteria:1.00|g=Pseudomonas:0.95	25	25	0	0	0
P1120|T00|p=Proteobacteria:0.65|g=Frateuria:0.38	7	0	0	0	7
P1120|T00|p=Proteobacteria:1.00|g=Methylophilus:1.00	7	7	0	0	0
P1120|T00|p=Proteobacteria:1.00|g=Aquabacterium:1.00	3	3	0	0	0
P1120|T00|p=Bacteroidetes:1.00|g=Hymenobacter:1.00	2	2	0	0	0
P1120|T00|p=Proteobacteria:0.97|g=Hephaestia:0.24	16	0	2	0	16
P1120|T00|p=Proteobacteria:0.59|g=Thiopseudomonas:0.29	14	0	0	0	14
P1120|T00|p=Proteobacteria:0.59|g=Variovorax:0.48	2	0	0	0	2
P1120|T00|p=Proteobacteria:0.49|g=Alicycliphilus:0.10	2	0	1	0	2
P1120|T00|p=Firmicutes:0.68|g=Allobacillus:0.50	2	0	0	0	2
P1120|T00|p=Firmicutes:0.72|g=Bacillus:0.67	2	0	0	0	2
P1120|T00|p=Actinobacteria:1.00|g=Corynebacterineae:1.00	8	8	0	0	0
P1120|T00|p=Proteobacteria:1.00|g=Rhodanobacter:1.00	857	857	0	0	0
P1120|T00|p=Proteobacteria:1.00|g=Dechloromonas:0.59	11	0	0	0	11
P1120|T00|p=Firmicutes:0.61|g=Allobacillus:0.21	12	0	1	0	12
P1120|T00|p=Proteobacteria:1.00|g=Sphingobium:0.74	9	8	0	0	1
P1120|T00|p=Proteobacteria:1.00|g=Methylobacterium:1.00	14	14	0	0	0
P1120|T00|p=Proteobacteria:1.00|g=Pandoraea:1.00	2	2	0	0	0
P1120|T00|p=Proteobacteria:0.55|g=Diaphorobacter:0.53	10	0	1	0	10
P1120|T00|p=Proteobacteria:1.00|g=Diaphorobacter:0.94	223	13	0	0	210
P1120|T00|p=Proteobacteria:0.91|g=Variovorax:0.27	13	0	6	0	13
P1120|T00|p=Firmicutes:0.90|g=Bacillus:0.89	3	2	0	0	1
P1120|T00|p=Firmicutes:0.93|g=Lactobacillus:0.93	7	5	0	0	2
P1120|T00|p=Proteobacteria:0.70|g=Azorhizophilus:0.48	3	0	0	0	3
P1120|T00|p=Proteobacteria:1.00|g=Salmonella:0.86	2	1	1	0	1
P1120|T00|p=Proteobacteria:1.00|g=Rhodanobacter:1.00	17	17	0	0	0
P1120|T00|p=Proteobacteria:0.77|g=Pseudocitrobacter:0.27	3	0	0	0	3
P1120|T00|p=Firmicutes:1.00|g=Staphylococcus:1.00	21	21	0	0	0
P1120|T00|p=Proteobacteria:1.00|g=Rhodanobacter:1.00	101	101	0	0	0
P1120|T00|p=Proteobacteria:0.52|g=Kinneretia:0.26	4	0	0	0	4
P1120|T00|p=Bacteroidetes:1.00|g=Niabella:0.91	10	10	0	0	0
P1120|T00|p=Proteobacteria:1.00|g=Delftia:1.00	3	3	0	0	0
P1120|T00|p=Planctomycetes:0.17|g=Candidatus_Brocadia:0.17	2	0	1	0	2
P1120|T00|p=Proteobacteria:1.00|g=Salmonella:0.74	2	1	0	0	1
P1120|T00|p=Actinobacteria:1.00|g=Micrococcineae:0.99	15	15	0	0	0
P1120|T00|p=Proteobacteria:0.41|g=Pelomonas:0.30	2	0	0	0	2
P1120|T00|p=Proteobacteria:1.00|g=Comamonas:0.92	2	2	0	0	0
P1120|T00|p=Proteobacteria:1.00|g=Acinetobacter:1.00	3	3	0	0	0
P1120|T00|p=Actinobacteria:1.00|g=Corynebacterineae:1.00	58	58	0	0	0
P1120|T00|p=Firmicutes:0.49|g=Bacillus:0.48	6	5	0	0	1
P1120|T00|p=Firmicutes:0.46|g=Allobacillus:0.15	2	0	0	0	2
P1120|T00|p=Aquificae:0.28|g=Hydrogenothermus:0.28	13	0	3	3	10
P1120|T00|p=Proteobacteria:1.00|g=Rhodanobacter:1.00	449	449	0	0	0
P1120|T00|p=Proteobacteria:0.92|g=Escherichia/Shigella:0.91	8	8	0	0	0
P1120|T00|p=Firmicutes:1.00|g=Streptococcus:1.00	2	2	0	0	0
P1120|T00|p=Proteobacteria:0.93|g=Leclercia:0.80	14	4	0	0	10
P1120|T00|p=Proteobacteria:1.00|g=Nevskia:1.00	15	15	0	0	0
P1120|T00|p=Proteobacteria:1.00|g=Rhodanobacter:1.00	3	3	0	0	0
P1120|T00|p=Crenarchaeota:0.17|g=Sulfophobococcus:0.15	14	0	9	2	12
P1120|T00|p=Proteobacteria:0.48|g=Diaphorobacter:0.43	2	0	0	0	2
P1120|T00|p=Proteobacteria:0.63|g=Serpens:0.22	3	0	0	0	3
P1120|T00|p=Proteobacteria:1.00|g=Escherichia/Shigella:1.00	10	10	0	0	0
P1120|T00|p=Firmicutes:0.46|g=Bacillus:0.46	2	0	0	0	2
P1120|T00|p=Proteobacteria:0.27|g=Aestuariispira:0.16	2	0	0	0	2
P1120|T00|p=Firmicutes:1.00|g=Listeria:1.00	2	2	0	0	0
P1120|T00|p=Proteobacteria:1.00|g=Pseudomonas:1.00	10	10	0	0	0
P1120|T00|p=Proteobacteria:1.00|g=Ralstonia:1.00	44	44	0	0	0
P1120|T00|p=Proteobacteria:1.00|g=Escherichia/Shigella:1.00	271	271	0	0	0
P1120|T00|p=Proteobacteria:1.00|g=Rhodanobacter:1.00	22	22	0	0	0
P1120|T00|p=Proteobacteria:0.78|g=Azomonas:0.40	2	0	1	0	2
P1120|T00|p=Proteobacteria:1.00|g=Pandoraea:1.00	2	2	0	0	0
P1120|T00|p=Firmicutes:0.43|g=Allobacillus:0.22	4	0	0	0	4
P1120|T00|p=Firmicutes:0.70|g=Bacillus:0.67	100	90	0	0	10
P1120|T00|p=Proteobacteria:0.90|g=Pelomonas:0.75	4	0	0	0	4
P1120|T00|p=Euryarchaeota:0.05|g=Methanomassiliicoccus:0.05	40	0	35	2	38
P1120|T00|p=Proteobacteria:0.85|g=Yokenella:0.59	10	0	0	0	10
P1120|T00|p=Proteobacteria:1.00|g=Pseudomonas:1.00	23	23	0	0	0
P1120|T00|p=Proteobacteria:0.60|g=Rosenbergiella:0.12	2	0	1	0	2
P1120|T00|p=Proteobacteria:1.00|g=Comamonas:0.61	7	0	5	0	5
P1120|T00|p=Proteobacteria:1.00|g=Bradyrhizobium:0.54	32	28	0	0	4
P1120|T00|f=Unknown:0.00|g=Unknown:0.00	27	0	0	14	14
P1120|T00|p=Proteobacteria:1.00|g=Ralstonia:1.00	2	2	0	0	0
P1120|T00|p=Firmicutes:1.00|g=Anoxybacillus:0.99	10	10	0	0	0
P1120|T00|p=Proteobacteria:1.00|g=Pseudomonas:0.83	18	18	0	0	0
P1120|T00|p=Firmicutes:0.87|g=Anaerotruncus:0.20	16	0	2	0	16
P1120|T00|p=Proteobacteria:1.00|g=Pelomonas:1.00	4	4	0	0	0
P1120|T00|p=Crenarchaeota:0.19|g=Thermocladium:0.10	2	0	0	0	2
P1120|T00|p=Firmicutes:1.00|g=Lactobacillus:1.00	4	4	0	0	0
P1120|T00|p=Proteobacteria:1.00|g=Variovorax:1.00	3	3	0	0	0
P1120|T00|p=Actinobacteria:1.00|g=Corynebacterineae:1.00	35	35	0	0	0
P1120|T00|p=Firmicutes:0.90|g=Lactobacillus:0.90	4	4	0	0	0
P1120|T00|p=Bacteroidetes:1.00|g=Cloacibacterium:1.00	3	3	0	0	0
P1120|T00|p=Proteobacteria:1.00|g=Rhodanobacter:1.00	24	24	0	0	0
P1120|T00|p=Proteobacteria:1.00|g=Pandoraea:1.00	24	24	0	0	0
P1120|T00|p=Proteobacteria:1.00|g=Pectobacterium:0.99	3	3	0	0	0
P1120|T00|p=Crenarchaeota:0.07|g=Thermofilum:0.07	3	0	0	0	3
P1120|T00|p=Proteobacteria:0.73|g=Leclercia:0.42	3	0	0	0	3
P1120|T00|p=Deinococcus-Thermus:1.00|g=Deinococcus:1.00	10	10	0	0	0
P1120|T00|p=Proteobacteria:0.96|g=Azorhizophilus:0.33	8	0	0	0	8
P1120|T00|p=Firmicutes:0.91|g=Bacillus:0.91	2	2	0	0	0
P1120|T00|p=Actinobacteria:1.00|g=Actinomycineae:1.00	7	7	0	0	0
P1120|T00|p=Proteobacteria:0.97|g=Pelomonas:0.56	2	0	0	0	2
P1120|T00|p=Firmicutes:0.70|g=Allobacillus:0.58	2	0	0	0	2
P1120|T00|p=Proteobacteria:1.00|g=Comamonas:0.75	6	1	4	0	5
P1120|T00|p=Proteobacteria:1.00|g=Pseudomonas:0.98	3	3	0	0	0
P1120|T00|p=Proteobacteria:1.00|g=Nitrobacter:0.33	51	0	45	0	49
P1120|T00|p=Proteobacteria:1.00|g=Pandoraea:1.00	7	7	0	0	0
P1120|T00|p=Proteobacteria:1.00|g=Pelomonas:0.92	5	5	0	0	0
P1120|T00|p=Proteobacteria:1.00|g=Rhodanobacter:0.99	3	3	0	0	0
P1120|T00|p=Proteobacteria:0.51|g=Ralstonia:0.35	8	0	0	0	8
P1120|T00|p=Proteobacteria:0.72|g=Pandoraea:0.72	2	0	0	0	2
P1120|T00|p=Proteobacteria:1.00|g=Nitrobacter:0.39	36	0	25	0	36
P1120|T00|p=Proteobacteria:1.00|g=Rhodanobacter:0.94	3	3	0	0	0
P1120|T00|p=Firmicutes:0.67|g=Listeria:0.67	3	0	1	0	3
P1120|T00|p=Proteobacteria:1.00|g=Dyella:0.76	6	1	0	0	5
P1120|T00|p=Proteobacteria:1.00|g=Paracoccus:0.66	3	2	0	0	1
P1120|T00|p=Proteobacteria:1.00|g=Rhodanobacter:0.99	2	2	0	0	0
P1120|T00|p=Proteobacteria:1.00|g=Rhodanobacter:0.99	9	9	0	0	0
P1120|T00|p=Proteobacteria:1.00|g=Rhodanobacter:0.96	2	2	0	0	0
P1120|T00|p=Bacteroidetes:1.00|g=Cloacibacterium:0.48	55	0	0	0	55
P1120|T00|p=Proteobacteria:1.00|g=Delftia:1.00	3	3	0	0	0
P1120|T00|p=Proteobacteria:1.00|g=Delftia:0.96	22	22	0	0	0
P1120|T00|p=Proteobacteria:1.00|g=Rhodanobacter:1.00	24	24	0	0	0
P1120|T00|p=Proteobacteria:1.00|g=Escherichia/Shigella:1.00	228	228	0	0	0
P1120|T00|p=Bacteroidetes:1.00|g=Cloacibacterium:1.00	22	22	0	0	0
P1120|T00|p=Proteobacteria:1.00|g=Escherichia/Shigella:1.00	6	6	0	0	0
P1120|T00|p=Firmicutes:1.00|g=Listeria:1.00	6	6	0	0	0
P1120|T00|p=Bacteroidetes:0.25|g=Anaerophaga:0.15	9	0	0	0	9
P1120|T00|p=Proteobacteria:1.00|g=Rhodanobacter:1.00	2	2	0	0	0
P1120|T00|p=Firmicutes:0.09|g=Halocella:0.09	17	0	9	7	10
P1120|T00|p=Proteobacteria:1.00|g=Rhodanobacter:0.97	2	2	0	0	0
P1120|T00|p=Proteobacteria:1.00|g=Rhodanobacter:0.99	3	3	0	0	0
P1120|T00|p=Firmicutes:0.98|g=Lactobacillus:0.98	2	2	0	0	0
P1120|T00|f=Unknown:0.00|g=Unknown:0.00	43	0	0	22	22
P1120|T00|p=Proteobacteria:1.00|g=Rhodanobacter:0.86	2	2	0	0	0
P1120|T00|p=Proteobacteria:1.00|g=Rhodanobacter:0.96	2	2	0	0	0
P1120|T00|p=Proteobacteria:1.00|g=Sphingomonas:0.99	10	10	0	0	0
P1120|T00|p=Proteobacteria:0.70|g=Cosenzaea:0.32	8	0	0	0	8
P1120|T00|p=Proteobacteria:0.94|g=Escherichia/Shigella:0.44	2	0	0	0	2
P1120|T00|p=Proteobacteria:0.73|g=Yokenella:0.46	3	0	0	0	3
P1120|T00|p=Firmicutes:0.92|g=Bacillus:0.91	10	10	0	0	0
P1120|T00|p=Firmicutes:0.98|g=Lactobacillus:0.98	2	2	0	0	0
P1120|T00|p=Proteobacteria:0.82|g=Azorhizophilus:0.34	3	0	0	0	3
P1120|T00|p=Crenarchaeota:0.18|g=Sulfurisphaera:0.10	18	0	12	0	18
P1120|T00|p=Chloroflexi:0.06|g=Thermoflexus:0.06	2	0	0	0	2
P1120|T00|p=Firmicutes:0.33|g=Lactobacillus:0.33	2	0	0	0	2
P1120|T00|p=Proteobacteria:1.00|g=Rhodanobacter:1.00	11	11	0	0	0
P1120|T00|p=Firmicutes:0.63|g=Bacillus:0.61	2	0	0	0	2
P1120|T00|p=Proteobacteria:0.88|g=Burkholderia:0.86	2	2	0	0	0
P1120|T00|p=Proteobacteria:1.00|g=Phenylobacterium:0.99	2	2	0	0	0
P1120|T00|p=Planctomycetes:1.00|g=Thermogutta:0.78	2	0	0	0	2
P1120|T00|p=Proteobacteria:1.00|g=Pseudomonas:1.00	4	4	0	0	0
P1120|T00|p=Proteobacteria:1.00|g=Rhodanobacter:0.99	19	19	0	0	0
P1120|T00|p=Proteobacteria:1.00|g=Rhodanobacter:0.97	10	10	0	0	0
P1120|T00|p=Proteobacteria:1.00|g=Rhodanobacter:0.99	6	6	0	0	0
P1120|T00|p=Proteobacteria:1.00|g=Variovorax:1.00	7	7	0	0	0
P1120|T00|p=Firmicutes:1.00|g=Clostridium_sensu_stricto:0.99	10	9	0	0	1
P1120|T00|p=Proteobacteria:0.97|g=Brachymonas:0.69	5	0	0	0	5
P1120|T00|p=Proteobacteria:1.00|g=Rhodanobacter:1.00	2	2	0	0	0
P1120|T00|p=Firmicutes:0.76|g=Bacillus:0.75	2	1	0	0	1
P1120|T00|p=Proteobacteria:1.00|g=Rhodanobacter:1.00	19	19	0	0	0
P1120|T00|p=Proteobacteria:1.00|g=Rhodanobacter:1.00	2	2	0	0	0
P1120|T00|p=Crenarchaeota:0.10|g=Thermocladium:0.05	8	0	7	0	8
P1120|T00|p=Proteobacteria:1.00|g=Sphingomonas:0.89	9	9	0	0	0
P1120|T00|p=Firmicutes:0.84|g=Lactobacillus:0.84	3	3	0	0	0
P1120|T00|p=Proteobacteria:0.94|g=Methylobacterium:0.94	93	93	0	0	0
P1120|T00|p=Proteobacteria:1.00|g=Escherichia/Shigella:1.00	7	7	0	0	0
P1120|T00|p=Actinobacteria:1.00|g=Micrococcineae:1.00	7	7	0	0	0
P1120|T00|p=Proteobacteria:1.00|g=Ralstonia:1.00	2	2	0	0	0
P1120|T00|p=Crenarchaeota:0.08|g=Sulfophobococcus:0.04	3	0	2	0	3
P1120|T00|f=Unknown:0.00|g=Unknown:0.00	15	0	0	8	8
P1120|T00|p=Proteobacteria:0.97|g=Yokenella:0.55	3	0	0	0	3
P1120|T00|p=Proteobacteria:1.00|g=Diaphorobacter:0.98	15	13	0	0	2
P1120|T00|p=Proteobacteria:0.20|g=Sandaracinus:0.20	2	0	0	0	2
P1120|T00|p=Firmicutes:0.63|g=Anaerobacter:0.33	2	0	0	0	2
P1120|T00|p=Bacteroidetes:1.00|g=Chryseobacterium:1.00	7	7	0	0	0
P1120|T00|p=Proteobacteria:1.00|g=Rhodanobacter:0.99	3	3	0	0	0
P1120|T00|p=Proteobacteria:1.00|g=Acidovorax:0.98	65	65	0	0	0
P1120|T00|p=Proteobacteria:1.00|g=Dyella:0.81	108	4	0	0	104
P1120|T00|p=Proteobacteria:0.90|g=Leclercia:0.48	2	0	0	0	2
P1120|T00|p=Proteobacteria:1.00|g=Rhodanobacter:1.00	53	53	0	0	0
P1120|T00|p=Proteobacteria:1.00|g=Variovorax:0.99	50	50	0	0	0
P1120|T00|p=Proteobacteria:1.00|g=Rhodanobacter:0.99	2	2	0	0	0
P1120|T00|p=Firmicutes:0.33|g=Allobacillus:0.28	2	0	0	0	2
P1120|T00|p=Firmicutes:1.00|g=Lactobacillus:1.00	2	2	0	0	0
P1120|T00|p=Actinobacteria:1.00|g=Micrococcineae:1.00	5	5	0	0	0
P1120|T00|p=Proteobacteria:1.00|g=Rhodanobacter:0.96	5	5	0	0	0
P1120|T00|p=Proteobacteria:0.01|g=Lawsonia:0.01	13	0	10	2	11
P1120|T00|p=Proteobacteria:1.00|g=Aeromonas:1.00	2	2	0	0	0
P1120|T00|p=Proteobacteria:1.00|g=Bosea:1.00	112	112	0	0	0
P1120|T00|p=Proteobacteria:1.00|g=Rhodanobacter:0.97	10	10	0	0	0
P1120|T00|p=Firmicutes:0.98|g=Bacillus:0.98	7	7	0	0	0
P1120|T00|p=Proteobacteria:0.90|g=Pseudocitrobacter:0.60	3	0	0	0	3
P1120|T00|p=Bacteroidetes:1.00|g=Flavobacterium:1.00	2	2	0	0	0
P1120|T00|p=Firmicutes:0.82|g=Lactobacillus:0.81	4	2	0	0	2
P1120|T00|p=Firmicutes:1.00|g=Bacillus:0.99	83	83	0	0	0
P1120|T00|p=Proteobacteria:0.74|g=Aquabacterium:0.41	3	0	0	0	3
P1120|T00|p=Proteobacteria:0.99|g=Rhodanobacter:0.96	2	2	0	0	0
P1120|T00|p=Proteobacteria:0.95|g=Yokenella:0.23	3	0	1	0	3
P1120|T00|p=Bacteroidetes:1.00|g=Cloacibacterium:1.00	3	3	0	0	0
P1120|T00|p=Proteobacteria:1.00|g=Massilia:1.00	3	3	0	0	0
P1120|T00|p=Proteobacteria:1.00|g=Rhizorhabdus:0.59	2	0	1	0	2
P1120|T00|p=Firmicutes:0.53|g=Halalkalibacillus:0.32	2	0	0	0	2
P1120|T00|p=Proteobacteria:1.00|g=Rhodanobacter:0.95	6	6	0	0	0
P1120|T00|p=Firmicutes:0.89|g=Bacillus:0.88	17	17	0	0	0
P1120|T00|p=Spirochaetes:0.16|g=Exilispira:0.16	16	0	1	0	16
P1120|T00|p=Proteobacteria:1.00|g=Diaphorobacter:0.82	337	84	1	0	253
P1120|T00|p=Firmicutes:1.00|g=Lactobacillus:1.00	4	4	0	0	0
P1120|T00|p=Proteobacteria:1.00|g=Rhodanobacter:1.00	23	23	0	0	0
P1120|T00|p=Firmicutes:0.99|g=Lactobacillus:0.99	6	6	0	0	0
P1120|T00|p=Firmicutes:0.68|g=Anaerobacillus:0.55	2	0	0	0	2
P1120|T00|p=Proteobacteria:0.96|g=Pseudocitrobacter:0.46	11	0	0	0	11
P1120|T00|p=Proteobacteria:1.00|g=Pelomonas:1.00	6	6	0	0	0
P1120|T00|p=Proteobacteria:1.00|g=Diaphorobacter:0.95	2	2	0	0	0
P1120|T00|p=Firmicutes:0.39|g=Allobacillus:0.28	9	0	0	0	9
P1120|T00|p=Firmicutes:0.52|g=Lactobacillus:0.50	8	0	0	0	8
P1120|T00|p=Firmicutes:0.79|g=Allobacillus:0.64	4	0	0	0	4
P1120|T00|p=Proteobacteria:1.00|g=Rhodanobacter:1.00	4	4	0	0	0
P1120|T00|p=Crenarchaeota:0.24|g=Caldivirga:0.15	6	0	1	0	6
P1120|T00|p=Proteobacteria:0.50|g=Vulgatibacteraceae:0.32	2	0	0	0	2
P1120|T00|p=Proteobacteria:0.98|g=Novosphingobium:0.90	73	73	0	0	0
P1120|T00|p=Proteobacteria:1.00|g=Rhodanobacter:0.99	2	2	0	0	0
P1120|T00|p=Crenarchaeota:0.04|g=Caldivirga:0.02	4	0	3	0	4
P1120|T00|p=Firmicutes:0.90|g=Bacillus:0.90	16	16	0	0	0
P1120|T00|p=Proteobacteria:1.00|g=Ralstonia:1.00	3	3	0	0	0
P1120|T00|p=Proteobacteria:0.99|g=Vampirovibrio:0.99	21	21	0	0	0
P1120|T00|p=Proteobacteria:1.00|g=Rhodanobacter:0.96	4	4	0	0	0
P1120|T00|p=Proteobacteria:0.99|g=Azorhizophilus:0.29	2	0	0	0	2
P1120|T00|p=Proteobacteria:1.00|g=Rhodanobacter:0.98	27	27	0	0	0
P1120|T00|p=Planctomycetes:0.07|g=Zavarzinella:0.07	56	0	28	6	50
P1120|T00|p=Proteobacteria:1.00|g=Rhodanobacter:0.99	2	2	0	0	0
P1120|T00|p=Proteobacteria:0.98|g=Sphingobium:0.76	45	10	0	0	35
P1120|T00|f=Unknown:0.00|g=Unknown:0.00	35	0	0	18	18
P1120|T00|p=Proteobacteria:1.00|g=Ralstonia:1.00	2	2	0	0	0
P1120|T00|p=Proteobacteria:1.00|g=Diaphorobacter:0.94	2	2	0	0	0
P1120|T00|p=Proteobacteria:0.94|g=Fulvimonas:0.34	5	0	1	0	5
P1120|T00|p=Proteobacteria:0.95|g=Rhodanobacter:0.67	2	0	0	0	2
P1120|T00|p=Firmicutes:0.70|g=Flavonifractor:0.07	3	0	1	0	3
P1120|T00|p=Proteobacteria:0.95|g=Pelomonas:0.74	4	2	0	0	2
P1120|T00|p=Firmicutes:0.85|g=Bacillus:0.84	2	2	0	0	0
P1120|T00|p=Firmicutes:0.73|g=Bacillus:0.71	2	1	0	0	1
P1120|T00|f=Unknown:0.00|g=Unknown:0.00	21	0	0	11	11
P1120|T00|p=Proteobacteria:1.00|g=Rhodanobacter:0.94	4	4	0	0	0
P1120|T00|p=Crenarchaeota:0.12|g=Caldisphaera:0.12	4	0	0	0	4
P1120|T00|p=Planctomycetes:0.13|g=Zavarzinella:0.13	51	0	3	0	51
P1120|T00|p=Proteobacteria:0.86|g=Pluralibacter:0.48	2	0	0	0	2
P1120|T00|p=Planctomycetes:0.04|g=Candidatus_Scalindua:0.03	6	0	2	0	6
P1120|T00|p=Actinobacteria:1.00|g=Micrococcineae:1.00	7	7	0	0	0
P1120|T00|p=Bacteroidetes:1.00|g=Chryseobacterium:1.00	2	2	0	0	0
P1120|T00|p=Proteobacteria:1.00|g=Rhodanobacter:0.96	4	4	0	0	0
P1120|T00|p=Bacteroidetes:1.00|g=Cloacibacterium:1.00	5	5	0	0	0
P1120|T00|p=Firmicutes:0.66|g=Enterococcus:0.62	5	0	0	0	5
P1120|T00|p=Proteobacteria:1.00|g=Rhodanobacter:0.99	44	44	0	0	0
P1120|T00|p=Proteobacteria:1.00|g=Diaphorobacter:0.79	195	20	0	0	175
P1120|T00|p=Chlamydiae:0.23|g=Parachlamydia:0.23	3	0	0	0	3
P1120|T00|p=Proteobacteria:0.99|g=Escherichia/Shigella:0.83	8	3	0	0	5
P1120|T00|p=Actinobacteria:1.00|g=Propionibacterineae:1.00	2	2	0	0	0
P1120|T00|p=Proteobacteria:1.00|g=Delftia:0.99	2	2	0	0	0
P1120|T00|p=Firmicutes:0.71|g=Lacticigenium:0.36	5	0	0	0	5
P1120|T00|p=Proteobacteria:1.00|g=Afipia:0.35	35	0	30	0	35
P1120|T00|p=Proteobacteria:1.00|g=Pseudomonas:0.97	27	26	0	0	1
P1120|T00|p=Proteobacteria:1.00|g=Rhodanobacter:0.97	3	3	0	0	0
P1120|T00|p=Firmicutes:0.90|g=Lactobacillus:0.89	2	2	0	0	0
P1120|T00|p=Proteobacteria:1.00|g=Paracoccus:0.72	2	1	0	0	1
P1120|T00|p=Proteobacteria:1.00|g=Rhodanobacter:1.00	4	4	0	0	0
P1120|T00|p=Proteobacteria:1.00|g=Rhodanobacter:0.99	3	3	0	0	0
P1120|T00|p=Bacteroidetes:0.98|g=Barnesiella:0.58	253	0	3	0	253
P1120|T00|p=Proteobacteria:0.23|g=Endobacter:0.12	4	0	0	0	4
P1120|T00|p=Proteobacteria:1.00|g=Diaphorobacter:0.91	17	5	0	0	12
P1120|T00|p=Firmicutes:0.80|g=Lactobacillus:0.79	3	2	0	0	1
P1120|T00|p=Proteobacteria:1.00|g=Comamonas:0.81	2	1	0	0	1
P1120|T00|p=Proteobacteria:1.00|g=Pseudomonas:0.91	2	2	0	0	0
P1120|T00|p=Chloroflexi:1.00|g=Caldilinea:1.00	18	18	0	0	0
P1120|T00|p=Proteobacteria:1.00|g=Rhodanobacter:0.86	2	2	0	0	0
P1120|T00|p=Proteobacteria:1.00|g=Rhodanobacter:1.00	13	13	0	0	0
P1120|T00|p=Proteobacteria:0.96|g=Afipia:0.31	5	0	4	0	5
P1120|T00|p=Proteobacteria:1.00|g=Ralstonia:1.00	444	444	0	0	0
P1120|T00|p=Proteobacteria:0.46|g=Cosenzaea:0.28	6	0	2	0	6
P1120|T00|p=Proteobacteria:1.00|g=Aquabacterium:1.00	2	2	0	0	0
P1120|T00|p=Planctomycetes:0.15|g=Zavarzinella:0.15	5	0	0	0	5
P1120|T00|p=Proteobacteria:1.00|g=Leclercia:0.43	2	0	0	0	2
P1120|T00|p=Proteobacteria:1.00|g=Rhodanobacter:0.99	3	3	0	0	0
P1120|T00|p=Proteobacteria:1.00|g=Rhodanobacter:0.93	2	2	0	0	0
P1120|T00|p=Proteobacteria:1.00|g=Pandoraea:1.00	2	2	0	0	0
P1120|T00|p=Proteobacteria:0.57|g=Azorhizophilus:0.23	10	0	0	0	10
P1120|T00|p=Firmicutes:0.80|g=Bacillus:0.80	3	3	0	0	0
P1120|T00|p=Proteobacteria:1.00|g=Comamonas:0.97	14	14	0	0	0
P1120|T00|p=Proteobacteria:1.00|g=Rhodanobacter:1.00	36	36	0	0	0
P1120|T00|p=Firmicutes:0.96|g=Lactobacillus:0.96	2	2	0	0	0
P1120|T00|p=Firmicutes:0.35|g=Nosocomiicoccus:0.30	7	0	0	0	7
P1120|T00|p=Firmicutes:0.79|g=Bacillus:0.77	3	2	0	0	1
P1120|T00|p=Proteobacteria:1.00|g=Rhodanobacter:0.97	12	12	0	0	0
P1120|T00|p=Firmicutes:0.55|g=Bacillus:0.45	2	0	0	0	2
P1120|T00|p=Proteobacteria:1.00|g=Salmonella:0.70	2	0	0	0	2
P1120|T00|p=Planctomycetes:0.27|g=Schlesneria:0.13	5	0	0	0	5
P1120|T00|p=Proteobacteria:1.00|g=Pseudoalteromonas:1.00	4	4	0	0	0
P1120|T00|p=Firmicutes:0.49|g=Lactobacillus:0.48	2	0	0	0	2
P1120|T00|p=Proteobacteria:1.00|g=Ralstonia:0.99	2	2	0	0	0
P1120|T00|p=Proteobacteria:1.00|g=Rhodanobacter:1.00	71	71	0	0	0
P1120|T00|p=Proteobacteria:1.00|g=Rhodanobacter:1.00	5	5	0	0	0
P1120|T00|p=Proteobacteria:1.00|g=Acinetobacter:1.00	2	2	0	0	0
P1120|T00|p=Proteobacteria:1.00|g=Rhodanobacter:1.00	2	2	0	0	0
P1120|T00|p=Proteobacteria:1.00|g=Escherichia/Shigella:1.00	4	4	0	0	0
P1120|T00|p=Proteobacteria:1.00|g=Rhodanobacter:0.96	7	7	0	0	0
P1120|T00|p=Proteobacteria:1.00|g=Pelomonas:1.00	2	2	0	0	0
P1120|T00|p=Proteobacteria:1.00|g=Ralstonia:1.00	3	3	0	0	0
P1120|T00|p=Proteobacteria:1.00|g=Diaphorobacter:0.84	4	4	0	0	0
P1120|T00|p=Proteobacteria:1.00|g=Rhodanobacter:1.00	2	2	0	0	0
P1120|T00|p=Proteobacteria:1.00|g=Diaphorobacter:0.92	2	1	0	0	1
P1120|T00|p=Planctomycetes:0.12|g=Pirellula:0.04	2	0	1	0	2
P1120|T00|p=Firmicutes:0.95|g=Bacillus:0.95	2	2	0	0	0
P1120|T00|p=Proteobacteria:1.00|g=Rhodanobacter:0.96	5	5	0	0	0
P1120|T00|p=Proteobacteria:0.08|g=Desulfospira:0.08	7	0	6	0	7
P1120|T00|p=Firmicutes:0.40|g=Allobacillus:0.22	6	0	3	0	6
P1120|T00|p=Proteobacteria:1.00|g=Diaphorobacter:0.94	2	2	0	0	0
P1120|T00|p=Tenericutes:0.08|g=Asteroleplasma:0.08	6	0	0	0	6
P1120|T00|p=Proteobacteria:1.00|g=Paracoccus:0.99	8	8	0	0	0
P1120|T00|p=Proteobacteria:1.00|g=Rhodanobacter:1.00	539	539	0	0	0
P1120|T00|p=Proteobacteria:1.00|g=Rhodanobacter:0.99	27	27	0	0	0
P1120|T00|p=Planctomycetes:0.12|g=Pirellula:0.11	5	0	0	0	5
P1120|T00|p=Proteobacteria:1.00|g=Rhodanobacter:0.99	15	15	0	0	0
P1120|T00|p=Proteobacteria:1.00|g=Rhodanobacter:0.97	3	3	0	0	0
P1120|T00|p=Proteobacteria:1.00|g=Variovorax:0.99	2	2	0	0	0
P1120|T00|p=Proteobacteria:0.98|g=Afipia:0.51	37	0	21	0	37
P1120|T00|p=Proteobacteria:1.00|g=Aeromonas:1.00	2	2	0	0	0
P1120|T00|p=Actinobacteria:1.00|g=Pseudonocardineae:1.00	2	2	0	0	0
P1120|T00|p=Proteobacteria:1.00|g=Escherichia/Shigella:1.00	7	7	0	0	0
P1120|T00|p=Proteobacteria:1.00|g=Ottowia:0.87	38	38	0	0	0
P1120|T00|p=Firmicutes:0.12|g=Falsibacillus:0.11	19	0	16	0	19
P1120|T00|p=Proteobacteria:1.00|g=Variovorax:0.99	38	38	0	0	0
P1120|T00|p=Euryarchaeota:0.07|g=Halonotius:0.07	16	0	3	3	13
P1120|T00|p=Proteobacteria:1.00|g=Rhodanobacter:1.00	2	2	0	0	0
P1120|T00|p=Bacteroidetes:0.06|g=Pseudarcicella:0.06	2	0	1	0	2
P1120|T00|p=Bacteroidetes:1.00|g=Cloacibacterium:1.00	159	159	0	0	0
P1120|T00|p=Proteobacteria:1.00|g=Pandoraea:1.00	10	10	0	0	0
P1120|T00|p=Aquificae:0.21|g=Hydrogenothermus:0.21	10	0	2	2	8
P1120|T00|p=Proteobacteria:0.94|g=Pelomonas:0.54	5	2	0	0	3
P1120|T00|p=Firmicutes:0.51|g=Catellicoccus:0.36	6	0	0	0	6
P1120|T00|p=Proteobacteria:1.00|g=Rhodanobacter:1.00	2	2	0	0	0
P1120|T00|p=Firmicutes:0.09|g=Halocella:0.09	4	0	0	0	4
P1120|T00|p=Proteobacteria:0.97|g=Extensimonas:0.27	13	0	6	0	13
P1120|T00|p=Proteobacteria:1.00|g=Variovorax:0.88	48	46	0	0	2
P1120|T00|p=Proteobacteria:0.99|g=Novosphingobium:0.97	31	31	0	0	0
P1120|T00|f=Unknown:0.00|g=Unknown:0.00	5	0	0	3	3
P1120|T00|p=Proteobacteria:1.00|g=Pseudomonas:1.00	10	10	0	0	0
P1120|T00|f=Unknown:0.00|g=Unknown:0.00	3	0	0	2	2
P1120|T00|p=Bacteroidetes:1.00|g=Cloacibacterium:1.00	15	15	0	0	0
P1120|T00|p=Proteobacteria:0.77|g=Escherichia/Shigella:0.44	2	0	0	0	2
P1120|T00|p=Bacteroidetes:1.00|g=Cloacibacterium:1.00	852	852	0	0	0
P1120|T00|p=Proteobacteria:1.00|g=Ottowia:0.84	4	4	0	0	0
P1120|T00|p=Bacteroidetes:0.99|g=Cloacibacterium:0.98	28	28	0	0	0
P1120|T00|p=Proteobacteria:1.00|g=Diaphorobacter:0.90	2	2	0	0	0
P1120|T00|p=Proteobacteria:1.00|g=Rhodanobacter:1.00	3	3	0	0	0
P1120|T00|p=Proteobacteria:1.00|g=Diaphorobacter:0.93	4	4	0	0	0
P1120|T00|p=Proteobacteria:1.00|g=Rhodanobacter:0.81	3	3	0	0	0
P1120|T00|p=Firmicutes:1.00|g=Faecalibacterium:0.74	2	0	0	0	2
P1120|T00|p=Proteobacteria:1.00|g=Escherichia/Shigella:1.00	2	2	0	0	0
P1120|T00|p=Proteobacteria:1.00|g=Rhodanobacter:1.00	3	3	0	0	0
P1120|T00|p=Proteobacteria:1.00|g=Rhizorhapis:0.56	2	0	1	0	1
P1120|T00|p=Proteobacteria:1.00|g=Rhodanobacter:1.00	3	3	0	0	0
P1120|T00|p=Firmicutes:0.93|g=Bacillus:0.93	2	2	0	0	0
P1120|T00|p=Proteobacteria:1.00|g=Rhodanobacter:0.98	2	2	0	0	0
P1120|T00|p=Proteobacteria:1.00|g=Escherichia/Shigella:1.00	2	2	0	0	0
P1120|T00|p=Proteobacteria:1.00|g=Rhodanobacter:1.00	12	12	0	0	0
P1120|T00|p=Proteobacteria:1.00|g=Rhodanobacter:0.99	29	29	0	0	0
P1120|T00|p=Firmicutes:0.36|g=Allobacillus:0.16	3	0	0	0	3
P1120|T00|p=Proteobacteria:0.53|g=Yokenella:0.34	6	0	0	0	6
P1120|T00|p=Firmicutes:0.53|g=Bacillus:0.44	2	1	0	0	1
P1120|T00|p=Firmicutes:1.00|g=Lactobacillus:1.00	2	2	0	0	0
P1120|T00|p=Proteobacteria:0.85|g=Rhodanobacter:0.57	7	0	1	0	7
P1120|T00|p=Proteobacteria:1.00|g=Pandoraea:1.00	3	3	0	0	0
P1120|T00|p=Proteobacteria:1.00|g=Rhodanobacter:0.99	2834	2834	0	0	0
P1120|T00|p=Firmicutes:0.73|g=Bacillus:0.64	3	1	0	0	2
P1120|T00|p=Proteobacteria:1.00|g=Rhodanobacter:1.00	4	4	0	0	0
P1120|T00|p=Firmicutes:0.87|g=Bacillus:0.87	5	5	0	0	0
P1120|T00|p=Proteobacteria:1.00|g=Pseudomonas:0.70	9	8	0	0	1
P1120|T00|p=Proteobacteria:1.00|g=Comamonas:0.96	8	8	0	0	0
P1120|T00|p=Firmicutes:1.00|g=Lactobacillus:1.00	21	21	0	0	0
P1120|T00|p=Proteobacteria:1.00|g=Rhodanobacter:1.00	9	9	0	0	0
P1120|T00|p=Proteobacteria:1.00|g=Rhodanobacter:0.97	241	241	0	0	0
P1120|T00|p=Firmicutes:1.00|g=Staphylococcus:1.00	12	12	0	0	0
P1120|T00|p=Proteobacteria:1.00|g=Rhodanobacter:0.98	2	2	0	0	0
P1120|T00|p=Firmicutes:0.39|g=Melissococcus:0.28	3	0	0	0	3
P1120|T00|f=Unknown:0.00|g=Unknown:0.00	9	0	0	5	5
P1120|T00|p=Proteobacteria:0.98|g=Escherichia/Shigella:0.39	2	0	0	0	2
P1120|T00|p=Firmicutes:0.94|g=Bacillus:0.92	117	117	0	0	0
P1120|T00|p=Proteobacteria:1.00|g=Rhodanobacter:1.00	263	263	0	0	0
P1120|T00|p=Proteobacteria:0.39|g=Aestuariispira:0.26	2	0	0	0	2
P1120|T00|p=Proteobacteria:1.00|g=Rhodanobacter:0.95	6	6	0	0	0
P1120|T00|p=Proteobacteria:1.00|g=Enterobacter:0.58	22	0	0	0	22
P1120|T00|p=Firmicutes:0.39|g=Allobacillus:0.18	6	0	0	0	6
P1120|T00|p=Proteobacteria:1.00|g=Acidovorax:0.60	5	0	0	0	5
P1120|T00|p=Proteobacteria:0.56|g=Pseudofulvimonas:0.25	4	0	2	0	4
P1120|T00|p=Proteobacteria:1.00|g=Rhodanobacter:0.98	6	6	0	0	0
P1120|T00|p=Proteobacteria:0.51|g=Phenylobacterium:0.51	3	0	0	0	3
P1120|T00|p=Chloroflexi:0.06|g=Thermoflexus:0.06	5	0	4	0	5
P1120|T00|p=Deinococcus-Thermus:0.37|g=Marinithermus:0.36	19	0	4	0	19
P1120|T00|p=Proteobacteria:1.00|g=Comamonas:0.64	2	0	1	0	2
P1120|T00|p=Proteobacteria:1.00|g=Escherichia/Shigella:0.88	7	7	0	0	0
P1120|T00|p=Proteobacteria:0.42|g=Paucimonas:0.38	2	0	0	0	2
P1120|T00|p=Firmicutes:1.00|g=Lactobacillus:1.00	3	3	0	0	0
P1120|T00|p=Firmicutes:0.32|g=Isobaculum:0.28	2	0	0	0	2
P1120|T00|p=Firmicutes:1.00|g=Staphylococcus:1.00	46	46	0	0	0
P1120|T00|p=Proteobacteria:1.00|g=Novosphingobium:0.99	455	455	0	0	0
P1120|T00|p=Proteobacteria:1.00|g=Rhodanobacter:1.00	5	5	0	0	0
P1120|T00|p=Proteobacteria:1.00|g=Rhodanobacter:0.99	6	6	0	0	0
P1120|T00|p=Proteobacteria:1.00|g=Acetobacter:1.00	2	2	0	0	0
P1120|T00|p=Planctomycetes:0.09|g=Candidatus_Brocadia:0.09	5	0	1	0	5
P1120|T00|p=Proteobacteria:1.00|g=Rhodanobacter:0.99	2	2	0	0	0
P1120|T00|p=Actinobacteria:1.00|g=Frankineae:1.00	2	2	0	0	0
P1120|T00|p=Proteobacteria:1.00|g=Pseudomonas:1.00	2	2	0	0	0
P1120|T00|p=Bacteroidetes:1.00|g=Riemerella:0.37	5	0	4	0	5
P1120|T00|f=Unknown:0.00|g=Unknown:0.00	7	0	0	4	4
P1120|T00|p=Firmicutes:0.98|g=Lactobacillus:0.97	2	2	0	0	0
P1120|T00|p=Proteobacteria:1.00|g=Pseudomonas:0.75	9	0	0	0	9
P1120|T00|p=Proteobacteria:1.00|g=Rhodanobacter:1.00	8	8	0	0	0
P1120|T00|p=Proteobacteria:1.00|g=Rhodanobacter:1.00	10	10	0	0	0
P1120|T00|p=Actinobacteria:1.00|g=Corynebacterineae:1.00	2	2	0	0	0
P1120|T00|p=Proteobacteria:1.00|g=Ralstonia:1.00	2	2	0	0	0
P1120|T00|p=Proteobacteria:1.00|g=Rhodanobacter:0.98	4	4	0	0	0
P1120|T00|p=Proteobacteria:1.00|g=Diaphorobacter:0.44	7	3	2	0	4
P1120|T00|p=Proteobacteria:1.00|g=Escherichia/Shigella:1.00	2	2	0	0	0
P1120|T00|p=Bacteroidetes:1.00|g=Chryseobacterium:0.94	2	2	0	0	0
P1120|T00|p=Proteobacteria:1.00|g=Bradyrhizobium:0.37	4	0	1	0	4
P1120|T00|p=Firmicutes:0.99|g=Lactobacillus:0.99	4	4	0	0	0
P1120|T00|p=Proteobacteria:1.00|g=Rhodanobacter:1.00	40	40	0	0	0
P1120|T00|p=Proteobacteria:0.99|g=Rhodanobacter:0.85	12	4	0	0	8
P1120|T00|p=Proteobacteria:1.00|g=Psychrobacter:1.00	5	5	0	0	0
P1120|T00|p=Proteobacteria:1.00|g=Hyphomicrobium:0.82	106	85	0	0	21
P1120|T00|p=Bacteroidetes:1.00|g=Chryseobacterium:1.00	2	2	0	0	0
P1120|T00|p=Proteobacteria:1.00|g=Rhodanobacter:1.00	2	2	0	0	0
P1120|T00|p=Proteobacteria:1.00|g=Salmonella:0.56	3	0	0	0	3
P1120|T00|p=Proteobacteria:0.26|g=Zhizhongheella:0.10	3	0	2	0	3
P1120|T00|p=Bacteroidetes:1.00|g=Cloacibacterium:1.00	2	2	0	0	0
P1120|T00|f=Unknown:0.00|g=Unknown:0.00	9	0	0	5	5
P1120|T00|p=Actinobacteria:1.00|g=Actinomycineae:1.00	13	13	0	0	0
P1120|T00|p=Proteobacteria:1.00|g=Diaphorobacter:0.94	3	2	0	0	1
P1120|T00|p=Proteobacteria:1.00|g=Comamonas:1.00	43	43	0	0	0
P1120|T00|p=Proteobacteria:1.00|g=Diaphorobacter:0.71	386	21	1	0	365
P1120|T00|p=Proteobacteria:1.00|g=Rhodanobacter:1.00	2	2	0	0	0
P1120|T00|f=Unknown:0.00|g=Unknown:0.00	13	0	0	7	7
P1120|T00|p=Proteobacteria:1.00|g=Rhodanobacter:1.00	6	6	0	0	0
P1120|T00|p=Proteobacteria:1.00|g=Rhodanobacter:0.98	3	3	0	0	0
P1120|T00|p=Proteobacteria:0.73|g=Aquabacterium:0.70	20	0	0	0	20
P1120|T00|p=Firmicutes:0.60|g=Allobacillus:0.24	5	0	0	0	5
P1120|T00|p=Proteobacteria:1.00|g=Diaphorobacter:0.26	25	0	11	0	25
P1120|T00|p=Proteobacteria:1.00|g=Escherichia/Shigella:1.00	2	2	0	0	0
P1120|T00|p=Firmicutes:1.00|g=Lactobacillus:1.00	51	51	0	0	0
P1120|T00|p=Crenarchaeota:0.08|g=Thermocladium:0.03	2	0	0	0	2
P1120|T00|p=Firmicutes:0.62|g=Bacillus:0.61	2	1	0	0	1
P1120|T00|p=Euryarchaeota:1.00|g=Methanobrevibacter:1.00	1751	1751	0	0	0
P1120|T00|p=Proteobacteria:0.94|g=Pandoraea:0.94	7	6	0	0	1
P1120|T00|p=Firmicutes:1.00|g=Atopostipes:1.00	2	2	0	0	0
P1120|T00|p=Planctomycetes:0.20|g=Candidatus_Brocadia:0.20	8	0	0	0	8
P1120|T00|p=Actinobacteria:1.00|g=Corynebacterineae:1.00	59	59	0	0	0
P1120|T00|p=Proteobacteria:1.00|g=Pandoraea:1.00	458	458	0	0	0
P1120|T00|p=Firmicutes:0.97|g=Bacillus:0.96	7	7	0	0	0
P1120|T00|p=Proteobacteria:1.00|g=Pandoraea:1.00	2	2	0	0	0
P1120|T00|p=Chlamydiae:0.03|g=Waddlia:0.03	2	0	1	0	2
P1120|T00|p=Firmicutes:0.65|g=Bacillus:0.48	2	0	0	0	2
P1120|T00|p=Proteobacteria:1.00|g=Diaphorobacter:0.94	4	4	0	0	0
P1120|T00|p=Planctomycetes:0.08|g=Gimesia:0.04	8	0	6	1	7
P1120|T00|p=Bacteroidetes:1.00|g=Cloacibacterium:0.47	7	0	0	0	7
P1120|T00|p=Proteobacteria:1.00|g=Pseudomonas:1.00	7	7	0	0	0
P1120|T00|p=Firmicutes:0.46|g=Allobacillus:0.36	4	0	1	0	4
P1120|T00|p=Proteobacteria:1.00|g=Xenophilus:0.44	36	0	0	0	36
P1120|T00|p=Proteobacteria:0.51|g=Lacibacterium:0.05	2	0	0	0	2
P1120|T00|p=Proteobacteria:1.00|g=Rhodanobacter:0.94	7	7	0	0	0
P1120|T00|p=Proteobacteria:1.00|g=Rhodanobacter:0.97	5	5	0	0	0
P1120|T00|p=Proteobacteria:0.80|g=Delftia:0.75	2	0	0	0	2
P1120|T00|p=Proteobacteria:0.99|g=Variovorax:0.84	3	3	0	0	0
P1120|T00|p=Proteobacteria:1.00|g=Vampirovibrio:1.00	18	18	0	0	0
P1120|T00|p=Proteobacteria:1.00|g=Rhodanobacter:0.85	4	4	0	0	0
P1120|T00|p=Proteobacteria:1.00|g=Rhodanobacter:0.98	2	2	0	0	0
P1120|T00|p=Proteobacteria:1.00|g=Rhodanobacter:1.00	3	3	0	0	0
P1120|T00|p=Proteobacteria:1.00|g=Pandoraea:1.00	2	2	0	0	0
P1120|T00|p=Proteobacteria:1.00|g=Methyloversatilis:1.00	9	9	0	0	0
P1120|T00|p=Proteobacteria:1.00|g=Rhodanobacter:1.00	2575	2575	0	0	0
P1120|T00|p=Firmicutes:0.97|g=Bacillus:0.97	151	150	0	0	1
P1120|T00|p=Proteobacteria:1.00|g=Rhodanobacter:0.99	13	13	0	0	0
P1120|T00|p=Proteobacteria:1.00|g=Escherichia/Shigella:0.99	10	10	0	0	0
P1120|T00|p=Proteobacteria:1.00|g=Rhodanobacter:0.99	10	10	0	0	0
P1120|T00|p=Proteobacteria:1.00|g=Rhodanobacter:1.00	3	3	0	0	0
P1120|T00|p=Proteobacteria:1.00|g=Rhodanobacter:1.00	14	14	0	0	0
P1120|T00|p=Proteobacteria:1.00|g=Acinetobacter:1.00	4	4	0	0	0
P1120|T00|p=Proteobacteria:0.77|g=Frateuria:0.35	14	0	13	0	14
P1120|T00|p=Proteobacteria:1.00|g=Rhodanobacter:1.00	2	2	0	0	0
P1120|T00|p=Crenarchaeota:0.26|g=Sulfurisphaera:0.26	3	0	2	0	3
P1120|T00|p=Proteobacteria:1.00|g=Rhodopseudomonas:0.82	29	27	0	0	2
P1120|T00|p=Proteobacteria:1.00|g=Rhodanobacter:1.00	282	282	0	0	0
P1120|T00|p=Actinobacteria:1.00|g=Corynebacterineae:1.00	8	8	0	0	0
P1120|T00|f=Unknown:0.00|g=Unknown:0.00	21	0	0	11	11
P1120|T00|p=Crenarchaeota:0.10|g=Caldisphaera:0.10	3	0	0	0	3
P1120|T00|p=Planctomycetes:0.07|g=Zavarzinella:0.07	2	0	0	0	2
P1120|T00|p=Proteobacteria:1.00|g=Rhodanobacter:1.00	3	3	0	0	0
P1120|T00|p=Firmicutes:0.63|g=Bacillus:0.61	3	1	0	0	2
P1120|T00|p=Proteobacteria:1.00|g=Rhodanobacter:1.00	74	74	0	0	0
P1120|T00|p=Proteobacteria:1.00|g=Rhodanobacter:1.00	2	2	0	0	0
P1120|T00|p=Proteobacteria:1.00|g=Variovorax:1.00	109	109	0	0	0
P1120|T00|p=Proteobacteria:1.00|g=Rhodanobacter:1.00	2	2	0	0	0
P1120|T00|p=Proteobacteria:1.00|g=Delftia:1.00	2	2	0	0	0
P1120|T00|p=Firmicutes:1.00|g=Lactobacillus:1.00	11	11	0	0	0
P1120|T00|p=Firmicutes:0.56|g=Bacillus:0.54	4	0	0	0	4
P1120|T00|p=Proteobacteria:1.00|g=Rhodanobacter:1.00	2	2	0	0	0
P1120|T00|p=Proteobacteria:1.00|g=Shewanella:1.00	2	2	0	0	0
P1120|T00|p=Actinobacteria:1.00|g=Acidimicrobineae:1.00	3	3	0	0	0
P1120|T00|p=Proteobacteria:1.00|g=Leclercia:0.40	2	0	0	0	2
P1120|T00|p=Proteobacteria:1.00|g=Rhodanobacter:0.99	15	15	0	0	0
P1120|T00|p=Proteobacteria:1.00|g=Rhodanobacter:1.00	3	3	0	0	0
P1120|T00|p=Proteobacteria:1.00|g=Phenylobacterium:1.00	38	38	0	0	0
P1120|T00|p=Proteobacteria:1.00|g=Rhodanobacter:0.95	2	2	0	0	0
P1120|T00|p=Proteobacteria:1.00|g=Rhodanobacter:1.00	5	5	0	0	0
P1120|T00|p=Firmicutes:0.85|g=Bacillus:0.83	2	2	0	0	0
P1120|T00|p=Proteobacteria:0.27|g=Psychrobium:0.27	5	0	3	0	5
P1120|T00|p=Proteobacteria:0.38|g=Thiopseudomonas:0.16	5	0	0	0	5
P1120|T00|p=Firmicutes:1.00|g=Lactobacillus:1.00	5	5	0	0	0
P1120|T00|p=Proteobacteria:0.52|g=Yokenella:0.18	6	0	3	0	6
P1120|T00|p=Proteobacteria:1.00|g=Rhodanobacter:0.99	7	7	0	0	0
P1120|T00|p=Proteobacteria:0.74|g=Aquabacterium:0.69	2	0	0	0	2
P1120|T00|p=Proteobacteria:0.63|g=Phenylobacterium:0.63	13	0	1	0	13
P1120|T00|p=Proteobacteria:1.00|g=Pandoraea:1.00	3	3	0	0	0
P1120|T00|p=Proteobacteria:1.00|g=Methylobacterium:1.00	73	73	0	0	0
P1120|T00|p=Proteobacteria:1.00|g=Caulobacter:1.00	78	78	0	0	0
P1120|T00|p=Proteobacteria:1.00|g=Rhodanobacter:1.00	2	2	0	0	0
P1120|T00|p=Proteobacteria:1.00|g=Rhodanobacter:0.88	9	8	0	0	1
P1120|T00|p=Proteobacteria:0.91|g=Legionella:0.91	2	2	0	0	0
P1120|T00|p=Firmicutes:1.00|g=Granulicatella:1.00	8	8	0	0	0
P1120|T00|p=Firmicutes:0.73|g=Bacillus:0.71	2	1	0	0	1
P1120|T00|p=Planctomycetes:0.07|g=Tepidisphaera:0.07	7	0	1	0	7
P1120|T00|p=Deinococcus-Thermus:1.00|g=Deinococcus:1.00	6	6	0	0	0
P1120|T00|p=Proteobacteria:1.00|g=Delftia:1.00	2	2	0	0	0
P1120|T00|p=Proteobacteria:1.00|g=Rhodanobacter:0.99	3	3	0	0	0
P1120|T00|p=Firmicutes:0.54|g=Bacillus:0.53	4	3	0	0	1
P1120|T00|p=Proteobacteria:1.00|g=Rhodanobacter:1.00	5	5	0	0	0
P1120|T00|p=Proteobacteria:1.00|g=Rhodanobacter:0.99	2	2	0	0	0
P1120|T00|p=Proteobacteria:1.00|g=Salmonella:0.99	20	18	2	0	2
P1120|T00|p=Firmicutes:0.28|g=Saccharococcus:0.23	5	0	4	0	5
P1120|T00|p=Proteobacteria:1.00|g=Rhodanobacter:0.95	2	2	0	0	0
P1120|T00|p=Proteobacteria:0.26|g=Endobacter:0.07	4	0	0	0	4
P1120|T00|p=Firmicutes:0.99|g=Lactobacillus:0.99	2	2	0	0	0
P1120|T00|p=Proteobacteria:0.97|g=Novosphingobium:0.92	3	3	0	0	0
P1120|T00|p=Proteobacteria:1.00|g=Pandoraea:1.00	2	2	0	0	0
P1120|T00|p=Proteobacteria:1.00|g=Rhodanobacter:0.99	241	241	0	0	0
P1120|T00|p=Proteobacteria:1.00|g=Pandoraea:1.00	67	67	0	0	0
P1120|T00|p=Proteobacteria:1.00|g=Salmonella:0.94	17	17	0	0	0
P1120|T00|p=Proteobacteria:1.00|g=Rhodanobacter:1.00	7	7	0	0	0
P1120|T00|p=Proteobacteria:1.00|g=Acidovorax:0.54	4	0	1	0	4
P1120|T00|p=Proteobacteria:0.74|g=Pandoraea:0.62	2	0	0	0	2
P1120|T00|p=Actinobacteria:1.00|g=Pseudonocardineae:1.00	2	2	0	0	0
P1120|T00|p=Proteobacteria:1.00|g=Bordetella:0.72	3	0	0	0	3
P1120|T00|p=Firmicutes:0.71|g=Bacillus:0.67	2	1	0	0	1
P1120|T00|p=Firmicutes:0.75|g=Bacillus:0.72	4	3	0	0	1
P1120|T00|p=Proteobacteria:1.00|g=Rhodanobacter:0.93	2	2	0	0	0
P1120|T00|p=Proteobacteria:0.70|g=Frateuria:0.41	10	0	1	0	10
P1120|T00|p=Proteobacteria:1.00|g=Paracoccus:0.85	38	29	0	0	9
P1120|T00|p=Proteobacteria:1.00|g=Rhodanobacter:1.00	153	153	0	0	0
P1120|T00|p=Firmicutes:0.91|g=Bacillus:0.90	2	2	0	0	0
P1120|T00|p=Proteobacteria:1.00|g=Hyphomicrobium:0.78	6	3	0	0	3
P1120|T00|p=Firmicutes:0.84|g=Lactobacillus:0.84	2	2	0	0	0
P1120|T00|p=Proteobacteria:1.00|g=Rhodanobacter:0.96	9	9	0	0	0
P1120|T00|p=Proteobacteria:1.00|g=Rhodanobacter:1.00	4	4	0	0	0
P1120|T00|p=Planctomycetes:0.99|g=Schlesneria:0.27	69	0	2	0	69
P1120|T00|p=Proteobacteria:1.00|g=Rhodanobacter:1.00	211	211	0	0	0
P1120|T00|p=Proteobacteria:1.00|g=Diaphorobacter:0.88	2	1	0	0	1
P1120|T00|p=Proteobacteria:1.00|g=Diaphorobacter:0.85	12	8	0	0	4
P1120|T00|p=Proteobacteria:0.50|g=Thiopseudomonas:0.21	2	0	0	0	2
P1120|T00|p=Proteobacteria:0.79|g=Pseudocitrobacter:0.52	9	0	0	0	9
P1120|T00|p=Proteobacteria:1.00|g=Rhodanobacter:0.98	3	3	0	0	0
P1120|T00|p=Bacteroidetes:1.00|g=Cloacibacterium:1.00	2	2	0	0	0
P1120|T00|p=Proteobacteria:0.55|g=Yokenella:0.24	3	0	2	0	3
P1120|T00|p=Firmicutes:0.81|g=Bacillus:0.79	4	1	0	0	3
P1120|T00|p=Proteobacteria:1.00|g=Pandoraea:1.00	17	17	0	0	0
P1120|T00|p=Proteobacteria:0.72|g=Brachymonas:0.32	35	0	0	0	35
P1120|T00|p=Actinobacteria:1.00|g=Corynebacterineae:1.00	4	4	0	0	0
P1120|T00|p=Proteobacteria:0.77|g=Variovorax:0.73	8	0	0	0	8
P1120|T00|p=Euryarchaeota:0.93|g=Methanomassiliicoccus:0.93	39	39	0	0	0
P1120|T00|p=Proteobacteria:0.86|g=Brachymonas:0.33	10	0	0	0	10
P1120|T00|p=Actinobacteria:1.00|g=Propionibacterineae:1.00	6	6	0	0	0
P1120|T00|p=Proteobacteria:0.90|g=Aquabacterium:0.90	2	2	0	0	0
P1120|T00|p=Crenarchaeota:0.09|g=Thermofilum:0.09	2	0	0	0	2
P1120|T00|p=Firmicutes:0.63|g=Enterococcus:0.59	2	1	0	0	1
P1120|T00|p=Proteobacteria:1.00|g=Rhodanobacter:0.99	5	5	0	0	0
P1120|T00|p=Proteobacteria:1.00|g=Pseudomonas:0.90	4	4	0	0	0
P1120|T00|p=Firmicutes:0.98|g=Bacillus:0.98	31	31	0	0	0
P1120|T00|p=Proteobacteria:1.00|g=Rhodanobacter:1.00	174	174	0	0	0
P1120|T00|p=Firmicutes:0.80|g=Bacillus:0.78	2	1	0	0	1
P1120|T00|p=Proteobacteria:1.00|g=Diaphorobacter:0.66	166	13	2	0	153
P1120|T00|p=Firmicutes:1.00|g=Lactobacillus:1.00	2	2	0	0	0
P1120|T00|p=Firmicutes:0.68|g=Fastidiosipila:0.23	4	0	0	0	4
P1120|T00|p=Firmicutes:0.97|g=Bacillus:0.96	2	2	0	0	0
P1120|T00|p=Proteobacteria:1.00|g=Diaphorobacter:0.80	225	50	0	0	175
P1120|T00|p=Proteobacteria:1.00|g=Sphingobium:0.56	4	0	0	0	4
P1120|T00|p=Proteobacteria:0.91|g=Delftia:0.58	2	0	0	0	2
P1120|T00|p=Firmicutes:0.37|g=Compostibacillus:0.09	2	0	0	0	2
P1120|T00|p=Proteobacteria:1.00|g=Ralstonia:1.00	2	2	0	0	0
P1120|T00|p=Actinobacteria:1.00|g=Micrococcineae:1.00	10	10	0	0	0
P1120|T00|p=Proteobacteria:1.00|g=Methylobacterium:1.00	4	4	0	0	0
P1120|T00|p=Proteobacteria:1.00|g=Pseudomonas:0.85	2	2	0	0	0
P1120|T00|p=Proteobacteria:1.00|g=Rhodanobacter:0.99	2	2	0	0	0
P1120|T00|p=Proteobacteria:1.00|g=Escherichia/Shigella:0.99	2	2	0	0	0
P1120|T00|p=Proteobacteria:1.00|g=Rhodanobacter:1.00	12	12	0	0	0
P1120|T00|p=Firmicutes:0.94|g=Bacillus:0.93	6	6	0	0	0
P1120|T00|p=Bacteroidetes:1.00|g=Cloacibacterium:1.00	20	20	0	0	0
P1120|T00|p=Proteobacteria:1.00|g=Rhodanobacter:1.00	25	25	0	0	0
P1120|T00|p=Proteobacteria:1.00|g=Diaphorobacter:0.97	12	12	0	0	0
P1120|T00|p=Proteobacteria:1.00|g=Bradyrhizobium:0.65	10	7	0	0	3
P1120|T00|p=Proteobacteria:1.00|g=Rhodanobacter:1.00	7	7	0	0	0
P1120|T00|p=Proteobacteria:1.00|g=Bosea:1.00	132	132	0	0	0
P1120|T00|p=Proteobacteria:1.00|g=Escherichia/Shigella:1.00	3	3	0	0	0
P1120|T00|p=Proteobacteria:1.00|g=Nitrobacter:0.55	19	0	3	0	19
P1120|T00|p=Proteobacteria:1.00|g=Rhodanobacter:1.00	5	5	0	0	0
P1120|T00|p=Proteobacteria:1.00|g=Rhodanobacter:1.00	4	4	0	0	0
P1120|T00|p=Proteobacteria:1.00|g=Rhodanobacter:0.99	6	6	0	0	0
P1120|T00|p=Bacteroidetes:1.00|g=Chryseobacterium:1.00	21	21	0	0	0
P1120|T00|p=Proteobacteria:1.00|g=Rhodanobacter:0.99	9	9	0	0	0
P1120|T00|p=Proteobacteria:1.00|g=Escherichia/Shigella:1.00	5	5	0	0	0
P1120|T00|p=Proteobacteria:1.00|g=Rhodanobacter:0.99	2	2	0	0	0
P1120|T00|p=Proteobacteria:1.00|g=Rhodanobacter:0.97	4	4	0	0	0
P1120|T00|p=Proteobacteria:1.00|g=Klebsiella:1.00	6	6	0	0	0
P1120|T00|f=Unknown:0.00|g=Unknown:0.00	7	0	0	4	4
P1120|T00|p=Actinobacteria:1.00|g=Corynebacterineae:1.00	2	2	0	0	0
P1120|T00|p=Firmicutes:0.88|g=Bacillus:0.87	19	17	0	0	2
P1120|T00|p=Proteobacteria:0.99|g=Novosphingobium:0.96	148	148	0	0	0
P1120|T00|p=Firmicutes:0.71|g=Bacillus:0.68	2	1	0	0	1
P1120|T00|p=Proteobacteria:1.00|g=Rhodanobacter:1.00	3	3	0	0	0
P1120|T00|p=Firmicutes:0.99|g=Lactobacillus:0.99	4	4	0	0	0
P1120|T00|p=Proteobacteria:1.00|g=Rhodanobacter:0.99	17	17	0	0	0
P1120|T00|p=Firmicutes:0.76|g=Bacillus:0.75	4	3	0	0	1
P1120|T00|p=Verrucomicrobia:0.07|g=Alterococcus:0.04	15	0	9	0	15
P1120|T00|p=Proteobacteria:1.00|g=Salmonella:0.55	3	0	0	0	3
P1120|T00|p=Crenarchaeota:0.08|g=Thermoproteus:0.07	4	0	2	0	4
P1120|T00|p=Firmicutes:0.87|g=Allobacillus:0.66	2	0	0	0	2
P1120|T00|p=Proteobacteria:1.00|g=Rhodanobacter:0.96	6	6	0	0	0
P1120|T00|p=Bacteroidetes:1.00|g=Cloacibacterium:1.00	1617	1617	0	0	0
P1120|T00|p=Firmicutes:0.99|g=Lactobacillus:0.99	12	12	0	0	0
P1120|T00|p=Proteobacteria:1.00|g=Rhodanobacter:0.94	7	3	0	0	4
P1120|T00|p=Proteobacteria:1.00|g=Rhodanobacter:0.99	133	133	0	0	0
P1120|T00|p=Proteobacteria:1.00|g=Rhodanobacter:0.98	6	6	0	0	0
P1120|T00|p=Proteobacteria:1.00|g=Rhodanobacter:1.00	12	12	0	0	0
P1120|T00|p=Chloroflexi:0.02|g=Thermoflexus:0.02	10	0	4	1	9
P1120|T00|p=Proteobacteria:1.00|g=Rhodanobacter:1.00	85	85	0	0	0
P1120|T00|p=Firmicutes:1.00|g=Sporobacter:0.41	3	0	0	0	3
P1120|T00|p=Bacteroidetes:1.00|g=Flavobacterium:1.00	3	3	0	0	0
P1120|T00|p=Firmicutes:1.00|g=Lactobacillus:1.00	2	2	0	0	0
P1120|T00|p=Proteobacteria:1.00|g=Variovorax:0.99	291	291	0	0	0
P1120|T00|p=Proteobacteria:1.00|g=Nitrobacter:0.52	79	0	62	0	79
P1120|T00|p=Proteobacteria:1.00|g=Rhodanobacter:0.98	2	2	0	0	0
P1120|T00|p=Proteobacteria:1.00|g=Rhodanobacter:0.99	3	3	0	0	0
P1120|T00|p=Proteobacteria:1.00|g=Afipia:0.37	14	0	11	0	14
P1120|T00|p=Proteobacteria:0.34|g=Mitsuaria:0.09	3	0	0	0	3
P1120|T00|p=Proteobacteria:1.00|g=Rhodanobacter:0.82	14	10	0	0	4
P1120|T00|p=Proteobacteria:1.00|g=Rhodanobacter:1.00	3	3	0	0	0
P1120|T00|p=Proteobacteria:1.00|g=Pseudomonas:0.69	3	0	0	0	3
P1120|T00|p=Proteobacteria:1.00|g=Diaphorobacter:0.54	6	0	0	0	6
P1120|T00|p=Firmicutes:0.68|g=Anaerobacillus:0.37	3	0	0	0	3
P1120|T00|f=Unknown:0.00|g=Unknown:0.00	19	0	0	10	10
P1120|T00|p=Firmicutes:0.85|g=Bacillus:0.84	2	2	0	0	0
P1120|T00|p=Proteobacteria:1.00|g=Rhodanobacter:1.00	2	2	0	0	0
P1120|T00|p=Proteobacteria:1.00|g=Rhodanobacter:1.00	6	6	0	0	0
P1120|T00|p=Proteobacteria:1.00|g=Rhodanobacter:0.99	2567	2567	0	0	0
P1120|T00|p=Proteobacteria:0.99|g=Burkholderia:0.99	2	2	0	0	0
P1120|T00|p=Proteobacteria:1.00|g=Bosea:1.00	3	3	0	0	0
P1120|T00|p=Proteobacteria:0.93|g=Kinneretia:0.56	5	0	0	0	5
P1120|T00|p=Proteobacteria:1.00|g=Pandoraea:1.00	13	13	0	0	0
P1120|T00|p=Proteobacteria:1.00|g=Diaphorobacter:0.88	4	1	0	0	3
P1120|T00|p=Proteobacteria:1.00|g=Rhodanobacter:1.00	7	7	0	0	0
P1120|T00|p=Proteobacteria:1.00|g=Methylobacterium:1.00	6	6	0	0	0
P1120|T00|p=Proteobacteria:0.99|g=Pseudocitrobacter:0.65	6	0	0	0	6
P1120|T00|p=Proteobacteria:1.00|g=Caulobacter:1.00	7	7	0	0	0
P1120|T00|p=Proteobacteria:1.00|g=Ralstonia:1.00	18	18	0	0	0
P1120|T00|p=Proteobacteria:1.00|g=Rhodanobacter:0.99	3613	3613	0	0	0
P1120|T00|p=Proteobacteria:1.00|g=Rhodanobacter:1.00	5	5	0	0	0
P1120|T00|p=Proteobacteria:1.00|g=Pandoraea:1.00	2	2	0	0	0
P1120|T00|p=Crenarchaeota:0.08|g=Thermocladium:0.07	3	0	0	0	3
P1120|T00|p=Proteobacteria:0.48|g=Kinneretia:0.24	16	0	0	0	16
P1120|T00|f=Unknown:0.00|g=Unknown:0.00	3	0	0	2	2
P1120|T00|p=Proteobacteria:1.00|g=Diaphorobacter:0.94	4	4	0	0	0
P1120|T00|p=Firmicutes:1.00|g=Lactobacillus:1.00	2	2	0	0	0
P1120|T00|p=Proteobacteria:1.00|g=Azotobacter:0.59	2	0	0	0	2
P1120|T00|p=Proteobacteria:1.00|g=Rhodanobacter:1.00	3	3	0	0	0
P1120|T00|p=Actinobacteria:0.99|g=Acidimicrobineae:0.99	2	2	0	0	0
P1120|T00|p=Actinobacteria:1.00|g=Propionibacterineae:1.00	3	3	0	0	0
P1120|T00|p=Proteobacteria:1.00|g=Rhodanobacter:0.99	5	5	0	0	0
P1120|T00|p=Proteobacteria:1.00|g=Pandoraea:1.00	4	4	0	0	0
P1120|T00|p=Proteobacteria:1.00|g=Rhodanobacter:0.95	17	17	0	0	0
P1120|T00|p=Proteobacteria:1.00|g=Rhodanobacter:1.00	2	2	0	0	0
P1120|T00|p=Proteobacteria:0.88|g=Variovorax:0.44	8	0	0	0	8
P1120|T00|p=Firmicutes:0.62|g=Bacillus:0.60	103	102	0	0	1
P1120|T00|p=Proteobacteria:1.00|g=Salmonella:0.99	13	12	1	0	1
P1120|T00|p=Proteobacteria:1.00|g=Rhodanobacter:1.00	6	6	0	0	0
P1120|T00|p=Proteobacteria:1.00|g=Rhodanobacter:1.00	2	2	0	0	0
P1120|T00|p=Proteobacteria:1.00|g=Phreatobacter:1.00	45	45	0	0	0
P1120|T00|p=Proteobacteria:1.00|g=Rhodanobacter:1.00	8	8	0	0	0
P1120|T00|p=Proteobacteria:0.91|g=Brachymonas:0.55	101	0	3	0	101
P1120|T00|p=Proteobacteria:1.00|g=Variovorax:0.99	4	4	0	0	0
P1120|T00|p=Proteobacteria:0.69|g=Kinneretia:0.63	3	0	1	0	3
P1120|T00|p=Proteobacteria:1.00|g=Sphingomonas:0.90	7	7	0	0	0
P1120|T00|p=Firmicutes:0.99|g=Listeria:0.99	2	2	0	0	0
P1120|T00|p=Proteobacteria:0.99|g=Pelomonas:0.98	2	2	0	0	0
P1120|T00|p=Firmicutes:0.87|g=Allobacillus:0.47	4	0	0	0	4
P1120|T00|p=Proteobacteria:1.00|g=Rhodanobacter:1.00	2	2	0	0	0
P1120|T00|p=Proteobacteria:1.00|g=Escherichia/Shigella:1.00	63	63	0	0	0
P1120|T00|p=Bacteroidetes:1.00|g=Cloacibacterium:1.00	4	4	0	0	0
P1120|T00|p=Actinobacteria:1.00|g=Streptomycineae:1.00	2	2	0	0	0
P1120|T00|p=Firmicutes:0.38|g=Sporobacterium:0.16	12	0	0	0	12
P1120|T00|p=Proteobacteria:1.00|g=Delftia:0.98	2	2	0	0	0
P1120|T00|p=Firmicutes:0.37|g=Allobacillus:0.20	3	0	1	0	3
P1120|T00|p=Proteobacteria:1.00|g=Rhodanobacter:1.00	3	3	0	0	0
P1120|T00|p=Proteobacteria:0.95|g=Pelomonas:0.85	3	3	0	0	0
P1120|T00|p=Proteobacteria:1.00|g=Rhodanobacter:0.99	7	7	0	0	0
P1120|T00|p=Planctomycetes:0.11|g=Zavarzinella:0.11	6	0	4	0	6
P1120|T00|p=Actinobacteria:1.00|g=Frankineae:1.00	6	6	0	0	0
P1120|T00|p=Actinobacteria:1.00|g=Micrococcineae:1.00	11	11	0	0	0
P1120|T00|p=Proteobacteria:1.00|g=Pseudomonas:0.84	2	2	0	0	0
P1120|T00|p=Proteobacteria:1.00|g=Variovorax:1.00	21	21	0	0	0
P1120|T00|p=Proteobacteria:1.00|g=Rhodanobacter:0.98	5	5	0	0	0
P1120|T00|p=Bacteroidetes:1.00|g=Chryseobacterium:1.00	4	4	0	0	0
P1120|T00|p=Proteobacteria:1.00|g=Phenylobacterium:1.00	2	2	0	0	0
P1120|T00|p=Proteobacteria:1.00|g=Burkholderia:0.99	5	5	0	0	0
P1120|T00|p=Bacteroidetes:1.00|g=Cloacibacterium:1.00	18	18	0	0	0
P1120|T00|p=Proteobacteria:1.00|g=Rhodanobacter:0.99	10	10	0	0	0
P1120|T00|p=Proteobacteria:1.00|g=Rhodanobacter:0.97	2	2	0	0	0
P1120|T00|p=Proteobacteria:1.00|g=Rhodanobacter:1.00	2	2	0	0	0
P1120|T00|p=Proteobacteria:1.00|g=Rhodanobacter:0.99	15	15	0	0	0
P1120|T00|p=Firmicutes:0.48|g=Allobacillus:0.12	4	0	0	0	4
P1120|T00|p=Proteobacteria:1.00|g=Diaphorobacter:0.45	2	0	0	0	2
P1120|T00|p=Actinobacteria:1.00|g=Micrococcineae:1.00	18	18	0	0	0
P1120|T00|p=Proteobacteria:1.00|g=Pandoraea:1.00	2	2	0	0	0
P1120|T00|p=Proteobacteria:1.00|g=Diaphorobacter:0.97	7	7	0	0	0
P1120|T00|p=Proteobacteria:1.00|g=Rhodanobacter:0.98	3	3	0	0	0
P1120|T00|p=Proteobacteria:1.00|g=Rhodanobacter:0.95	2	2	0	0	0
P1120|T00|p=Proteobacteria:1.00|g=Rhodanobacter:1.00	8	8	0	0	0
P1120|T02|p=Proteobacteria:0.92|g=Stenotrophomonas:0.86	10	9	0	0	1
P1120|T02|p=Proteobacteria:1.00|g=Neisseria:0.98	6	6	0	0	0
P1120|T02|p=Firmicutes:1.00|g=Romboutsia:1.00	697	697	0	0	0
P1120|T02|p=Bacteroidetes:1.00|g=Chryseobacterium:1.00	7	7	0	0	0
P1120|T02|p=Proteobacteria:1.00|g=Acinetobacter:1.00	57	57	0	0	0
P1120|T02|p=Bacteroidetes:1.00|g=Porphyromonas:0.95	30	29	0	0	1
P1120|T02|p=Proteobacteria:1.00|g=Escherichia/Shigella:0.48	6	0	0	0	6
P1120|T02|p=Firmicutes:1.00|g=Atopostipes:1.00	6	6	0	0	0
P1120|T02|p=Proteobacteria:0.70|g=Phenylobacterium:0.70	3	0	0	0	3
P1120|T02|p=Proteobacteria:1.00|g=Pandoraea:1.00	4	4	0	0	0
P1120|T02|p=Proteobacteria:1.00|g=Schlegelella:1.00	38	38	0	0	0
P1120|T02|p=Proteobacteria:0.97|g=Aquabacterium:0.96	3	3	0	0	0
P1120|T02|p=Proteobacteria:1.00|g=Pseudomonas:1.00	8	8	0	0	0
P1120|T02|p=Proteobacteria:1.00|g=Caulobacter:1.00	3	3	0	0	0
P1120|T02|p=Firmicutes:1.00|g=Gemella:1.00	15	15	0	0	0
P1120|T02|p=Firmicutes:1.00|g=Staphylococcus:1.00	5	5	0	0	0
P1120|T02|p=Bacteroidetes:1.00|g=Chryseobacterium:1.00	58	58	0	0	0
P1120|T02|p=Proteobacteria:1.00|g=Thermomonas:0.99	7	7	0	0	0
P1120|T02|p=Proteobacteria:1.00|g=Bosea:1.00	38	38	0	0	0
P1120|T02|p=Proteobacteria:1.00|g=Aquabacterium:1.00	58	58	0	0	0
P1120|T02|p=Proteobacteria:1.00|g=Sphingosinicella:1.00	16	16	0	0	0
P1120|T02|p=Firmicutes:1.00|g=Streptococcus:1.00	389	389	0	0	0
P1120|T02|p=Proteobacteria:0.98|g=Variovorax:0.85	5	4	0	0	1
P1120|T02|p=Proteobacteria:1.00|g=Variovorax:0.74	4	0	0	0	4
P1120|T02|p=Proteobacteria:1.00|g=Oligotropha:0.92	23	21	0	0	2
P1120|T02|p=Proteobacteria:0.21|g=Aestuariispira:0.13	11	0	3	0	11
P1120|T02|p=Actinobacteria:1.00|g=Micrococcineae:1.00	5	5	0	0	0
P1120|T02|p=Fusobacteria:1.00|g=Fusobacterium:1.00	6	6	0	0	0
P1120|T02|p=Firmicutes:0.93|g=Bacillus:0.90	12	12	0	0	0
P1120|T02|p=Firmicutes:0.99|g=Oscillibacter:0.43	10	0	1	0	10
P1120|T02|p=Proteobacteria:1.00|g=Pseudomonas:0.99	20	20	0	0	0
P1120|T02|p=Firmicutes:1.00|g=Faecalibacterium:1.00	3	3	0	0	0
P1120|T02|p=Proteobacteria:1.00|g=Bosea:1.00	12	12	0	0	0
P1120|T02|p=Firmicutes:1.00|g=Thermaerobacter:1.00	21	21	0	0	0
P1120|T02|p=Deinococcus-Thermus:1.00|g=Deinococcus:1.00	7	7	0	0	0
P1120|T02|p=Firmicutes:1.00|g=Veillonella:1.00	13	13	0	0	0
P1120|T02|p=Proteobacteria:0.83|g=Alkanindiges:0.42	4	0	0	0	4
P1120|T02|p=Actinobacteria:1.00|g=Actinomycineae:1.00	5	5	0	0	0
P1120|T02|p=Proteobacteria:1.00|g=Sphingomonas:0.54	7	0	0	0	7
P1120|T02|p=Actinobacteria:1.00|g=Micrococcineae:1.00	17	17	0	0	0
P1120|T02|p=Proteobacteria:1.00|g=Acidovorax:0.65	30	0	0	0	30
P1120|T02|p=Firmicutes:1.00|g=Veillonella:1.00	3	3	0	0	0
P1120|T02|p=Firmicutes:0.28|g=Saccharofermentans:0.11	8	0	0	0	8
P1120|T02|p=Firmicutes:0.43|g=Allobacillus:0.18	6	0	2	0	6
P1120|T02|p=Proteobacteria:1.00|g=Diaphorobacter:0.98	4	4	0	0	0
P1120|T02|p=Proteobacteria:0.45|g=Paucibacter:0.43	5	0	0	0	5
P1120|T02|p=Firmicutes:1.00|g=Aerococcus:1.00	13	13	0	0	0
P1120|T02|p=Proteobacteria:0.99|g=Ralstonia:0.99	27	27	0	0	0
P1120|T02|p=Bacteroidetes:1.00|g=Prevotella:1.00	11	11	0	0	0
P1120|T02|p=Proteobacteria:0.90|g=Phenylobacterium:0.89	8	8	0	0	0
P1120|T02|p=Actinobacteria:1.00|g=Frankineae:1.00	5	5	0	0	0
P1120|T02|p=Proteobacteria:1.00|g=Sphingomonas:0.90	6	5	0	0	1
P1120|T02|p=Proteobacteria:0.93|g=Sphingosinicella:0.37	11	0	4	0	11
P1120|T02|p=Firmicutes:1.00|g=Atopostipes:1.00	10	10	0	0	0
P1120|T02|p=Proteobacteria:0.77|g=Rhodanobacter:0.35	25	0	9	0	25
P1120|T02|p=Proteobacteria:0.99|g=Pelomonas:0.91	4	4	0	0	0
P1120|T02|p=Proteobacteria:0.08|g=Gynuella:0.08	4	0	0	0	4
P1120|T02|p=Proteobacteria:1.00|g=Afipia:0.51	8	0	2	0	8
P1120|T02|p=Fusobacteria:1.00|g=Fusobacterium:1.00	13	13	0	0	0
P1120|T02|p=Firmicutes:1.00|g=Streptococcus:1.00	6	6	0	0	0
P1120|T02|p=Proteobacteria:1.00|g=Sphingomonas:0.99	6	6	0	0	0
P1120|T02|p=Firmicutes:1.00|g=Staphylococcus:1.00	4	4	0	0	0
P1120|T02|p=Proteobacteria:1.00|g=Rhodopseudomonas:0.83	46	39	0	0	7
P1120|T02|p=Proteobacteria:1.00|g=Acinetobacter:1.00	48	48	0	0	0
P1120|T02|p=Proteobacteria:0.84|g=Altererythrobacter:0.84	5	5	0	0	0
P1120|T02|p=Proteobacteria:1.00|g=Rhodanobacter:1.00	8	8	0	0	0
P1120|T02|p=Firmicutes:1.00|g=Trichococcus:1.00	7	7	0	0	0
P1120|T02|p=Proteobacteria:0.66|g=Pandoraea:0.35	4	0	1	0	4
P1120|T02|p=Proteobacteria:0.76|g=Rhizorhabdus:0.32	11	0	0	0	11
P1120|T02|p=Actinobacteria:1.00|g=Propionibacterineae:1.00	3	3	0	0	0
P1120|T02|p=Proteobacteria:0.65|g=Acinetobacter:0.45	3	0	0	0	3
P1120|T02|p=Proteobacteria:0.53|g=Pandoraea:0.53	7	0	0	0	7
P1120|T02|p=Actinobacteria:1.00|g=Corynebacterineae:1.00	22	22	0	0	0
P1120|T02|p=Proteobacteria:1.00|g=Dechloromonas:0.96	40	40	0	0	0
P1120|T02|p=Proteobacteria:0.98|g=Diaphorobacter:0.96	4	4	0	0	0
P1120|T02|p=Bacteroidetes:1.00|g=Prevotella:1.00	14	14	0	0	0
P1120|T02|p=Proteobacteria:0.81|g=Stakelama:0.27	5	0	0	0	5
P1120|T02|p=Firmicutes:1.00|g=Staphylococcus:1.00	7	7	0	0	0
P1120|T02|p=Proteobacteria:0.95|g=Nitrobacter:0.74	7	0	0	0	7
P1120|T02|p=Proteobacteria:0.98|g=Ralstonia:0.95	11	11	0	0	0
P1120|T02|p=Proteobacteria:1.00|g=Stakelama:0.52	4	0	0	0	4
P1120|T02|f=Unknown:0.00|g=Unknown:0.00	4	0	0	3	3
P1120|T02|p=Firmicutes:1.00|g=Lactobacillus:1.00	10	10	0	0	0
P1120|T02|p=Firmicutes:1.00|g=Sporobacter:0.58	13	0	0	0	13
P1120|T02|p=Proteobacteria:1.00|g=Magnetospirillum:1.00	10	10	0	0	0
P1120|T02|p=Bacteroidetes:1.00|g=Cloacibacterium:1.00	11	11	0	0	0
P1120|T02|p=Firmicutes:1.00|g=Staphylococcus:1.00	28	28	0	0	0
P1120|T02|p=Actinobacteria:0.99|g=Conexibacteraceae:0.77	3	0	0	0	3
P1120|T02|p=Proteobacteria:0.53|g=Polaromonas:0.10	3	0	0	0	3
P1120|T02|p=Bacteroidetes:0.31|g=Sporocytophaga:0.22	21	0	20	0	21
P1120|T02|p=Firmicutes:1.00|g=Lactobacillus:1.00	3	3	0	0	0
P1120|T02|p=Proteobacteria:1.00|g=Hyphomicrobium:0.90	16	13	0	0	3
P1120|T02|p=Proteobacteria:0.61|g=Ralstonia:0.52	5	0	0	0	5
P1120|T02|p=Firmicutes:0.67|g=Lactobacillus:0.66	3	0	0	0	3
P1120|T02|p=Proteobacteria:1.00|g=Rhodanobacter:0.96	12	12	0	0	0
P1120|T02|p=Firmicutes:1.00|g=Lachnoanaerobaculum:1.00	5	5	0	0	0
P1120|T02|p=Firmicutes:0.67|g=Bacillus:0.66	28	26	0	0	2
P1120|T02|p=Proteobacteria:1.00|g=Sphingosinicella:0.38	15	0	4	0	15
P1120|T02|p=Proteobacteria:0.54|g=Pseudochelatococcus:0.39	3	0	0	0	3
P1120|T02|p=Proteobacteria:0.91|g=Phreatobacter:0.80	4	4	0	0	0
P1120|T02|p=Proteobacteria:1.00|g=Pseudomonas:1.00	5	5	0	0	0
P1120|T02|p=Proteobacteria:0.99|g=Ottowia:0.49	5	0	0	0	5
P1120|T02|p=Proteobacteria:1.00|g=Sphingobium:0.81	30	24	0	0	6
P1120|T02|p=Proteobacteria:1.00|g=Rhodanobacter:0.99	4	4	0	0	0
P1120|T02|p=Proteobacteria:1.00|g=Bradyrhizobium:0.81	40	35	0	0	5
P1120|T02|p=Firmicutes:1.00|g=Clostridium_sensu_stricto:1.00	755	752	0	0	3
P1120|T02|p=Proteobacteria:1.00|g=Comamonas:0.90	30	21	0	0	9
P1120|T02|p=Proteobacteria:1.00|g=Rheinheimera:1.00	12	12	0	0	0
P1120|T02|p=Firmicutes:0.96|g=Bacillus:0.94	147	147	0	0	0
P1120|T02|p=Crenarchaeota:0.23|g=Sulfophobococcus:0.20	2	0	0	0	2
P1120|T02|p=Proteobacteria:0.65|g=Diaphorobacter:0.13	2	0	0	0	2
P1120|T02|p=Proteobacteria:1.00|g=Diaphorobacter:0.72	24	4	1	0	20
P1120|T02|p=Proteobacteria:1.00|g=Burkholderia:0.98	3	3	0	0	0
P1120|T02|p=Proteobacteria:1.00|g=Rhodanobacter:0.99	3	3	0	0	0
P1120|T02|p=Proteobacteria:1.00|g=Comamonas:0.76	14	7	5	0	7
P1120|T02|p=Firmicutes:0.98|g=Bacillus:0.98	40	40	0	0	0
P1120|T02|p=Proteobacteria:1.00|g=Comamonas:0.97	26	26	0	0	0
P1120|T02|p=Proteobacteria:1.00|g=Rhodanobacter:1.00	6	6	0	0	0
P1120|T02|p=Proteobacteria:1.00|g=Acinetobacter:1.00	6	6	0	0	0
P1120|T02|p=Proteobacteria:0.96|g=Swaminathania:0.36	4	0	0	0	4
P1120|T02|p=Crenarchaeota:0.11|g=Thermocladium:0.05	2	0	1	0	2
P1120|T02|p=Euryarchaeota:0.05|g=Methanopyrus:0.05	2	0	1	0	2
P1120|T02|p=Proteobacteria:0.98|g=Rhodanobacter:0.90	2	2	0	0	0
P1120|T02|p=Actinobacteria:1.00|g=Corynebacterineae:1.00	15	15	0	0	0
P1120|T02|p=Proteobacteria:0.99|g=Bosea:0.99	8	8	0	0	0
P1120|T02|p=Bacteroidetes:1.00|g=Flavobacterium:1.00	3	3	0	0	0
P1120|T02|p=Proteobacteria:1.00|g=Diaphorobacter:0.92	80	57	0	0	23
P1120|T02|p=Proteobacteria:1.00|g=Rhodanobacter:0.99	8	8	0	0	0
P1120|T02|p=Proteobacteria:0.67|g=Ralstonia:0.59	3	0	0	0	3
P1120|T02|p=Bacteroidetes:1.00|g=Cloacibacterium:1.00	159	159	0	0	0
P1120|T02|p=Proteobacteria:1.00|g=Ralstonia:1.00	14	14	0	0	0
P1120|T02|p=Proteobacteria:1.00|g=Neisseria:1.00	3	3	0	0	0
P1120|T02|p=Actinobacteria:1.00|g=Corynebacterineae:1.00	5	5	0	0	0
P1120|T02|p=Proteobacteria:1.00|g=Dechloromonas:0.97	16	16	0	0	0
P1120|T02|p=Proteobacteria:1.00|g=Taonella:1.00	4	4	0	0	0
P1120|T02|p=Proteobacteria:1.00|g=Sphingomonas:0.76	7	6	0	0	1
P1120|T02|f=Unknown:0.00|g=Unknown:0.00	3	0	0	2	2
P1120|T02|p=Proteobacteria:1.00|g=Diaphorobacter:0.69	3	1	0	0	2
P1120|T02|p=Proteobacteria:0.95|g=Ralstonia:0.76	3	0	0	0	3
P1120|T02|p=Actinobacteria:1.00|g=Corynebacterineae:1.00	2	2	0	0	0
P1120|T02|p=Proteobacteria:0.09|g=Tardiphaga:0.09	2	0	0	0	2
P1120|T02|p=Proteobacteria:1.00|g=Citrobacter:0.38	12	2	1	0	10
P1120|T02|p=Proteobacteria:1.00|g=Haemophilus:0.99	6	6	0	0	0
P1120|T02|p=Proteobacteria:1.00|g=Sphingomonas:0.78	14	13	0	0	1
P1120|T02|p=Proteobacteria:1.00|g=Pandoraea:1.00	13	13	0	0	0
P1120|T02|p=Proteobacteria:1.00|g=Rhodanobacter:0.97	9	9	0	0	0
P1120|T02|p=Bacteroidetes:1.00|g=Cloacibacterium:1.00	2	2	0	0	0
P1120|T02|p=Proteobacteria:0.90|g=Orientia:0.52	4	0	0	0	4
P1120|T02|p=Proteobacteria:1.00|g=Rhodanobacter:1.00	2	2	0	0	0
P1120|T02|p=Proteobacteria:1.00|g=Variovorax:0.35	8	0	0	0	8
P1120|T02|p=Proteobacteria:1.00|g=Escherichia/Shigella:1.00	13	13	0	0	0
P1120|T02|p=Proteobacteria:1.00|g=Escherichia/Shigella:1.00	18	18	0	0	0
P1120|T02|f=Unknown:0.00|g=Unknown:0.00	7	0	0	4	4
P1120|T02|p=Actinobacteria:1.00|g=Propionibacterineae:1.00	6	6	0	0	0
P1120|T02|p=Firmicutes:1.00|g=Romboutsia:1.00	165	165	0	0	0
P1120|T02|p=Proteobacteria:1.00|g=Oligotropha:0.50	24	0	13	0	24
P1120|T02|p=Proteobacteria:1.00|g=Delftia:0.60	57	4	1	0	53
P1120|T02|p=Proteobacteria:1.00|g=Ralstonia:1.00	2	2	0	0	0
P1120|T02|p=Crenarchaeota:0.16|g=Caldisphaera:0.16	5	0	0	0	5
P1120|T02|p=Proteobacteria:0.75|g=Polymorphobacter:0.48	2	0	0	0	2
P1120|T02|p=Proteobacteria:1.00|g=Sphingomonas:0.98	2	2	0	0	0
P1120|T02|p=Proteobacteria:1.00|g=Escherichia/Shigella:1.00	2	2	0	0	0
P1120|T02|p=Proteobacteria:0.87|g=Altererythrobacter:0.87	17	15	2	0	2
P1120|T02|p=Proteobacteria:1.00|g=Bosea:1.00	8	8	0	0	0
P1120|T02|p=Proteobacteria:1.00|g=Comamonas:0.99	5	5	0	0	0
P1120|T02|p=Proteobacteria:1.00|g=Rhodanobacter:1.00	2	2	0	0	0
P1120|T02|p=Actinobacteria:1.00|g=Micrococcineae:1.00	9	9	0	0	0
P1120|T02|p=Proteobacteria:1.00|g=Taonella:1.00	3	3	0	0	0
P1120|T02|p=Proteobacteria:0.95|g=Variovorax:0.62	2	0	0	0	2
P1120|T02|p=Bacteroidetes:1.00|g=Cloacibacterium:1.00	2	2	0	0	0
P1120|T02|p=Firmicutes:1.00|g=Thermicanus:1.00	4	4	0	0	0
P1120|T02|p=Firmicutes:0.73|g=Bacillus:0.71	225	211	0	0	14
P1120|T02|p=Proteobacteria:0.29|g=Vampirovibrio:0.29	6	0	0	0	6
P1120|T02|p=Proteobacteria:1.00|g=Afipia:0.31	5	0	4	0	4
P1120|T02|p=Proteobacteria:1.00|g=Magnetospirillum:1.00	2	2	0	0	0
P1120|T02|p=Proteobacteria:1.00|g=Escherichia/Shigella:1.00	3	3	0	0	0
P1120|T02|p=Proteobacteria:0.76|g=Ralstonia:0.71	7	0	1	0	7
P1120|T02|p=Proteobacteria:1.00|g=Sphingomonas:1.00	2	2	0	0	0
P1120|T02|p=Proteobacteria:1.00|g=Delftia:0.98	11	11	0	0	0
P1120|T02|p=Proteobacteria:1.00|g=Afipia:0.28	3	0	2	0	3
P1120|T02|p=Proteobacteria:1.00|g=Variovorax:1.00	43	43	0	0	0
P1120|T02|p=Proteobacteria:1.00|g=Rehaibacterium:1.00	23	23	0	0	0
P1120|T02|p=Bacteroidetes:1.00|g=Cloacibacterium:1.00	17	17	0	0	0
P1120|T02|f=Unknown:0.00|g=Unknown:0.00	5	0	0	3	3
P1120|T02|p=Proteobacteria:1.00|g=Rhodanobacter:1.00	9	9	0	0	0
P1120|T02|p=Actinobacteria:1.00|g=Micrococcineae:1.00	11	11	0	0	0
P1120|T02|p=Proteobacteria:0.27|g=Aestuariispira:0.19	2	0	0	0	2
P1120|T02|p=Firmicutes:0.96|g=Bacillus:0.91	10	7	0	0	3
P1120|T02|p=Proteobacteria:1.00|g=Peredibacter:1.00	3	3	0	0	0
P1120|T02|p=Proteobacteria:1.00|g=Diaphorobacter:0.96	2	2	0	0	0
P1120|T02|p=Proteobacteria:0.14|g=Lentilitoribacter:0.14	7	0	1	0	7
P1120|T02|p=Proteobacteria:0.92|g=Rhizobium:0.41	5	0	4	0	5
P1120|T02|p=Actinobacteria:1.00|g=Propionibacterineae:1.00	142	142	0	0	0
P1120|T02|p=Proteobacteria:1.00|g=Rhodanobacter:1.00	4	4	0	0	0
P1120|T02|p=Firmicutes:0.79|g=Bacillus:0.74	3	2	0	0	1
P1120|T02|p=Proteobacteria:0.14|g=Faucicola:0.14	18	0	17	0	18
P1120|T02|p=Proteobacteria:1.00|g=Diaphorobacter:0.81	14	7	0	0	7
P1120|T02|p=Proteobacteria:1.00|g=Rhodanobacter:0.99	8	8	0	0	0
P1120|T02|p=Proteobacteria:1.00|g=Pseudomonas:1.00	2	2	0	0	0
P1120|T02|p=Bacteroidetes:1.00|g=Cloacibacterium:0.47	124	0	0	0	124
P1120|T02|p=Proteobacteria:0.98|g=Sphingomonas:0.84	22	9	0	0	13
P1120|T02|p=Bacteroidetes:1.00|g=Cloacibacterium:1.00	3	3	0	0	0
P1120|T02|p=Proteobacteria:1.00|g=Escherichia/Shigella:1.00	2	2	0	0	0
P1120|T02|p=Proteobacteria:1.00|g=Diaphorobacter:0.73	51	28	0	0	23
P1120|T02|p=Bacteroidetes:1.00|g=Cloacibacterium:1.00	48	48	0	0	0
P1120|T02|p=Proteobacteria:1.00|g=Ralstonia:1.00	130	130	0	0	0
P1120|T02|p=Proteobacteria:0.73|g=Ralstonia:0.60	3	0	0	0	3
P1120|T02|p=Bacteroidetes:0.78|g=Paludibacter:0.32	2	0	0	0	2
P1120|T02|p=Proteobacteria:0.77|g=Pandoraea:0.77	3	1	0	0	2
P1120|T02|p=Proteobacteria:0.84|g=Rhodanobacter:0.38	10	0	3	0	10
P1120|T02|p=Proteobacteria:1.00|g=Pseudomonas:0.91	6	6	0	0	0
P1120|T02|p=Proteobacteria:1.00|g=Phenylobacterium:0.98	31	31	0	0	0
P1120|T02|p=Firmicutes:0.68|g=Fastidiosipila:0.15	33	0	8	0	33
P1120|T02|p=Firmicutes:1.00|g=Veillonella:1.00	3	3	0	0	0
P1120|T02|p=Firmicutes:0.67|g=Bulleidia:0.63	2	0	0	0	2
P1120|T02|p=Proteobacteria:1.00|g=Ralstonia:1.00	4	4	0	0	0
P1120|T02|p=Firmicutes:1.00|g=Paenibacillus:1.00	4	4	0	0	0
P1120|T02|p=Firmicutes:0.92|g=Bacillus:0.91	117	116	0	0	1
P1120|T02|p=Proteobacteria:1.00|g=Alkanindiges:0.96	3	3	0	0	0
P1120|T02|p=Proteobacteria:0.83|g=Phenylobacterium:0.81	3	3	0	0	0
P1120|T02|p=Proteobacteria:1.00|g=Rhodanobacter:1.00	4	4	0	0	0
P1120|T02|p=Actinobacteria:1.00|g=Corynebacterineae:1.00	14	14	0	0	0
P1120|T02|p=Proteobacteria:1.00|g=Sphingomonas:0.98	2	2	0	0	0
P1120|T02|p=Proteobacteria:1.00|g=Rhodanobacter:0.93	3	3	0	0	0
P1120|T02|p=Proteobacteria:0.98|g=Sphingomonas:0.94	2	2	0	0	0
P1120|T02|p=Fusobacteria:1.00|g=Fusobacterium:1.00	9	9	0	0	0
P1120|T02|p=Proteobacteria:1.00|g=Pelomonas:0.98	6	6	0	0	0
P1120|T02|p=Proteobacteria:1.00|g=Diaphorobacter:0.89	150	80	1	0	70
P1120|T02|p=Proteobacteria:1.00|g=Nitrobacter:0.50	8	0	1	0	8
P1120|T02|p=Firmicutes:0.50|g=Romboutsia:0.36	5	0	0	0	5
P1120|T02|p=Proteobacteria:1.00|g=Haemophilus:0.96	4	4	0	0	0
P1120|T02|p=Proteobacteria:0.97|g=Stakelama:0.42	4	0	0	0	4
P1120|T02|p=Proteobacteria:1.00|g=Comamonas:1.00	2	2	0	0	0
P1120|T02|p=Bacteroidetes:1.00|g=Cloacibacterium:1.00	2	2	0	0	0
P1120|T02|p=Proteobacteria:1.00|g=Phenylobacterium:0.88	4	4	0	0	0
P1120|T02|p=Proteobacteria:1.00|g=Rhodanobacter:1.00	2	2	0	0	0
P1120|T02|p=Actinobacteria:0.95|g=Corynebacterineae:0.95	7	7	0	0	0
P1120|T02|p=Proteobacteria:1.00|g=Rhodanobacter:1.00	6	6	0	0	0
P1120|T02|p=Proteobacteria:1.00|g=Bosea:1.00	2	2	0	0	0
P1120|T02|p=Proteobacteria:1.00|g=Salmonella:0.59	11	0	0	0	11
P1120|T02|p=Proteobacteria:1.00|g=Bosea:1.00	3	3	0	0	0
P1120|T02|p=Proteobacteria:0.99|g=Novosphingobium:0.97	26	26	0	0	0
P1120|T02|p=Proteobacteria:1.00|g=Bradyrhizobium:0.65	10	6	1	0	4
P1120|T02|p=Proteobacteria:0.33|g=Aestuariispira:0.21	15	0	0	0	15
P1120|T02|p=Proteobacteria:1.00|g=Bradyrhizobium:0.45	3	0	0	0	3
P1120|T02|p=Proteobacteria:1.00|g=Escherichia/Shigella:1.00	2	2	0	0	0
P1120|T02|p=Proteobacteria:1.00|g=Sphingomonas:0.83	17	9	0	0	8
P1120|T02|p=Firmicutes:0.95|g=Ruminococcus:0.51	5	0	0	0	5
P1120|T02|p=Proteobacteria:1.00|g=Skermanella:1.00	6	6	0	0	0
P1120|T02|p=Proteobacteria:1.00|g=Rhodanobacter:0.97	2	2	0	0	0
P1120|T02|p=Planctomycetes:0.10|g=Candidatus_Anammoxoglobus:0.07	3	0	1	0	3
P1120|T02|p=Proteobacteria:1.00|g=Escherichia/Shigella:1.00	29	29	0	0	0
P1120|T02|p=Proteobacteria:1.00|g=Rhodanobacter:1.00	12	12	0	0	0
P1120|T02|p=Proteobacteria:1.00|g=Diaphorobacter:0.48	2	0	0	0	2
P1120|T02|p=Proteobacteria:1.00|g=Diaphorobacter:0.72	52	18	0	0	34
P1120|T02|p=Verrucomicrobia:0.07|g=Opitutus:0.06	5	0	1	1	4
P1120|T02|p=Proteobacteria:0.31|g=Aestuariispira:0.22	21	0	0	0	21
P1120|T02|p=Proteobacteria:1.00|g=Novosphingobium:0.95	20	20	0	0	0
P1120|T02|p=Firmicutes:0.73|g=Intestinimonas:0.08	3	0	2	0	3
P1120|T02|p=Proteobacteria:1.00|g=Rhodanobacter:0.98	3	3	0	0	0
P1120|T02|p=Proteobacteria:1.00|g=Sphingomonas:0.38	3	0	1	0	3
P1120|T02|p=Crenarchaeota:0.07|g=Caldisphaera:0.07	18	0	6	3	15
P1120|T02|p=Proteobacteria:0.99|g=Rhodanobacter:0.96	2	2	0	0	0
P1120|T02|p=Firmicutes:1.00|g=Lactobacillus:1.00	4	4	0	0	0
P1120|T02|p=Firmicutes:0.68|g=Bacillus:0.64	64	62	0	0	2
P1120|T02|p=Firmicutes:0.56|g=Allobacillus:0.47	2	0	0	0	2
P1120|T02|p=Proteobacteria:1.00|g=Rhodanobacter:1.00	2	2	0	0	0
P1120|T02|p=Proteobacteria:1.00|g=Janthinobacterium:0.96	4	4	0	0	0
P1120|T02|p=Proteobacteria:1.00|g=Escherichia/Shigella:1.00	7	7	0	0	0
P1120|T02|p=Proteobacteria:1.00|g=Rhodanobacter:0.98	4	4	0	0	0
P1120|T02|p=Proteobacteria:0.83|g=Diaphorobacter:0.80	38	25	0	0	13
P1120|T02|f=Unknown:0.00|g=Unknown:0.00	3	0	0	2	2
P1120|T02|p=Proteobacteria:1.00|g=Defluviimonas:0.28	2	0	0	0	2
P1120|T02|p=Proteobacteria:1.00|g=Delftia:1.00	28	28	0	0	0
P1120|T02|p=Actinobacteria:1.00|g=Corynebacterineae:1.00	2	2	0	0	0
P1120|T02|p=Firmicutes:0.48|g=Lacticigenium:0.25	14	0	1	0	14
P1120|T02|p=Proteobacteria:1.00|g=Pandoraea:1.00	171	171	0	0	0
P1120|T02|p=Proteobacteria:1.00|g=Rhodanobacter:1.00	2	2	0	0	0
P1120|T02|p=Proteobacteria:1.00|g=Methylobacterium:1.00	8	8	0	0	0
P1120|T02|p=Proteobacteria:1.00|g=Rhodanobacter:1.00	3	3	0	0	0
P1120|T02|p=Crenarchaeota:0.08|g=Caldisphaera:0.08	3	0	0	0	3
P1120|T02|p=Proteobacteria:1.00|g=Acinetobacter:1.00	5	5	0	0	0
P1120|T02|p=Proteobacteria:1.00|g=Rhodanobacter:1.00	4	4	0	0	0
P1120|T02|p=Proteobacteria:1.00|g=Rhodanobacter:0.99	3	3	0	0	0
P1120|T02|p=Proteobacteria:1.00|g=Rhodanobacter:1.00	3	3	0	0	0
P1120|T02|p=Proteobacteria:1.00|g=Phenylobacterium:0.95	6	6	0	0	0
P1120|T02|p=Proteobacteria:1.00|g=Bradyrhizobium:0.72	2	0	0	0	2
P1120|T02|p=Proteobacteria:1.00|g=Novosphingobium:0.99	246	246	0	0	0
P1120|T02|p=Bacteroidetes:1.00|g=Niabella:0.90	2	2	0	0	0
P1120|T02|p=Proteobacteria:0.65|g=Caenimonas:0.21	5	0	0	0	5
P1120|T02|p=Proteobacteria:1.00|g=Rhodanobacter:0.99	11	11	0	0	0
P1120|T02|p=Bacteroidetes:0.92|g=Epilithonimonas:0.38	2	0	0	0	2
P1120|T02|p=Firmicutes:0.80|g=Bacillus:0.79	2	1	0	0	1
P1120|T02|p=Proteobacteria:1.00|g=Novosphingobium:0.97	63	63	0	0	0
P1120|T02|p=Proteobacteria:0.27|g=Aestuariispira:0.18	6	0	0	0	6
P1120|T02|p=Proteobacteria:1.00|g=Diaphorobacter:0.42	124	14	1	0	110
P1120|T02|p=Actinobacteria:1.00|g=Corynebacterineae:1.00	11	11	0	0	0
P1120|T02|p=Proteobacteria:1.00|g=Rhodanobacter:0.91	8	8	0	0	0
P1120|T02|p=Proteobacteria:0.56|g=Escherichia/Shigella:0.55	13	0	1	0	13
P1120|T02|p=Proteobacteria:1.00|g=Rhodanobacter:1.00	2	2	0	0	0
P1120|T02|p=Bacteroidetes:1.00|g=Cloacibacterium:1.00	2	2	0	0	0
P1120|T02|p=Proteobacteria:1.00|g=Pseudomonas:0.98	6	6	0	0	0
P1120|T02|p=Proteobacteria:1.00|g=Sphingomonas:0.97	4	4	0	0	0
P1120|T02|p=Proteobacteria:1.00|g=Sphingobium:0.66	3	0	0	0	3
P1120|T02|p=Firmicutes:0.85|g=Bacillus:0.84	11	10	0	0	1
P1120|T02|p=Proteobacteria:1.00|g=Rhodanobacter:1.00	266	266	0	0	0
P1120|T02|p=Firmicutes:0.12|g=Gracilibacter:0.07	4	0	0	0	4
P1120|T02|p=Proteobacteria:1.00|g=Sphingomonas:1.00	5	5	0	0	0
P1120|T02|p=Bacteroidetes:1.00|g=Cloacibacterium:0.51	5	0	0	0	5
P1120|T02|p=Proteobacteria:1.00|g=Diaphorobacter:0.71	4	1	0	0	3
P1120|T02|p=Actinobacteria:1.00|g=Corynebacterineae:1.00	2	2	0	0	0
P1120|T02|p=Proteobacteria:1.00|g=Rhodanobacter:1.00	4	4	0	0	0
P1120|T02|p=Proteobacteria:1.00|g=Rhodanobacter:1.00	41	41	0	0	0
P1120|T02|p=Firmicutes:0.70|g=Bacillus:0.67	3	1	0	0	2
P1120|T02|p=Proteobacteria:1.00|g=Rhodanobacter:1.00	4	4	0	0	0
P1120|T02|p=Proteobacteria:1.00|g=Pandoraea:1.00	6	6	0	0	0
P1120|T02|p=Proteobacteria:1.00|g=Pandoraea:1.00	2	2	0	0	0
P1120|T02|p=Bacteroidetes:0.67|g=Anaerocella:0.61	460	0	0	0	460
P1120|T02|f=Unknown:0.00|g=Unknown:0.00	5	0	0	3	3
P1120|T02|p=Firmicutes:1.00|g=Staphylococcus:1.00	3	3	0	0	0
P1120|T02|p=Proteobacteria:1.00|g=Diaphorobacter:0.79	3	1	0	0	2
P1120|T02|p=Bacteroidetes:1.00|g=Cloacibacterium:1.00	3	3	0	0	0
P1120|T02|p=Proteobacteria:1.00|g=Sphingobium:0.71	414	283	0	0	131
P1120|T02|p=Proteobacteria:0.91|g=Brachymonas:0.54	5	0	1	0	5
P1120|T02|p=Proteobacteria:1.00|g=Sphingomonas:0.83	2	2	0	0	0
P1120|T02|p=Proteobacteria:1.00|g=Dechloromonas:0.99	3	3	0	0	0
P1120|T02|p=Proteobacteria:1.00|g=Rhodanobacter:0.99	2	2	0	0	0
P1120|T02|p=Proteobacteria:1.00|g=Pandoraea:0.99	5	5	0	0	0
P1120|T02|p=Proteobacteria:1.00|g=Rhodanobacter:0.99	2	2	0	0	0
P1120|T02|p=Proteobacteria:1.00|g=Diaphorobacter:0.94	3	2	0	0	1
P1120|T02|p=Proteobacteria:0.82|g=Pandoraea:0.82	2	2	0	0	0
P1120|T02|p=Bacteroidetes:0.97|g=Fulvibacter:0.32	7	0	0	0	7
P1120|T02|p=Proteobacteria:1.00|g=Haemophilus:1.00	2	2	0	0	0
P1120|T02|p=Proteobacteria:1.00|g=Pseudomonas:1.00	2	2	0	0	0
P1120|T02|p=Firmicutes:0.95|g=Bacillus:0.93	348	341	0	0	7
P1120|T02|p=Proteobacteria:1.00|g=Diaphorobacter:0.71	6	2	1	0	4
P1120|T02|p=Proteobacteria:1.00|g=Rhodanobacter:0.96	3	3	0	0	0
P1120|T02|p=Proteobacteria:1.00|g=Rhodanobacter:0.98	2	2	0	0	0
P1120|T02|p=Proteobacteria:1.00|g=Diaphorobacter:0.91	4	2	0	0	2
P1120|T02|p=Proteobacteria:0.77|g=Rhizorhabdus:0.36	4	0	0	0	4
P1120|T02|p=Firmicutes:0.80|g=Bacillus:0.78	4	3	0	0	1
P1120|T02|p=Crenarchaeota:0.09|g=Caldisphaera:0.09	13	0	0	0	13
P1120|T02|p=Proteobacteria:1.00|g=Delftia:0.98	5	5	0	0	0
P1120|T02|p=Proteobacteria:1.00|g=Rhodanobacter:1.00	9	9	0	0	0
P1120|T02|p=Proteobacteria:1.00|g=Dechloromonas:0.85	2	2	0	0	0
P1120|T02|p=Firmicutes:0.70|g=Halalkalibacillus:0.33	3	0	0	0	3
P1120|T02|p=Firmicutes:0.02|g=Halocella:0.02	3	0	2	0	3
P1120|T02|p=Proteobacteria:1.00|g=Pseudomonas:0.98	66	66	0	0	0
P1120|T02|p=Proteobacteria:1.00|g=Acetobacter:0.99	13	13	0	0	0
P1120|T02|p=Proteobacteria:1.00|g=Rhodanobacter:0.98	6	6	0	0	0
P1120|T02|p=Actinobacteria:1.00|g=Corynebacterineae:1.00	17	17	0	0	0
P1120|T02|p=Proteobacteria:0.69|g=Acinetobacter:0.49	3	0	1	0	3
P1120|T02|p=Proteobacteria:1.00|g=Legionella:1.00	10	10	0	0	0
P1120|T02|p=Proteobacteria:1.00|g=Diaphorobacter:0.90	4	4	0	0	0
P1120|T02|p=Proteobacteria:1.00|g=Rhodanobacter:0.97	3	3	0	0	0
P1120|T02|p=Bacteroidetes:1.00|g=Cloacibacterium:1.00	2	2	0	0	0
P1120|T02|p=Proteobacteria:1.00|g=Comamonas:0.99	2	2	0	0	0
P1120|T02|p=Proteobacteria:1.00|g=Ralstonia:1.00	2	2	0	0	0
P1120|T02|p=Bacteroidetes:1.00|g=Pedobacter:1.00	2	2	0	0	0
P1120|T02|p=Proteobacteria:1.00|g=Rhodanobacter:1.00	2	2	0	0	0
P1120|T02|p=Firmicutes:0.73|g=Bacillus:0.72	502	501	0	0	1
P1120|T02|p=Actinobacteria:0.99|g=Micrococcineae:0.99	4	4	0	0	0
P1120|T02|p=Bacteroidetes:1.00|g=Cloacibacterium:1.00	3	3	0	0	0
P1120|T02|p=Proteobacteria:1.00|g=Candidimonas:0.33	4	0	2	0	4
P1120|T02|p=Firmicutes:0.33|g=Nosocomiicoccus:0.27	5	0	0	0	5
P1120|T02|p=Proteobacteria:1.00|g=Afipia:0.31	45	0	37	0	40
P1120|T02|p=Euryarchaeota:0.08|g=Ferroplasma:0.08	2	0	1	0	2
P1120|T02|p=Proteobacteria:1.00|g=Rhodanobacter:1.00	3	3	0	0	0
P1120|T02|p=Proteobacteria:1.00|g=Neisseria:0.99	5	5	0	0	0
P1120|T02|p=Proteobacteria:1.00|g=Ralstonia:1.00	11	11	0	0	0
P1120|T02|p=Actinobacteria:1.00|g=Micrococcineae:1.00	7	7	0	0	0
P1120|T02|p=Proteobacteria:1.00|g=Acinetobacter:1.00	6	6	0	0	0
P1120|T02|p=Bacteroidetes:1.00|g=Niabella:0.93	2	2	0	0	0
P1120|T02|p=Proteobacteria:1.00|g=Rhodanobacter:0.98	5	5	0	0	0
P1120|T02|p=Proteobacteria:0.96|g=Azotobacter:0.31	2	0	0	0	2
P1120|T02|p=Proteobacteria:1.00|g=Comamonas:0.98	60	60	0	0	0
P1120|T02|p=Proteobacteria:0.26|g=Salinarimonas:0.24	6	0	0	0	6
P1120|T02|p=Actinobacteria:1.00|g=Acidimicrobineae:1.00	2	2	0	0	0
P1120|T02|p=Proteobacteria:1.00|g=Variovorax:0.69	3	1	0	0	2
P1120|T02|p=Proteobacteria:1.00|g=Haemophilus:0.98	2	2	0	0	0
P1120|T02|p=Proteobacteria:1.00|g=Escherichia/Shigella:1.00	2	2	0	0	0
P1120|T02|p=Proteobacteria:1.00|g=Pandoraea:0.99	4	4	0	0	0
P1120|T02|p=Actinobacteria:1.00|g=Actinomycineae:1.00	6	6	0	0	0
P1120|T02|p=Firmicutes:1.00|g=Oscillibacter:0.81	4	3	0	0	1
P1120|T02|p=Proteobacteria:0.57|g=Rhizorhabdus:0.32	2	0	0	0	2
P1120|T02|p=Proteobacteria:1.00|g=Thermomonas:0.99	2	2	0	0	0
P1120|T02|p=Proteobacteria:1.00|g=Rhodanobacter:1.00	2	2	0	0	0
P1120|T02|p=Actinobacteria:1.00|g=Pseudonocardineae:1.00	3	3	0	0	0
P1120|T02|p=Firmicutes:0.31|g=Falsibacillus:0.12	2	0	0	0	2
P1120|T02|p=Proteobacteria:1.00|g=Rhodanobacter:1.00	2	2	0	0	0
P1120|T02|p=Proteobacteria:1.00|g=Rhodanobacter:1.00	4	4	0	0	0
P1120|T02|p=Proteobacteria:1.00|g=Bradyrhizobium:0.51	16	15	0	0	1
P1120|T02|p=Actinobacteria:1.00|g=Corynebacterineae:1.00	6	6	0	0	0
P1120|T02|p=Crenarchaeota:0.16|g=Thermoproteus:0.12	11	0	7	1	10
P1120|T02|p=Proteobacteria:1.00|g=Diaphorobacter:0.94	2	2	0	0	0
P1120|T02|p=Firmicutes:0.81|g=Bacillus:0.80	3	2	0	0	1
P1120|T02|p=Proteobacteria:1.00|g=Rhodanobacter:1.00	910	910	0	0	0
P1120|T02|p=Proteobacteria:1.00|g=Rhodanobacter:0.99	2	2	0	0	0
P1120|T02|p=Proteobacteria:1.00|g=Paracoccus:0.80	2	2	0	0	0
P1120|T02|p=Proteobacteria:0.99|g=Variovorax:0.52	10	1	0	0	9
P1120|T02|p=Proteobacteria:1.00|g=Ramlibacter:0.99	3	3	0	0	0
P1120|T02|p=Proteobacteria:1.00|g=Diaphorobacter:0.82	16	15	0	0	1
P1120|T02|p=Proteobacteria:1.00|g=Novosphingobium:0.95	6	6	0	0	0
P1120|T02|p=Proteobacteria:1.00|g=Rhodanobacter:0.99	2	2	0	0	0
P1120|T02|p=Proteobacteria:0.58|g=Cosenzaea:0.34	2	0	0	0	2
P1120|T02|p=Proteobacteria:1.00|g=Rhodanobacter:0.61	13	0	3	0	13
P1120|T02|p=Proteobacteria:1.00|g=Acinetobacter:0.99	2	2	0	0	0
P1120|T02|p=Firmicutes:0.82|g=Bacillus:0.81	3	3	0	0	0
P1120|T02|p=Proteobacteria:1.00|g=Nitrobacter:0.32	4	0	3	0	4
P1120|T02|p=Firmicutes:0.83|g=Anaerobacter:0.30	6	0	1	0	6
P1120|T02|p=Actinobacteria:1.00|g=Corynebacterineae:0.80	52	19	1	0	33
P1120|T02|p=Proteobacteria:1.00|g=Brevundimonas:1.00	6	6	0	0	0
P1120|T02|p=Firmicutes:0.62|g=Bacillus:0.62	3	0	0	0	3
P1120|T02|p=Crenarchaeota:0.33|g=Sulfurisphaera:0.32	8	0	7	0	8
P1120|T02|p=Proteobacteria:0.57|g=Delftia:0.42	99	0	4	0	99
P1120|T02|p=Actinobacteria:1.00|g=Micromonosporineae:1.00	3	3	0	0	0
P1120|T02|p=Proteobacteria:1.00|g=Rhizorhapis:0.46	2	0	1	0	2
P1120|T02|p=Bacteroidetes:1.00|g=Prevotella:1.00	6	6	0	0	0
P1120|T02|p=Actinobacteria:1.00|g=Micrococcineae:1.00	3	3	0	0	0
P1120|T02|p=Proteobacteria:1.00|g=Rhodanobacter:1.00	2	2	0	0	0
P1120|T02|p=Proteobacteria:1.00|g=Ralstonia:1.00	3	3	0	0	0
P1120|T02|p=Crenarchaeota:0.13|g=Caldisphaera:0.13	3	0	1	0	3
P1120|T02|p=Proteobacteria:1.00|g=Aureimonas:1.00	5	5	0	0	0
P1120|T02|p=Proteobacteria:1.00|g=Sphingomonas:1.00	3	3	0	0	0
P1120|T02|p=Firmicutes:1.00|g=Lactobacillus:1.00	4	4	0	0	0
P1120|T02|p=Proteobacteria:0.68|g=Caenimonas:0.13	5	0	4	0	5
P1120|T02|p=Bacteroidetes:1.00|g=Cloacibacterium:0.99	3	3	0	0	0
P1120|T02|p=Bacteroidetes:1.00|g=Cloacibacterium:1.00	5	5	0	0	0
P1120|T02|p=Proteobacteria:1.00|g=Diaphorobacter:0.84	4	2	0	0	2
P1120|T02|p=Proteobacteria:1.00|g=Bosea:1.00	27	27	0	0	0
P1120|T02|p=Proteobacteria:1.00|g=Rhodanobacter:0.99	6	6	0	0	0
P1120|T02|p=Firmicutes:0.93|g=Bacillus:0.93	17	17	0	0	0
P1120|T02|p=Proteobacteria:1.00|g=Rhodanobacter:1.00	12	12	0	0	0
P1120|T02|p=Proteobacteria:1.00|g=Rhodanobacter:0.81	11	11	0	0	0
P1120|T02|p=Proteobacteria:1.00|g=Comamonas:0.56	6	0	5	0	4
P1120|T02|p=Proteobacteria:0.89|g=Hephaestia:0.21	3	0	0	0	3
P1120|T02|p=Chloroflexi:0.07|g=Thermoflexus:0.07	5	0	2	0	5
P1120|T02|p=Proteobacteria:1.00|g=Rhodanobacter:1.00	80	80	0	0	0
P1120|T02|p=Proteobacteria:1.00|g=Pandoraea:1.00	4	4	0	0	0
P1120|T02|p=Bacteroidetes:1.00|g=Cloacibacterium:1.00	4	4	0	0	0
P1120|T02|p=Bacteroidetes:1.00|g=Chryseobacterium:1.00	2	2	0	0	0
P1120|T02|p=Firmicutes:1.00|g=Staphylococcus:1.00	5	5	0	0	0
P1120|T02|p=Proteobacteria:1.00|g=Diaphorobacter:0.91	5	5	0	0	0
P1120|T02|p=Firmicutes:0.40|g=Chungangia:0.38	3	0	0	0	3
P1120|T02|p=Firmicutes:0.93|g=Bacillus:0.92	47	47	0	0	0
P1120|T02|p=Proteobacteria:1.00|g=Rhodanobacter:1.00	5	5	0	0	0
P1120|T02|p=Proteobacteria:1.00|g=Rhodanobacter:1.00	445	445	0	0	0
P1120|T02|p=Proteobacteria:1.00|g=Taonella:1.00	3	3	0	0	0
P1120|T02|p=Proteobacteria:1.00|g=Rhodanobacter:1.00	3	3	0	0	0
P1120|T02|p=Proteobacteria:1.00|g=Rhodanobacter:0.99	3	3	0	0	0
P1120|T02|p=Proteobacteria:0.97|g=Bosea:0.78	2	0	0	0	2
P1120|T02|p=Proteobacteria:1.00|g=Bradyrhizobium:0.60	21	0	3	0	21
P1120|T02|p=Proteobacteria:0.94|g=Hephaestia:0.38	5	0	1	0	5
P1120|T02|p=Firmicutes:1.00|g=Veillonella:1.00	2	2	0	0	0
P1120|T02|p=Proteobacteria:1.00|g=Rhodanobacter:0.92	8	8	0	0	0
P1120|T02|p=Proteobacteria:1.00|g=Sphingomonas:0.97	7	7	0	0	0
P1120|T02|p=Proteobacteria:1.00|g=Roseomonas:1.00	2	2	0	0	0
P1120|T02|p=Proteobacteria:1.00|g=Ralstonia:1.00	16	16	0	0	0
P1120|T02|p=Proteobacteria:1.00|g=Variovorax:0.99	14	14	0	0	0
P1120|T02|p=Proteobacteria:1.00|g=Rhodanobacter:1.00	5	5	0	0	0
P1120|T02|f=Unknown:0.00|g=Unknown:0.00	3	0	0	2	2
P1120|T02|p=Proteobacteria:1.00|g=Pandoraea:1.00	161	161	0	0	0
P1120|T02|p=Proteobacteria:1.00|g=Escherichia/Shigella:1.00	3	3	0	0	0
P1120|T02|p=Proteobacteria:1.00|g=Diaphorobacter:0.85	2	2	0	0	0
P1120|T02|p=Proteobacteria:0.95|g=Pseudocitrobacter:0.48	5	0	0	0	5
P1120|T02|p=Proteobacteria:1.00|g=Rhodanobacter:0.86	9	9	0	0	0
P1120|T02|p=Proteobacteria:0.85|g=Legionella:0.85	2	2	0	0	0
P1120|T02|p=Proteobacteria:0.80|g=Rhodanobacter:0.43	2	0	0	0	2
P1120|T02|p=Firmicutes:0.87|g=Bacillus:0.86	28	28	0	0	0
P1120|T02|p=Proteobacteria:0.76|g=Pandoraea:0.76	5	0	0	0	5
P1120|T02|p=Proteobacteria:1.00|g=Diaphorobacter:0.86	14	7	0	0	7
P1120|T02|p=Proteobacteria:0.53|g=Pandoraea:0.53	2	0	0	0	2
P1120|T02|f=Unknown:0.00|g=Unknown:0.00	5	0	0	3	3
P1120|T02|p=Firmicutes:0.64|g=Bacillus:0.62	2	1	0	0	1
P1120|T02|p=Proteobacteria:1.00|g=Rhodanobacter:1.00	13	13	0	0	0
P1120|T02|p=Proteobacteria:1.00|g=Rhodanobacter:0.98	2	2	0	0	0
P1120|T02|p=Proteobacteria:1.00|g=Escherichia/Shigella:1.00	4	4	0	0	0
P1120|T02|f=Unknown:0.00|g=Unknown:0.00	3	0	0	2	2
P1120|T02|p=Proteobacteria:1.00|g=Rhodanobacter:0.99	2	2	0	0	0
P1120|T02|p=Proteobacteria:1.00|g=Escherichia/Shigella:0.97	2	2	0	0	0
P1120|T02|p=Proteobacteria:1.00|g=Rhodanobacter:0.99	5	5	0	0	0
P1120|T02|p=Proteobacteria:1.00|g=Ralstonia:1.00	5	5	0	0	0
P1120|T02|p=Proteobacteria:0.64|g=Kinneretia:0.16	4	0	0	0	4
P1120|T02|p=Proteobacteria:1.00|g=Azomonas:0.46	5	0	0	0	5
P1120|T02|p=Proteobacteria:1.00|g=Diaphorobacter:0.35	2	0	0	0	2
P1120|T02|p=Proteobacteria:1.00|g=Diaphorobacter:0.97	11	9	0	0	2
P1120|T02|p=Bacteroidetes:1.00|g=Cloacibacterium:1.00	24	24	0	0	0
P1120|T02|p=Proteobacteria:1.00|g=Bosea:1.00	242	242	0	0	0
P1120|T02|p=Planctomycetes:1.00|g=Pirellula:0.59	23	0	1	0	23
P1120|T02|p=Proteobacteria:0.90|g=Ralstonia:0.89	11	8	0	0	3
P1120|T02|p=Proteobacteria:1.00|g=Diaphorobacter:0.85	6	6	0	0	0
P1120|T02|p=Proteobacteria:1.00|g=Pseudomonas:0.37	2	0	0	0	2
P1120|T02|p=Proteobacteria:1.00|g=Rhodanobacter:0.96	2	2	0	0	0
P1120|T02|p=Actinobacteria:1.00|g=Corynebacterineae:1.00	6	6	0	0	0
P1120|T02|p=Proteobacteria:0.64|g=Azorhizophilus:0.14	2	0	0	0	2
P1120|T02|p=Firmicutes:0.90|g=Bacillus:0.87	11	10	0	0	1
P1120|T02|p=Proteobacteria:1.00|g=Cardiobacterium:1.00	4	4	0	0	0
P1120|T02|p=Proteobacteria:1.00|g=Escherichia/Shigella:1.00	2	2	0	0	0
P1120|T02|p=Proteobacteria:1.00|g=Diaphorobacter:0.50	22	3	2	0	19
P1120|T02|p=Actinobacteria:1.00|g=Coriobacterineae:1.00	2	2	0	0	0
P1120|T02|p=Firmicutes:0.69|g=Bacillus:0.67	3	2	0	0	1
P1120|T02|p=Proteobacteria:0.82|g=Pseudocitrobacter:0.49	3	0	0	0	3
P1120|T02|p=Aquificae:0.31|g=Balnearium:0.13	3	0	1	1	2
P1120|T02|p=Bacteroidetes:1.00|g=Cloacibacterium:1.00	9	9	0	0	0
P1120|T02|p=Proteobacteria:0.98|g=Pseudomonas:0.88	2	2	0	0	0
P1120|T02|p=Proteobacteria:0.99|g=Phreatobacter:0.99	15	15	0	0	0
P1120|T02|p=Proteobacteria:1.00|g=Diaphorobacter:0.93	5	5	0	0	0
P1120|T02|p=Proteobacteria:1.00|g=Luteimonas:0.48	2	0	0	0	2
P1120|T02|p=Proteobacteria:1.00|g=Variovorax:0.98	2	2	0	0	0
P1120|T02|p=Proteobacteria:1.00|g=Rhodanobacter:0.99	2	2	0	0	0
P1120|T02|p=Proteobacteria:1.00|g=Rhodanobacter:1.00	2	2	0	0	0
P1120|T02|p=Proteobacteria:1.00|g=Rhodanobacter:0.76	2	1	0	0	1
P1120|T02|p=Proteobacteria:1.00|g=Delftia:0.98	10	10	0	0	0
P1120|T02|p=Proteobacteria:1.00|g=Pandoraea:0.90	6	6	0	0	0
P1120|T02|p=Firmicutes:0.50|g=Bacillus:0.47	2	1	0	0	1
P1120|T02|p=Proteobacteria:1.00|g=Bosea:1.00	24	24	0	0	0
P1120|T02|p=Proteobacteria:1.00|g=Rhodanobacter:0.96	3	3	0	0	0
P1120|T02|p=Firmicutes:0.39|g=Lacticigenium:0.27	2	0	1	0	2
P1120|T02|p=Bacteroidetes:1.00|g=Cloacibacterium:1.00	2	2	0	0	0
P1120|T02|p=Bacteroidetes:0.25|g=Anaerophaga:0.19	2	0	0	0	2
P1120|T02|p=Firmicutes:0.69|g=Bacillus:0.60	3	2	0	0	1
P1120|T02|p=Proteobacteria:1.00|g=Diaphorobacter:0.93	162	52	0	0	110
P1120|T02|p=Proteobacteria:1.00|g=Diaphorobacter:0.89	3	3	0	0	0
P1120|T02|p=Proteobacteria:1.00|g=Luteimonas:0.69	4	0	0	0	4
P1120|T02|p=Proteobacteria:1.00|g=Rhodanobacter:1.00	109	109	0	0	0
P1120|T02|p=Actinobacteria:1.00|g=Micrococcineae:1.00	26	26	0	0	0
P1120|T02|p=Proteobacteria:1.00|g=Acinetobacter:1.00	8	8	0	0	0
P1120|T02|p=Proteobacteria:1.00|g=Diaphorobacter:0.88	14	9	0	0	5
P1120|T02|p=Proteobacteria:1.00|g=Methylobacillus:1.00	2	2	0	0	0
P1120|T02|p=Actinobacteria:1.00|g=Bifidobacteriaceae:1.00	3	3	0	0	0
P1120|T02|p=Proteobacteria:1.00|g=Methylobacterium:1.00	2	2	0	0	0
P1120|T02|p=Proteobacteria:1.00|g=Rhodanobacter:1.00	2	2	0	0	0
P1120|T02|p=Firmicutes:0.98|g=Paraliobacillus:0.46	3	0	0	0	3
P1120|T02|p=Proteobacteria:1.00|g=Pandoraea:0.99	2	2	0	0	0
P1120|T02|p=Proteobacteria:1.00|g=Diaphorobacter:0.92	2	2	0	0	0
P1120|T02|p=Firmicutes:0.99|g=Jeotgalicoccus:0.87	3	3	0	0	0
P1120|T02|p=Proteobacteria:1.00|g=Escherichia/Shigella:1.00	3	3	0	0	0
P1120|T02|p=Proteobacteria:1.00|g=Pandoraea:1.00	51	51	0	0	0
P1120|T02|p=Deinococcus-Thermus:1.00|g=Truepera:1.00	14	14	0	0	0
P1120|T02|p=Proteobacteria:1.00|g=Pseudomonas:0.89	2	2	0	0	0
P1120|T02|p=Actinobacteria:1.00|g=Micrococcineae:1.00	2	2	0	0	0
P1120|T02|p=Proteobacteria:1.00|g=Sphingomonas:0.89	7	7	0	0	0
P1120|T02|p=Proteobacteria:1.00|g=Comamonas:1.00	2	2	0	0	0
P1120|T02|p=Proteobacteria:1.00|g=Diaphorobacter:0.89	235	231	0	0	4
P1120|T02|p=Proteobacteria:1.00|g=Diaphorobacter:0.87	234	53	1	0	181
P1120|T02|p=Proteobacteria:1.00|g=Comamonas:0.99	6	6	0	0	0
P1120|T02|p=Proteobacteria:0.87|g=Paucimonas:0.61	18	0	0	0	18
P1120|T02|p=Proteobacteria:1.00|g=Sphingobium:0.69	64	48	0	0	16
P1120|T02|p=Proteobacteria:1.00|g=Rhodanobacter:0.97	4	4	0	0	0
P1120|T02|p=Proteobacteria:1.00|g=Rhodanobacter:0.98	2	2	0	0	0
P1120|T02|p=Proteobacteria:1.00|g=Rhodanobacter:0.74	2	1	0	0	1
P1120|T02|p=Proteobacteria:1.00|g=Rhodanobacter:1.00	2	2	0	0	0
P1120|T02|p=Proteobacteria:1.00|g=Acinetobacter:0.99	4	4	0	0	0
P1120|T02|p=Proteobacteria:1.00|g=Comamonas:0.50	16	0	7	0	16
P1120|T02|p=Actinobacteria:0.10|g=Coriobacterineae:0.10	3	0	0	0	3
P1120|T02|p=Proteobacteria:1.00|g=Rhodanobacter:1.00	3	3	0	0	0
P1120|T02|p=Aquificae:0.30|g=Phorcysia:0.16	3	0	1	1	2
P1120|T02|p=Proteobacteria:1.00|g=Bosea:1.00	20	20	0	0	0
P1120|T02|p=Proteobacteria:1.00|g=Escherichia/Shigella:1.00	2	2	0	0	0
P1120|T02|p=Proteobacteria:1.00|g=Methylobacterium:1.00	2	2	0	0	0
P1120|T02|p=Proteobacteria:1.00|g=Delftia:0.98	9	9	0	0	0
P1120|T02|p=Proteobacteria:1.00|g=Rhodanobacter:1.00	11	11	0	0	0
P1120|T02|p=Bacteroidetes:1.00|g=Cloacibacterium:1.00	13	13	0	0	0
P1120|T02|p=Fusobacteria:1.00|g=Leptotrichia:1.00	2	2	0	0	0
P1120|T02|p=Bacteroidetes:1.00|g=Prevotella:1.00	3	3	0	0	0
P1120|T02|p=Proteobacteria:1.00|g=Rhodanobacter:0.97	2	2	0	0	0
P1120|T02|p=Proteobacteria:1.00|g=Escherichia/Shigella:1.00	5	5	0	0	0
P1120|T02|p=Proteobacteria:0.72|g=Escherichia/Shigella:0.70	12	0	0	0	12
P1120|T02|p=Proteobacteria:1.00|g=Diaphorobacter:0.95	3	2	0	0	1
P1120|T02|p=Proteobacteria:1.00|g=Comamonas:1.00	333	333	0	0	0
P1120|T02|p=Proteobacteria:1.00|g=Phenylobacterium:1.00	50	50	0	0	0
P1120|T02|p=Proteobacteria:1.00|g=Diaphorobacter:0.77	2	0	0	0	2
P1120|T02|p=Proteobacteria:0.78|g=Polaromonas:0.38	4	0	0	0	4
P1120|T02|p=Proteobacteria:1.00|g=Rhodanobacter:1.00	5	5	0	0	0
P1120|T02|p=Euryarchaeota:0.09|g=Methanopyrus:0.09	4	0	0	0	4
P1120|T02|p=Bacteroidetes:1.00|g=Hydrobacter:0.33	6	0	0	0	6
P1120|T02|p=Proteobacteria:1.00|g=Rhodanobacter:1.00	7	7	0	0	0
P1120|T02|p=Actinobacteria:1.00|g=Corynebacterineae:1.00	24	24	0	0	0
P1120|T02|p=Proteobacteria:1.00|g=Comamonas:0.65	2	0	0	0	2
P1120|T02|p=Proteobacteria:1.00|g=Escherichia/Shigella:1.00	23	23	0	0	0
P1120|T02|p=Bacteroidetes:1.00|g=Cloacibacterium:1.00	8	8	0	0	0
P1120|T02|p=Proteobacteria:1.00|g=Diaphorobacter:0.96	76	33	0	0	43
P1120|T02|p=Proteobacteria:1.00|g=Ralstonia:1.00	3	3	0	0	0
P1120|T02|p=Proteobacteria:0.86|g=Pseudomonas:0.45	2	0	0	0	2
P1120|T02|p=Bacteroidetes:1.00|g=Cloacibacterium:1.00	7	7	0	0	0
P1120|T02|p=Firmicutes:0.97|g=Ornithinibacillus:0.74	3	0	0	0	3
P1120|T02|p=Proteobacteria:1.00|g=Escherichia/Shigella:1.00	5	5	0	0	0
P1120|T02|p=Proteobacteria:1.00|g=Rhizorhapis:0.38	4	0	3	0	4
P1120|T02|p=Proteobacteria:1.00|g=Acinetobacter:1.00	21	21	0	0	0
P1120|T02|p=Proteobacteria:1.00|g=Rhodanobacter:0.99	4	4	0	0	0
P1120|T02|p=Proteobacteria:1.00|g=Sphingomonas:0.83	34	34	0	0	0
P1120|T02|p=Proteobacteria:1.00|g=Comamonas:0.98	27	27	0	0	0
P1120|T02|p=Proteobacteria:1.00|g=Escherichia/Shigella:0.40	2	0	1	0	2
P1120|T02|p=Chloroflexi:0.06|g=Thermoflexus:0.06	2	0	0	0	2
P1120|T02|p=Proteobacteria:1.00|g=Bosea:1.00	4	4	0	0	0
P1120|T02|p=Firmicutes:0.77|g=Bacillus:0.76	64	60	0	0	4
P1120|T02|p=Proteobacteria:1.00|g=Diaphorobacter:0.79	3	2	0	0	1
P1120|T02|p=Proteobacteria:1.00|g=Acinetobacter:1.00	7	7	0	0	0
P1120|T02|p=Proteobacteria:1.00|g=Rhodanobacter:0.97	2	2	0	0	0
P1120|T02|p=Bacteroidetes:0.08|g=Draconibacterium:0.07	25	0	4	1	24
P1120|T02|p=Proteobacteria:1.00|g=Rhodanobacter:0.96	2	2	0	0	0
P1120|T02|p=Bacteroidetes:1.00|g=Cloacibacterium:1.00	3	3	0	0	0
P1120|T02|p=Proteobacteria:1.00|g=Escherichia/Shigella:0.99	9	9	0	0	0
P1120|T02|p=Firmicutes:1.00|g=Veillonella:1.00	12	12	0	0	0
P1120|T02|p=Proteobacteria:1.00|g=Variovorax:0.95	4	4	0	0	0
P1120|T02|p=Actinobacteria:1.00|g=Corynebacterineae:1.00	16	16	0	0	0
P1120|T02|p=Proteobacteria:1.00|g=Bosea:1.00	3	3	0	0	0
P1120|T02|p=Proteobacteria:1.00|g=Afipia:0.50	4	0	3	0	4
P1120|T02|p=Proteobacteria:1.00|g=Bosea:1.00	6	6	0	0	0
P1120|T02|p=Proteobacteria:1.00|g=Rhodanobacter:1.00	2	2	0	0	0
P1120|T02|p=Proteobacteria:1.00|g=Variovorax:0.99	3	3	0	0	0
P1120|T02|p=Firmicutes:0.86|g=Bacillus:0.83	19	19	0	0	0
P1120|T02|p=Proteobacteria:1.00|g=Diaphorobacter:0.84	273	7	0	0	266
P1120|T02|p=Crenarchaeota:0.10|g=Thermocladium:0.06	2	0	0	0	2
P1120|T02|p=Proteobacteria:0.24|g=Desulfarculus:0.24	4	0	0	0	4
P1120|T02|p=Proteobacteria:1.00|g=Rhodanobacter:1.00	2	2	0	0	0
P1120|T02|p=Proteobacteria:1.00|g=Rhodanobacter:1.00	40	40	0	0	0
P1120|T02|p=Proteobacteria:1.00|g=Pandoraea:1.00	3	3	0	0	0
P1120|T02|p=Proteobacteria:1.00|g=Escherichia/Shigella:1.00	5	5	0	0	0
P1120|T02|f=Unknown:0.00|g=Unknown:0.00	3	0	0	2	2
P1120|T02|p=Firmicutes:1.00|g=Staphylococcus:1.00	3	3	0	0	0
P1120|T02|p=Firmicutes:0.82|g=Allobacillus:0.66	5	0	0	0	5
P1120|T02|p=Proteobacteria:0.62|g=Ralstonia:0.56	2	0	0	0	2
P1120|T02|p=Chloroflexi:0.95|g=Sphaerobacterineae:0.95	8	8	0	0	0
P1120|T02|p=Bacteroidetes:1.00|g=Cloacibacterium:0.53	4	0	0	0	4
P1120|T02|p=Bacteroidetes:1.00|g=Sediminibacterium:0.99	11	11	0	0	0
P1120|T02|p=Proteobacteria:1.00|g=Burkholderia:1.00	3	3	0	0	0
P1120|T02|p=Proteobacteria:1.00|g=Comamonas:0.97	4	4	0	0	0
P1120|T02|p=Proteobacteria:1.00|g=Acinetobacter:1.00	5	5	0	0	0
P1120|T02|f=Unknown:0.00|g=Unknown:0.00	11	0	0	6	6
P1120|T02|p=Bacteroidetes:1.00|g=Cloacibacterium:1.00	33	33	0	0	0
P1120|T02|p=Proteobacteria:1.00|g=Variovorax:1.00	2	2	0	0	0
P1120|T02|p=Proteobacteria:1.00|g=Pandoraea:1.00	3	3	0	0	0
P1120|T02|p=Proteobacteria:0.48|g=Oligotropha:0.36	4	0	0	0	4
P1120|T02|p=Firmicutes:1.00|g=Solibacillus:0.78	20	0	2	0	20
P1120|T02|p=Proteobacteria:1.00|g=Diaphorobacter:0.88	20	12	0	0	8
P1120|T02|p=Crenarchaeota:0.02|g=Stetteria:0.02	2	0	1	0	2
P1120|T02|p=Proteobacteria:1.00|g=Bosea:1.00	24	24	0	0	0
P1120|T02|p=Firmicutes:0.91|g=Bacillus:0.89	77	77	0	0	0
P1120|T02|p=Firmicutes:0.71|g=Bacillus:0.69	41	37	0	0	4
P1120|T02|p=Proteobacteria:1.00|g=Bradyrhizobium:0.85	30	29	0	0	1
P1120|T02|p=Proteobacteria:1.00|g=Rhodanobacter:0.98	2	2	0	0	0
P1120|T02|p=Proteobacteria:1.00|g=Phyllobacterium:1.00	12	12	0	0	0
P1120|T02|p=Proteobacteria:1.00|g=Sphingomonas:0.95	57	57	0	0	0
P1120|T02|p=Proteobacteria:0.99|g=Variovorax:0.49	7	0	0	0	7
[truncated: 13,191 more rows]

## Sheet: P1126
Seed	Total_number_of_reads_in_seed	Number_of_good_reads	Number_of_disconcordance_reads	Number_of_not_assigned_reads	Number_of_bad_score_reads		Seed	Center of each cluster
P1126|T00|p=Proteobacteria:1.00|g=Diaphorobacter:0.81	26040	15264	70	0	10776		Total_number_of_reads_in_seed	Count reads
P1126|T00|p=Bacteroidetes:1.00|g=Elizabethkingia:1.00	14606	14606	0	0	0		Number_of_disconcordance_reads	Number of reads that has different with seed genus
P1126|T00|p=Proteobacteria:1.00|g=Escherichia/Shigella:1.00	17213	17212	0	0	1		Number_of_not_assigned_reads	Number of reads that has “Unknown” annotation after RDP classifier
P1126|T00|p=Bacteroidetes:1.00|g=Cloacibacterium:1.00	16405	16405	0	0	0		Number_of_bad_score_reads	Number of reads that has below 0.8 confidence score
P1126|T00|p=Proteobacteria:1.00|g=Ralstonia:1.00	8970	8970	0	0	0
P1126|T00|p=Firmicutes:1.00|g=Staphylococcus:1.00	5428	5428	0	0	0
P1126|T00|p=Proteobacteria:1.00|g=Variovorax:1.00	6538	6525	0	0	13
P1126|T00|p=Proteobacteria:1.00|g=Sphingobium:0.77	4145	1000	109	0	3145
P1126|T00|p=Proteobacteria:1.00|g=Sphingomonas:0.99	3139	3104	0	0	35
P1126|T00|p=Proteobacteria:1.00|g=Pseudomonas:1.00	3572	3572	0	0	0
P1126|T00|p=Proteobacteria:0.28|g=Aestuariispira:0.18	2407	0	159	2	2405
P1126|T00|p=Proteobacteria:1.00|g=Novosphingobium:1.00	2628	2626	0	0	2
P1126|T00|p=Proteobacteria:1.00|g=Stenotrophomonas:1.00	3058	3058	0	0	0
P1126|T00|p=Proteobacteria:1.00|g=Serratia:0.99	1254	1247	1	0	7
P1126|T00|p=Firmicutes:1.00|g=Bacillus:1.00	2161	2076	0	0	85
P1126|T00|p=Proteobacteria:1.00|g=Bosea:1.00	2426	2426	0	0	0
P1126|T00|p=Proteobacteria:1.00|g=Phenylobacterium:1.00	1021	1021	0	0	0
P1126|T00|p=Chloroflexi:0.06|g=Thermoflexus:0.06	3597	0	940	177	3420
P1126|T00|p=Actinobacteria:1.00|g=Micrococcineae:1.00	446	446	0	0	0
P1126|T00|p=Actinobacteria:1.00|g=Corynebacterineae:1.00	685	685	0	0	0
P1126|T00|p=Proteobacteria:1.00|g=Comamonas:0.91	1350	1263	0	0	87
P1126|T00|p=Proteobacteria:1.00|g=Comamonas:1.00	1706	1706	0	0	0
P1126|T00|p=Crenarchaeota:0.12|g=Thermocladium:0.05	1309	0	936	0	1309
P1126|T00|p=Proteobacteria:0.94|g=Novosphingobium:0.94	136	134	0	0	2
P1126|T00|p=Proteobacteria:1.00|g=Delftia:1.00	2703	2699	0	0	4
P1126|T00|p=Bacteroidetes:1.00|g=Cloacibacterium:0.49	1443	3	7	0	1440
P1126|T00|p=Proteobacteria:1.00|g=Enhydrobacter:1.00	831	831	0	0	0
P1126|T00|p=Actinobacteria:1.00|g=Micrococcineae:1.00	631	631	0	0	0
P1126|T00|p=Proteobacteria:1.00|g=Acinetobacter:1.00	2141	2141	0	0	0
P1126|T00|p=Proteobacteria:1.00|g=Comamonas:0.99	3341	3336	0	0	5
P1126|T00|p=Firmicutes:1.00|g=Streptococcus:1.00	502	502	0	0	0
P1126|T00|p=Proteobacteria:1.00|g=Acinetobacter:1.00	351	351	0	0	0
P1126|T00|p=Proteobacteria:1.00|g=Acinetobacter:1.00	1816	1816	0	0	0
P1126|T00|p=Proteobacteria:0.69|g=Pelomonas:0.69	22	0	0	0	22
P1126|T00|p=Actinobacteria:1.00|g=Propionibacterineae:1.00	25	25	0	0	0
P1126|T00|p=Proteobacteria:1.00|g=Methylobacterium:1.00	272	272	0	0	0
P1126|T00|p=Proteobacteria:1.00|g=Citrobacter:0.53	13	0	0	0	13
P1126|T00|p=Planctomycetes:1.00|g=Pirellula:1.00	38	38	0	0	0
P1126|T00|p=Proteobacteria:1.00|g=Acinetobacter:1.00	82	82	0	0	0
P1126|T00|p=Crenarchaeota:0.09|g=Caldisphaera:0.09	157	0	4	0	157
P1126|T00|p=Proteobacteria:1.00|g=Pseudomonas:0.97	403	395	0	0	8
P1126|T00|p=Proteobacteria:1.00|g=Cupriavidus:1.00	939	939	0	0	0
P1126|T00|p=Firmicutes:0.92|g=Bacillus:0.87	30	29	0	0	1
P1126|T00|p=Proteobacteria:1.00|g=Achromobacter:1.00	162	162	0	0	0
P1126|T00|p=Proteobacteria:1.00|g=Pelomonas:1.00	521	521	0	0	0
P1126|T00|p=Proteobacteria:1.00|g=Aquabacterium:1.00	588	588	0	0	0
P1126|T00|p=Bacteroidetes:1.00|g=Niabella:0.92	685	680	0	0	5
P1126|T00|p=Verrucomicrobia:0.07|g=Cerasicoccus:0.07	205	0	72	10	195
P1126|T00|p=Firmicutes:1.00|g=Saccharofermentans:0.39	27	0	8	0	27
P1126|T00|p=Proteobacteria:0.28|g=Polymorphobacter:0.24	21	0	1	0	21
P1126|T00|p=Proteobacteria:0.09|g=Zhizhongheella:0.08	13	0	0	0	13
P1126|T00|p=Proteobacteria:0.99|g=Sphingobium:0.84	124	50	0	0	74
P1126|T00|p=Proteobacteria:1.00|g=Aeromonas:1.00	24	24	0	0	0
P1126|T00|p=Proteobacteria:1.00|g=Bradyrhizobium:0.90	594	390	15	0	204
P1126|T00|p=Proteobacteria:0.67|g=Phyllobacterium:0.66	21	0	0	0	21
P1126|T00|p=Thermotogae:0.07|g=Defluviitoga:0.07	913	0	740	80	833
P1126|T00|p=Proteobacteria:1.00|g=Stenotrophomonas:1.00	681	681	0	0	0
P1126|T00|p=Proteobacteria:1.00|g=Afipia:0.40	24	0	7	0	24
P1126|T00|p=Actinobacteria:1.00|g=Propionibacterineae:1.00	25	25	0	0	0
P1126|T00|p=Bacteroidetes:0.90|g=Paludibacter:0.64	23	0	0	0	23
P1126|T00|p=Proteobacteria:0.63|g=Alkanindiges:0.37	53	0	0	0	53
P1126|T00|p=Firmicutes:1.00|g=Streptococcus:1.00	93	93	0	0	0
P1126|T00|p=Proteobacteria:0.39|g=Mitsuaria:0.14	20	0	0	0	20
P1126|T00|p=Bacteroidetes:1.00|g=Ferruginibacter:0.99	49	49	0	0	0
P1126|T00|f=Unknown:0.00|g=Unknown:0.00	110	0	0	57	57
P1126|T00|p=Bacteroidetes:1.00|g=Sphingobacterium:1.00	31	31	0	0	0
P1126|T00|p=Verrucomicrobia:1.00|g=Akkermansia:1.00	106	106	0	0	0
P1126|T00|p=Firmicutes:1.00|g=Thermicanus:1.00	19	19	0	0	0
P1126|T00|p=Actinobacteria:1.00|g=Micrococcineae:1.00	26	26	0	0	0
P1126|T00|p=Firmicutes:1.00|g=Murdochiella:1.00	13	13	0	0	0
P1126|T00|p=Proteobacteria:1.00|g=Vibrio:1.00	161	160	0	0	1
P1126|T00|p=Spirochaetes:1.00|g=Treponema:1.00	883	883	0	0	0
P1126|T00|p=Firmicutes:1.00|g=Sporobacter:0.62	32	0	0	0	32
P1126|T00|p=Euryarchaeota:0.06|g=Halonotius:0.06	1067	0	338	176	891
P1126|T00|p=Aquificae:0.23|g=Hydrogenothermus:0.23	316	0	95	75	241
P1126|T00|p=Bacteroidetes:1.00|g=Soonwooa:0.51	23	0	0	0	23
P1126|T00|p=Firmicutes:1.00|g=Clostridium_sensu_stricto:0.99	19	19	0	0	0
P1126|T00|p=Actinobacteria:1.00|g=Corynebacterineae:1.00	49	49	0	0	0
P1126|T00|p=Crenarchaeota:0.13|g=Caldivirga:0.12	154	0	104	12	142
P1126|T00|p=Firmicutes:0.99|g=Hungatella:0.49	30	0	0	0	30
P1126|T00|p=Firmicutes:0.72|g=Allobacillus:0.39	32	0	0	0	32
P1126|T00|p=Proteobacteria:0.92|g=Neorhizobium:0.80	11	9	0	0	2
P1126|T00|p=Proteobacteria:1.00|g=Hephaestia:0.53	76	0	46	0	76
P1126|T00|p=Firmicutes:1.00|g=Gemella:1.00	21	21	0	0	0
P1126|T00|p=Actinobacteria:1.00|g=Micrococcineae:1.00	66	66	0	0	0
P1126|T00|p=Proteobacteria:0.63|g=Paucibacter:0.54	19	0	2	0	19
P1126|T00|p=Firmicutes:0.99|g=Ruminococcus2:0.61	18	0	0	0	18
P1126|T00|p=Proteobacteria:1.00|g=Azospirillum:1.00	31	31	0	0	0
P1126|T00|p=Planctomycetes:0.14|g=Pirellula:0.11	43	0	0	0	43
P1126|T00|p=Actinobacteria:1.00|g=Corynebacterineae:1.00	269	269	0	0	0
P1126|T00|p=Proteobacteria:1.00|g=Methylobacterium:0.99	198	198	0	0	0
P1126|T00|p=Bacteroidetes:1.00|g=Cloacibacterium:0.82	120	102	1	0	18
P1126|T00|p=Bacteroidetes:1.00|g=Pedobacter:0.56	18	0	0	0	18
P1126|T00|p=Firmicutes:0.86|g=Bacillus:0.85	29	25	0	0	4
P1126|T00|p=Bacteroidetes:1.00|g=Prevotella:1.00	30	30	0	0	0
P1126|T00|p=Proteobacteria:0.99|g=Vampirovibrio:0.99	107	107	0	0	0
P1126|T00|p=Actinobacteria:1.00|g=Actinomycineae:1.00	19	19	0	0	0
P1126|T00|p=Planctomycetes:0.07|g=Phycisphaera:0.07	60	0	24	7	53
P1126|T00|p=Proteobacteria:0.87|g=Variovorax:0.34	19	0	1	0	19
P1126|T00|p=Proteobacteria:1.00|g=Hyphomicrobium:0.82	305	228	1	0	77
P1126|T00|p=Proteobacteria:1.00|g=Delftia:1.00	18	18	0	0	0
P1126|T00|p=Firmicutes:1.00|g=Veillonella:1.00	52	52	0	0	0
P1126|T00|p=Firmicutes:0.98|g=Romboutsia:0.96	16	16	0	0	0
P1126|T00|p=Proteobacteria:1.00|g=Aeromonas:1.00	148	148	0	0	0
P1126|T00|p=Bacteroidetes:0.99|g=Soonwooa:0.66	12	0	0	0	12
P1126|T00|p=Bacteroidetes:1.00|g=Elizabethkingia:1.00	76	76	0	0	0
P1126|T00|p=Proteobacteria:0.82|g=Ralstonia:0.81	29	22	3	0	7
P1126|T00|p=Firmicutes:0.57|g=Bacillus:0.56	27	0	1	0	27
P1126|T00|p=Proteobacteria:1.00|g=Diaphorobacter:0.96	7	7	0	0	0
P1126|T00|p=Proteobacteria:0.54|g=Phenylobacterium:0.54	18	0	1	0	18
P1126|T00|p=Firmicutes:1.00|g=Streptococcus:1.00	32	32	0	0	0
P1126|T00|p=Proteobacteria:0.45|g=Azorhizophilus:0.13	22	0	1	0	22
P1126|T00|p=Proteobacteria:0.90|g=Hephaestia:0.29	9	0	1	0	9
P1126|T00|p=Proteobacteria:1.00|g=Delftia:1.00	634	633	0	0	1
P1126|T00|p=Proteobacteria:1.00|g=Taonella:1.00	17	17	0	0	0
P1126|T00|p=Proteobacteria:0.71|g=Ralstonia:0.62	25	0	0	0	25
P1126|T00|p=Proteobacteria:1.00|g=Salmonella:0.87	18	15	2	0	1
P1126|T00|p=Actinobacteria:1.00|g=Acidimicrobineae:1.00	17	17	0	0	0
P1126|T00|p=Firmicutes:0.10|g=Halocella:0.09	81	0	25	8	73
P1126|T00|p=Proteobacteria:1.00|g=Comamonas:0.99	9	9	0	0	0
P1126|T00|p=Proteobacteria:1.00|g=Ralstonia:1.00	39	39	0	0	0
P1126|T00|p=Proteobacteria:0.99|g=Bosea:0.94	23	23	0	0	0
P1126|T00|f=Unknown:0.00|g=Unknown:0.00	15	0	0	9	9
P1126|T00|p=Proteobacteria:1.00|g=Bosea:1.00	28	28	0	0	0
P1126|T00|p=Proteobacteria:1.00|g=Sphingomonas:0.46	28	0	6	0	28
P1126|T00|p=Proteobacteria:0.87|g=Altererythrobacter:0.87	173	165	0	0	8
P1126|T00|p=Proteobacteria:1.00|g=Escherichia/Shigella:1.00	23	23	0	0	0
P1126|T00|p=Actinobacteria:1.00|g=Corynebacterineae:0.80	194	81	5	0	113
P1126|T00|p=Firmicutes:1.00|g=Exiguobacterium:1.00	104	104	0	0	0
P1126|T00|p=Elusimicrobia:0.29|g=Elusimicrobium:0.29	7	0	0	0	7
P1126|T00|p=Actinobacteria:1.00|g=Actinomycineae:1.00	41	41	0	0	0
P1126|T00|p=Proteobacteria:1.00|g=Brevundimonas:1.00	241	241	0	0	0
P1126|T00|p=Proteobacteria:0.91|g=Phenylobacterium:0.91	20	20	0	0	0
P1126|T00|p=Proteobacteria:0.58|g=Nevskia:0.58	15	0	1	0	15
P1126|T00|p=Proteobacteria:1.00|g=Aeromonas:1.00	78	78	0	0	0
P1126|T00|p=Proteobacteria:0.76|g=Pseudocitrobacter:0.50	122	0	1	0	122
P1126|T00|p=Proteobacteria:1.00|g=Escherichia/Shigella:1.00	25	25	0	0	0
P1126|T00|p=Proteobacteria:1.00|g=Sphingosinicella:1.00	21	21	0	0	0
P1126|T00|p=Proteobacteria:1.00|g=Variovorax:0.62	16	0	0	0	16
P1126|T00|p=Proteobacteria:0.46|g=Escherichia/Shigella:0.46	55	0	3	0	55
P1126|T00|p=Bacteroidetes:1.00|g=Terrimonas:0.38	14	0	0	0	14
P1126|T00|p=Proteobacteria:0.78|g=Bosea:0.69	18	0	0	0	18
P1126|T00|p=Proteobacteria:1.00|g=Enterobacter:0.57	278	15	5	0	259
P1126|T00|p=Proteobacteria:0.95|g=Hephaestia:0.33	30	0	2	0	30
P1126|T00|p=Actinobacteria:1.00|g=Propionibacterineae:0.83	16	15	0	0	1
P1126|T00|p=Firmicutes:1.00|g=Clostridium_IV:0.67	7	0	0	0	7
P1126|T00|p=Firmicutes:0.42|g=Sedimentibacter:0.27	16	0	4	0	16
P1126|T00|p=Proteobacteria:0.99|g=Variovorax:0.97	24	24	0	0	0
P1126|T00|f=Unknown:0.00|g=Unknown:0.00	364	0	0	183	183
P1126|T00|p=Proteobacteria:1.00|g=Bosea:1.00	156	156	0	0	0
P1126|T00|p=Proteobacteria:0.80|g=Polaromonas:0.34	183	0	5	0	183
P1126|T00|p=Proteobacteria:1.00|g=Serratia:0.99	173	173	0	0	0
P1126|T00|p=Proteobacteria:1.00|g=Stenotrophomonas:1.00	632	632	0	0	0
P1126|T00|p=Proteobacteria:0.82|g=Hephaestia:0.35	13	0	0	0	13
P1126|T00|p=Proteobacteria:0.97|g=Rhodoferax:0.38	37	0	13	0	37
P1126|T00|p=Actinobacteria:0.88|g=Corynebacterineae:0.88	8	8	0	0	0
P1126|T00|p=Proteobacteria:0.98|g=Pseudomonas:0.87	5	4	0	0	1
P1126|T00|p=Proteobacteria:0.18|g=Kinneretia:0.10	6	0	2	0	6
P1126|T00|p=Firmicutes:1.00|g=Chryseomicrobium:1.00	141	141	0	0	0
P1126|T00|p=Proteobacteria:0.95|g=Nitrobacter:0.35	13	0	0	0	13
P1126|T00|p=Proteobacteria:1.00|g=Bradyrhizobium:0.57	14	0	9	0	14
P1126|T00|p=Proteobacteria:1.00|g=Campylobacter:1.00	9	9	0	0	0
P1126|T00|p=Firmicutes:1.00|g=Lachnoanaerobaculum:1.00	14	14	0	0	0
P1126|T00|p=Firmicutes:0.99|g=Parasporobacterium:0.31	20	0	7	0	20
P1126|T00|p=Proteobacteria:1.00|g=Sphingopyxis:1.00	64	64	0	0	0
P1126|T00|p=Proteobacteria:0.60|g=Leptothrix:0.16	12	0	1	0	12
P1126|T00|p=Proteobacteria:1.00|g=Pelomonas:1.00	4	4	0	0	0
P1126|T00|p=Proteobacteria:0.99|g=Variovorax:0.92	15	15	0	0	0
P1126|T00|p=Actinobacteria:1.00|g=Acidimicrobineae:1.00	7	7	0	0	0
P1126|T00|p=Firmicutes:1.00|g=Staphylococcus:1.00	11	11	0	0	0
P1126|T00|p=Proteobacteria:0.85|g=Diaphorobacter:0.80	39	34	0	0	5
P1126|T00|p=Proteobacteria:1.00|g=Nitrobacter:0.60	6	0	0	0	6
P1126|T00|p=Proteobacteria:0.57|g=Rhizorhapis:0.51	3	0	0	0	3
P1126|T00|p=Proteobacteria:1.00|g=Aquabacterium:0.99	16	16	0	0	0
P1126|T00|p=Proteobacteria:1.00|g=Acetobacter:0.99	27	27	0	0	0
P1126|T00|p=Proteobacteria:1.00|g=Methylobacillus:1.00	87	87	0	0	0
P1126|T00|p=Proteobacteria:0.60|g=Ralstonia:0.42	9	0	0	0	9
P1126|T00|p=Proteobacteria:1.00|g=Acinetobacter:1.00	189	189	0	0	0
P1126|T00|p=Proteobacteria:0.30|g=Ectothiorhodosinus:0.15	19	0	4	0	19
P1126|T00|p=Firmicutes:0.42|g=Dendrosporobacter:0.28	28	0	0	0	28
P1126|T00|p=Proteobacteria:1.00|g=Pseudomonas:1.00	291	291	0	0	0
P1126|T00|p=Proteobacteria:1.00|g=Ralstonia:1.00	33	33	0	0	0
P1126|T00|p=Proteobacteria:1.00|g=Dechloromonas:0.99	194	194	0	0	0
P1126|T00|p=Proteobacteria:0.70|g=Acinetobacter:0.58	14	0	1	0	14
P1126|T00|p=Proteobacteria:1.00|g=Variovorax:0.92	20	20	0	0	0
P1126|T00|p=Proteobacteria:1.00|g=Klebsiella:0.71	65	7	24	0	58
P1126|T00|p=Proteobacteria:1.00|g=Diaphorobacter:0.25	220	0	107	0	220
P1126|T00|p=Proteobacteria:0.96|g=Methylobacterium:0.96	12	12	0	0	0
P1126|T00|p=Bacteroidetes:1.00|g=Sphingobacterium:1.00	19	19	0	0	0
P1126|T00|p=Actinobacteria:1.00|g=Micrococcineae:1.00	23	23	0	0	0
P1126|T00|p=Bacteroidetes:1.00|g=Vibrionimonas:0.92	72	72	0	0	0
P1126|T00|p=Planctomycetes:0.17|g=Zavarzinella:0.16	50	0	27	0	50
P1126|T00|p=Proteobacteria:0.62|g=Escherichia/Shigella:0.61	48	0	2	0	48
P1126|T00|p=Proteobacteria:1.00|g=Comamonas:0.63	8	0	2	0	7
P1126|T00|p=Proteobacteria:1.00|g=Sphingobium:1.00	6	6	0	0	0
P1126|T00|p=Firmicutes:1.00|g=Turicibacter:1.00	108	108	0	0	0
P1126|T00|p=Proteobacteria:0.79|g=Alicycliphilus:0.41	11	0	0	0	11
P1126|T00|p=Proteobacteria:1.00|g=Diaphorobacter:0.89	5	4	0	0	1
P1126|T00|p=Bacteroidetes:1.00|g=Cloacibacterium:1.00	29	29	0	0	0
P1126|T00|p=Proteobacteria:0.83|g=Variovorax:0.32	25	0	3	0	25
P1126|T00|p=Proteobacteria:1.00|g=Nitrobacter:0.39	713	0	444	0	708
P1126|T00|p=Firmicutes:1.00|g=Staphylococcus:1.00	1004	1004	0	0	0
P1126|T00|p=Proteobacteria:1.00|g=Ralstonia:1.00	13	13	0	0	0
P1126|T00|p=Proteobacteria:1.00|g=Erythrobacter:0.67	3	0	0	0	3
P1126|T00|p=Proteobacteria:1.00|g=Ralstonia:1.00	26	26	0	0	0
P1126|T00|p=Proteobacteria:0.82|g=Pelomonas:0.68	15	0	3	0	15
P1126|T00|p=Proteobacteria:1.00|g=Sphingomonas:0.78	13	8	0	0	5
P1126|T00|p=Proteobacteria:1.00|g=Sphingomonas:1.00	22	22	0	0	0
P1126|T00|p=Proteobacteria:0.23|g=Rivicola:0.21	15	0	0	0	15
P1126|T00|p=Proteobacteria:1.00|g=Delftia:0.48	34	0	3	0	34
P1126|T00|p=Proteobacteria:0.91|g=Stakelama:0.35	19	0	12	0	19
P1126|T00|p=Bacteroidetes:1.00|g=Cloacibacterium:1.00	28	28	0	0	0
P1126|T00|p=Proteobacteria:0.85|g=Pseudocitrobacter:0.57	22	0	0	0	22
P1126|T00|p=Firmicutes:1.00|g=Stomatobaculum:1.00	40	40	0	0	0
P1126|T00|p=Proteobacteria:1.00|g=Variovorax:1.00	3	3	0	0	0
P1126|T00|p=Proteobacteria:0.82|g=Bosea:0.82	28	21	0	0	7
P1126|T00|p=Proteobacteria:0.94|g=Cupriavidus:0.94	6	6	0	0	0
P1126|T00|p=Proteobacteria:1.00|g=Bosea:1.00	65	65	0	0	0
P1126|T00|p=Actinobacteria:1.00|g=Corynebacterineae:1.00	386	386	0	0	0
P1126|T00|p=Proteobacteria:1.00|g=Pseudomonas:1.00	13	13	0	0	0
P1126|T00|p=Planctomycetes:0.07|g=Tepidisphaera:0.07	18	0	6	0	18
P1126|T00|p=Proteobacteria:1.00|g=Diaphorobacter:0.89	48	46	0	0	2
P1126|T00|p=Proteobacteria:1.00|g=Variovorax:0.99	17	17	0	0	0
P1126|T00|f=Unknown:0.00|g=Unknown:0.00	172	0	0	87	87
P1126|T00|p=Verrucomicrobia:1.00|g=Verrucomicrobium:0.89	11	11	0	0	0
P1126|T00|p=Proteobacteria:1.00|g=Thermomonas:1.00	74	74	0	0	0
P1126|T00|p=Proteobacteria:1.00|g=Acidovorax:0.31	21	0	16	0	21
P1126|T00|p=Aquificae:0.28|g=Hydrogenothermus:0.27	26	0	6	0	26
P1126|T00|p=Proteobacteria:1.00|g=Bosea:1.00	13	13	0	0	0
P1126|T00|p=Proteobacteria:1.00|g=Stenotrophomonas:1.00	32	32	0	0	0
P1126|T00|p=Bacteroidetes:1.00|g=Elizabethkingia:1.00	15	15	0	0	0
P1126|T00|p=Proteobacteria:0.87|g=Sphingosinicella:0.29	56	0	4	0	56
P1126|T00|p=Actinobacteria:1.00|g=Propionibacterineae:1.00	175	175	0	0	0
P1126|T00|p=Proteobacteria:1.00|g=Ralstonia:1.00	69	69	0	0	0
P1126|T00|p=Proteobacteria:1.00|g=Schlegelella:1.00	110	110	0	0	0
P1126|T00|p=Firmicutes:1.00|g=Dialister:1.00	4	4	0	0	0
P1126|T00|p=Verrucomicrobia:0.06|g=Opitutus:0.03	10	0	5	3	7
P1126|T00|p=Proteobacteria:0.37|g=Paucimonas:0.23	14	0	6	0	14
P1126|T00|p=Firmicutes:1.00|g=Halobacillus:0.93	4	4	0	0	0
P1126|T00|p=Proteobacteria:1.00|g=Variovorax:0.98	14	14	0	0	0
P1126|T00|p=Proteobacteria:1.00|g=Rhodanobacter:1.00	65	65	0	0	0
P1126|T00|p=Actinobacteria:1.00|g=Corynebacterineae:1.00	11	11	0	0	0
P1126|T00|p=Proteobacteria:1.00|g=Pseudomonas:1.00	547	547	0	0	0
P1126|T00|p=Proteobacteria:1.00|g=Variovorax:0.88	39	38	0	0	1
P1126|T00|p=Planctomycetes:0.21|g=Aquisphaera:0.12	34	0	15	0	34
P1126|T00|p=Actinobacteria:1.00|g=Micrococcineae:1.00	22	22	0	0	0
P1126|T00|p=Proteobacteria:1.00|g=Escherichia/Shigella:1.00	11	11	0	0	0
P1126|T00|p=Proteobacteria:1.00|g=Sphingobium:0.97	4	4	0	0	0
P1126|T00|p=Proteobacteria:0.14|g=Orientia:0.14	9	0	2	0	9
P1126|T00|p=Actinobacteria:1.00|g=Pseudonocardineae:1.00	8	8	0	0	0
P1126|T00|p=Proteobacteria:0.74|g=Brachymonas:0.26	71	0	1	0	71
P1126|T00|p=Proteobacteria:1.00|g=Stenotrophomonas:1.00	114	114	0	0	0
P1126|T00|p=Proteobacteria:0.28|g=Desulfospira:0.10	18	0	5	0	18
P1126|T00|p=Proteobacteria:1.00|g=Acidovorax:0.96	39	36	0	0	3
P1126|T00|p=Proteobacteria:1.00|g=Afipia:0.46	22	0	0	0	22
P1126|T00|p=Actinobacteria:1.00|g=Corynebacterineae:1.00	11	11	0	0	0
P1126|T00|p=Actinobacteria:1.00|g=Micrococcineae:1.00	51	51	0	0	0
P1126|T00|p=Proteobacteria:0.98|g=Enhydrobacter:0.98	3	3	0	0	0
P1126|T00|p=Proteobacteria:1.00|g=Pseudomonas:0.88	8	7	0	0	1
P1126|T00|p=Proteobacteria:1.00|g=Variovorax:0.99	13	13	0	0	0
P1126|T00|p=Firmicutes:1.00|g=Staphylococcus:1.00	97	97	0	0	0
P1126|T00|p=Proteobacteria:1.00|g=Nitrobacter:0.62	4	0	0	0	4
P1126|T00|p=Proteobacteria:1.00|g=Taonella:1.00	107	107	0	0	0
P1126|T00|p=Verrucomicrobia:0.05|g=Brevifollis:0.05	5	0	0	0	5
P1126|T00|p=Proteobacteria:1.00|g=Pseudomonas:1.00	20	20	0	0	0
P1126|T00|p=Proteobacteria:0.91|g=Rhizorhapis:0.23	31	0	4	0	31
P1126|T00|p=Proteobacteria:1.00|g=Aeromonas:1.00	91	91	0	0	0
P1126|T00|p=Proteobacteria:1.00|g=Thauera:1.00	33	33	0	0	0
P1126|T00|p=Firmicutes:1.00|g=Oscillibacter:1.00	6	6	0	0	0
P1126|T00|p=Actinobacteria:1.00|g=Propionibacterineae:1.00	8	8	0	0	0
P1126|T00|p=Actinobacteria:1.00|g=Micrococcineae:1.00	27	27	0	0	0
P1126|T00|p=Proteobacteria:1.00|g=Acinetobacter:1.00	99	99	0	0	0
P1126|T00|p=Proteobacteria:0.51|g=Alkanindiges:0.16	13	0	4	0	13
P1126|T00|p=Bacteroidetes:1.00|g=Empedobacter:0.99	6	6	0	0	0
P1126|T00|p=Proteobacteria:0.98|g=Variovorax:0.64	15	0	0	0	15
P1126|T00|p=Proteobacteria:1.00|g=Azospira:0.64	187	1	0	0	186
P1126|T00|p=Proteobacteria:0.95|g=Diaphorobacter:0.64	5	0	2	0	5
P1126|T00|p=Firmicutes:1.00|g=Jeotgalicoccus:1.00	18	18	0	0	0
P1126|T00|p=Firmicutes:1.00|g=Intestinimonas:0.68	8	0	0	0	8
P1126|T00|p=Proteobacteria:1.00|g=Afipia:0.27	95	0	34	0	94
P1126|T00|f=Unknown:0.00|g=Unknown:0.00	62	0	0	32	32
P1126|T00|p=Proteobacteria:1.00|g=Acidovorax:0.51	43	0	7	0	43
P1126|T00|p=Proteobacteria:1.00|g=Variovorax:1.00	249	249	0	0	0
P1126|T00|p=Firmicutes:1.00|g=Veillonella:1.00	93	93	0	0	0
P1126|T00|f=Unknown:0.00|g=Unknown:0.00	36	0	0	19	19
P1126|T00|p=Proteobacteria:1.00|g=Variovorax:0.54	22	0	0	0	22
P1126|T00|p=Proteobacteria:1.00|g=Acinetobacter:1.00	25	25	0	0	0
P1126|T00|f=Unknown:0.00|g=Unknown:0.00	22	0	0	12	12
P1126|T00|p=Proteobacteria:0.38|g=Mitsuaria:0.10	7	0	1	0	7
P1126|T00|p=Proteobacteria:1.00|g=Paracoccus:0.91	40	36	1	0	4
P1126|T00|p=Actinobacteria:1.00|g=Micrococcineae:1.00	25	25	0	0	0
P1126|T00|p=Firmicutes:1.00|g=Acetatifactor:0.48	13	0	0	0	13
P1126|T00|p=Firmicutes:1.00|g=Peptoniphilus:1.00	8	8	0	0	0
P1126|T00|p=Proteobacteria:0.42|g=Diaphorobacter:0.39	19	0	9	0	19
P1126|T00|p=Firmicutes:0.71|g=Isobaculum:0.60	11	0	1	0	11
P1126|T00|p=Bacteroidetes:1.00|g=Elizabethkingia:1.00	24	24	0	0	0
P1126|T00|p=Proteobacteria:1.00|g=Polyangiaceae:1.00	6	6	0	0	0
P1126|T00|p=Proteobacteria:1.00|g=Nitrobacter:0.36	15	0	0	0	15
P1126|T00|p=Proteobacteria:0.99|g=Variovorax:0.63	16	1	1	0	15
P1126|T00|p=Proteobacteria:1.00|g=Diaphorobacter:0.77	524	113	4	0	411
P1126|T00|p=Firmicutes:1.00|g=Granulicatella:1.00	12	12	0	0	0
P1126|T00|p=Proteobacteria:1.00|g=Comamonas:0.65	9	4	0	0	5
P1126|T00|p=Actinobacteria:1.00|g=Corynebacterineae:1.00	3	3	0	0	0
P1126|T00|p=Proteobacteria:0.75|g=Vampirovibrio:0.75	17	3	0	0	14
P1126|T00|p=Proteobacteria:0.53|g=Diaphorobacter:0.53	14	0	0	0	14
P1126|T00|p=Firmicutes:0.85|g=Bacillus:0.82	7	7	0	0	0
P1126|T00|p=Firmicutes:0.31|g=Catabacter:0.31	11	0	0	0	11
P1126|T00|p=Proteobacteria:1.00|g=Arenimonas:1.00	6	6	0	0	0
P1126|T00|p=Proteobacteria:1.00|g=Ralstonia:0.97	15	15	0	0	0
P1126|T00|p=Proteobacteria:0.79|g=Aquabacterium:0.52	5	0	0	0	5
P1126|T00|p=Proteobacteria:0.58|g=Croceicoccus:0.57	3	0	0	0	3
P1126|T00|p=Proteobacteria:0.08|g=Desulfatitalea:0.07	10	0	5	2	8
P1126|T00|p=Proteobacteria:1.00|g=Klebsiella:0.65	122	1	0	0	121
P1126|T00|p=Proteobacteria:0.90|g=Brachymonas:0.33	66	0	2	0	66
P1126|T00|p=Proteobacteria:1.00|g=Sphingomonas:0.69	36	4	4	0	32
P1126|T00|p=Proteobacteria:1.00|g=Bosea:1.00	33	33	0	0	0
P1126|T00|p=Proteobacteria:0.99|g=Novosphingobium:0.90	17	15	0	0	2
P1126|T00|p=Actinobacteria:1.00|g=Propionibacterineae:1.00	8	8	0	0	0
P1126|T00|p=Proteobacteria:0.94|g=Pelomonas:0.87	23	21	0	0	2
P1126|T00|p=Actinobacteria:1.00|g=Propionibacterineae:1.00	6	6	0	0	0
P1126|T00|p=Bacteroidetes:1.00|g=Elizabethkingia:1.00	45	45	0	0	0
P1126|T00|p=Proteobacteria:0.96|g=Allomonas:0.79	3	0	0	0	3
P1126|T00|p=Proteobacteria:1.00|g=Delftia:0.51	98	0	0	0	98
P1126|T00|p=Actinobacteria:0.67|g=Pseudonocardineae:0.15	45	0	8	0	45
P1126|T00|p=Firmicutes:1.00|g=Streptococcus:0.99	17	17	0	0	0
P1126|T00|p=Proteobacteria:0.43|g=Povalibacter:0.43	171	0	0	0	171
P1126|T00|p=Proteobacteria:1.00|g=Diaphorobacter:0.56	21	1	1	0	20
P1126|T00|p=Proteobacteria:0.32|g=Endobacter:0.15	12	0	0	0	12
P1126|T00|p=Crenarchaeota:0.05|g=Sulfurisphaera:0.05	81	0	4	0	81
P1126|T00|p=Proteobacteria:0.89|g=Bosea:0.68	5	0	0	0	5
P1126|T00|p=Crenarchaeota:0.06|g=Sulfurisphaera:0.05	3	0	0	0	3
P1126|T00|p=Proteobacteria:1.00|g=Sphingomonas:1.00	3	3	0	0	0
P1126|T00|p=Proteobacteria:1.00|g=Stenotrophomonas:1.00	68	68	0	0	0
P1126|T00|p=Proteobacteria:1.00|g=Escherichia/Shigella:1.00	20	20	0	0	0
P1126|T00|p=Proteobacteria:1.00|g=Stenotrophomonas:1.00	101	101	0	0	0
P1126|T00|p=Proteobacteria:0.04|g=Vampirovibrio:0.04	6	0	2	1	5
P1126|T00|p=Actinobacteria:1.00|g=Propionibacterineae:1.00	2	2	0	0	0
P1126|T00|p=Actinobacteria:0.79|g=Gaiellaceae:0.79	13	9	0	0	4
P1126|T00|p=Proteobacteria:1.00|g=Diaphorobacter:0.88	2	1	0	0	1
P1126|T00|p=Proteobacteria:1.00|g=Variovorax:0.99	6	6	0	0	0
P1126|T00|p=Proteobacteria:1.00|g=Diaphorobacter:0.92	41	33	0	0	8
P1126|T00|p=Firmicutes:1.00|g=Staphylococcus:1.00	8	8	0	0	0
P1126|T00|p=Actinobacteria:0.10|g=Pseudonocardineae:0.08	14	0	3	1	13
P1126|T00|p=Proteobacteria:1.00|g=Escherichia/Shigella:1.00	95	95	0	0	0
[truncated: 17,521 more rows]

## Sheet: P1211
Seed	Total_number_of_reads_in_seed	Number_of_good_reads	Number_of_disconcordance_reads	Number_of_not_assigned_reads	Number_of_bad_score_reads		Seed	Center of each cluster
[truncated: 13,039 more rows]

[truncated: 1 more sheets: P1219]
