# Supplementary material for: Analysis of Porcine Model of Fecal-Induced Peritonitis Reveals the Tropism of Blood Microbiome
Source: Front Cell Infect Microbiol. 2021 Aug 30;11:676650. doi: 10.3389/fcimb.2021.676650 (PMC8435847; doi:10.3389/fcimb.2021.676650)
Supplement: Supplementary file 3 [file Table_2.xlsx]

## Sheet: P1016
	Phylum Normalized Read Proportion - P1016
Genus	Feces	00_hr	02_hr	04_hr	05_hr	06_hr	07_hr	08_hr	09_hr	10_hr	11_hr	12_hr
TotalReadProportion	100	100	100	100	100	100	100	100	100	100	100	100
Other	28.1314	6.80313	2.41894	2.69659	2.27972	2.90663	2.6124	4.70099	6.98067	3.26665	2.18688	2.7577
Acetobacter	0	0.362894	1.64781	3.61921	1.80391	2.27035	2.80596	2.61433	2.91225	3.66767	2.12073	1.89554
Acinetobacter	25.1766	0.721268	0.965127	2.01916	1.58369	1.97204	1.82398	1.53651	0.987046	1.99696	3.14031	1.16165
Aquabacterium	0	2.10855	1.23825	2.90207	3.64507	4.7966	1.56777	3.62942	4.39192	4.2315	3.44526	2.36799
Bacillus	0.00632693	7.26211	33.3228	1.45097	24.2748	13.1038	7.10327	9.86668	1.96678	4.52983	1.99719	23.1056
Bosea	0	4.94784	1.17584	2.20018	2.86188	3.49004	4.63058	5.13962	5.30749	6.08957	5.19188	2.01559
Bradyrhizobium	0	3.54204	0.258448	0.973623	0.688256	0.594534	1.1171	0.199004	0.304763	0.52551	0.694589	0.430711
Brevundimonas	0	0.143904	0.347532	0.415295	0.236776	0.300627	0.616799	0.456532	0.477996	0.19262	0.136813	0.0594084
Caulobacter	0	1.73414	2.11876	2.42762	0.979335	0.642226	3.56848	1.26168	1.14385	3.058	2.39736	1.01571
Clostridium	3.00016	0.0112265	0.513577	0.255698	0.128421	0.0379985	0.087786	0.265699	0	0.114219	0.0710375	0
Corynebacterium	0	0.0134135	0	0	0	0.967281	0	0.191073	1.33056	0	0	0.927703
Delftia	0.00632693	2.00022	2.09579	4.11627	2.69747	3.02359	3.78182	3.27984	3.46634	3.74469	5.71896	2.17356
Escherichia/Shigella	17.4474	5.76665	12.9859	0.500878	2.38833	6.96872	5.32369	4.71733	1.47633	1.55937	1.4448	10.5844
Gordonia	0	0.026827	0.379822	0	0	0	0	0	1.58631	0	0	0.356327
Lactobacillus	0	0.393075	1.60506	1.52722	0.989368	0.181204	1.10817	1.66882	1.76185	4.11678	3.827	1.59298
Methylobacterium	0.0128249	1.78137	2.14212	5.07136	6.38831	3.95494	2.94708	4.39095	4.57529	5.15916	4.10213	4.02467
Nevskia	0	0.238236	0.0875532	1.13795	0.122401	0.0222304	0	0.232532	0.287696	0	0.0736685	0.129864
Pelomonas	0	9.54299	8.42974	17.8309	11.467	14.0717	15.2458	14.3271	12.3533	14.1567	10.0194	14.4776
Phenylobacterium	0	9.15473	3.95546	9.7549	5.2398	7.88533	6.91685	7.18229	5.18751	7.70017	8.99746	4.76114
Phreatobacter	0	0.499945	0.966531	1.83169	1.3888	1.55497	1.70545	1.42752	3.38858	0.496704	0.873623	0.531361
Prevotella	5.27871	0	0.0428832	0	0	0	0	0	1.44887	0	0	0
Pseudomonas	0.167065	1.10822	0	0.200746	0.0160526	0.528231	0	0	0.475686	0.40578	0.25784	0.091322
Ralstonia	0	11.2535	6.69156	10.0678	9.81078	8.1795	10.6489	11.362	12.8216	13.0833	15.0366	6.91702
Rhodococcus	0	1.61035	0.164258	1.36315	0.351151	0.4512	0.394782	0.199124	0.865141	1.05991	0.260471	0.0958635
Sphingomonas	0	20.0401	5.33985	12.2701	7.52203	10.0873	7.39138	7.19178	10.0487	6.61721	14.2176	6.20093
Staphylococcus	0.0126539	0.462912	3.76032	0.357582	0.264868	1.16606	0.157709	1.05414	1.8885	0.153545	0.00263102	2.09439
Streptococcus	3.79906	0.0672134	0.156345	0.956927	0.0702302	0.103268	0.127851	0.938539	0.46016	0.876935	0.273751	0.579109
Taonella	0	0.718936	0.118822	0.0925507	0	0.347156	0.459856	0.215588	0.247403	0.11735	0.599872	0.0786793
Treponema	16.9615	0	0	0	0	0	0	0	0.12537	0	0	0
Vampirovibrio	0	1.55728	0.00153154	4.19068	2.19971	2.82959	5.18052	1.2201	0	1.25854	2.38934	2.11698
Variovorax	0	6.12692	7.06934	9.76897	10.6019	7.56286	12.676	10.7308	11.732	11.8213	10.5227	7.45624
	Phylum Raw Read Count - P1016
Genus	Feces	00_hr	02_hr	04_hr	05_hr	06_hr	07_hr	08_hr	09_hr	10_hr	11_hr	12_hr
TotalReadCount	584802	685875	783524	760664	797378	773715	783724	832144	779295	798463	798170	814700
Acetanaerobacterium	301	0	0	0	0	0	0	0	0	0	0	0
Acetobacter	0	2489	12911	27530	14384	17566	21991	21755	22695	29285	16927	15443
Acidaminobacter	1242	0	0	0	0	0	0	0	0	0	0	0
Acidovorax	0	385	995	51	1872	0	0	691	1572	1201	630	0
Acinetobacter	147233	4947	7562	15359	12628	15258	14295	12786	7692	15945	25065	9464
Actinomyces	0	0	0	0	0	400	0	0	0	3007	2122	0
Aerococcus	0	0	0	0	0	0	1462	0	0	0	0	0
Aeromonas	0	0	764	0	384	0	0	2281	1980	0	0	193
Aestuariispira	0	13026	0	0	0	0	0	0	0	0	0	0
Agrococcus	0	0	0	0	0	0	0	0	525	0	0	0
Alkalitalea	677	0	0	0	0	0	0	0	0	0	0	0
Alloprevotella	2898	0	0	0	0	0	0	0	0	0	0	0
Altererythrobacter	0	0	0	0	1088	0	0	0	0	0	0	0
Anaerobacter	0	185	0	817	0	0	0	0	0	0	0	163
Anaerocella	941	0	0	0	0	0	0	0	0	0	0	0
Anaerophaga	301	0	0	0	0	0	0	0	0	0	0	0
Anaerotruncus	301	0	0	0	0	0	0	0	0	0	0	0
Anaerovorax	338	0	0	0	0	0	0	0	0	0	0	0
Ancalomicrobium	0	0	0	0	0	0	0	0	1038	0	0	0
Anoxybacillus	0	0	0	0	0	400	0	0	0	0	0	0
Aquabacterium	0	14462	9702	22075	29065	37112	12287	30202	34226	33787	27499	19292
Armatimonadetes	0	0	0	0	0	1375	0	0	0	0	0	0
Asinibacterium	0	0	0	0	0	0	59	0	0	261	0	0
Asticcacaulis	0	385	180	121	48	34	197	0	1932	235	168	58
Atopostipes	0	0	0	5198	0	383	0	0	0	0	0	0
Bacillus	37	49809	261092	11037	193562	101386	55670	82105	15327	36169	15941	188241
Bacteroides	11708	0	0	0	0	0	810	0	0	0	0	0
Bifidobacterium	0	555	777	0	0	0	0	0	0	0	0	0
Bosea	0	33936	9213	16736	22820	27003	36291	42769	41361	48623	41440	16421
Brachybacterium	0	0	0	0	0	0	0	0	83	0	0	387
Bradyrhizobium	0	24294	2025	7406	5488	4600	8755	1656	2375	4196	5544	3509
Brevibacterium	0	478	0	0	0	0	2786	0	3664	0	0	0
Brevundimonas	0	987	2723	3159	1888	2326	4834	3799	3725	1538	1092	484
Burkholderia	0	0	0	1546	0	487	1324	1383	1025	0	1807	0
Buttiauxella	0	0	0	0	0	0	0	0	0	0	735	0
Butyricicoccus	2334	0	0	0	0	0	0	0	0	0	0	0
Butyricimonas	640	0	0	0	0	0	0	0	0	0	0	0
Calderihabitans	0	0	401	0	0	0	0	0	0	0	0	0
Caldilinea	0	2299	0	0	0	0	0	0	0	0	0	0
Caldivirga	0	370	0	0	0	0	0	0	0	0	0	0
Campylobacter	1957	0	0	0	0	0	0	0	0	0	0	0
Caryophanon	338	0	0	0	0	0	0	0	0	0	0	0
Catenibacterium	790	0	0	0	0	0	0	0	0	0	0	0
Caulobacter	0	11894	16601	18466	7809	4969	27967	10499	8914	24417	19135	8275
Cellulomonas	0	0	0	0	0	783	0	0	0	0	861	0
Cellulosibacter	790	0	0	0	0	0	0	0	0	0	0	0
Cellvibrio	0	0	919	0	0	0	0	0	0	0	0	0
Chlorarachniophyceae	0	432	0	0	0	0	0	0	0	0	0	0
Chryseobacterium	0	0	0	0	0	383	0	0	0	0	2248	0
Cloacibacillus	564	0	0	0	0	0	0	0	0	0	0	0
Cloacibacterium	0	0	0	0	0	0	0	69	0	914	0	1430
Clostridium	17545	77	4024	1945	1024	294	688	2211	0	912	567	0
Collinsella	376	0	0	0	0	0	0	0	0	0	0	0
Comamonas	7907	0	0	34	528	0	0	484	274	1386	0	0
Conexibacter	0	0	0	0	0	0	0	0	2470	0	0	0
Coprococcus	12241	0	0	0	0	0	0	0	0	0	0	0
Corynebacterium	0	92	0	0	0	7484	0	1590	10369	0	0	7558
Curvibacter	0	0	0	782	0	0	0	0	429	0	0	0
Deinococcus	0	0	0	0	0	0	0	0	3497	0	0	0
Delftia	37	13719	16421	31311	21509	23394	29639	27293	27013	29900	45647	17708
Dermacoccus	0	0	0	0	0	0	0	0	4810	0	0	0
Desulfovibrio	3126	0	0	0	0	0	0	0	0	0	0	0
Diaphorobacter	75	30	518	52	48	243	79	622	1122	26	1933	1088
Dietzia	0	0	2771	0	0	330	0	1521	0	5073	0	2191
Dorea	5535	0	0	0	0	0	0	0	0	0	0	0
Elusimicrobium	790	0	0	0	0	0	0	0	0	0	0	0
Enhydrobacter	0	4473	0	1926	1856	0	412	829	2288	365	714	163
Enterococcus	0	1049	0	0	240	0	197	0	0	0	378	0
Enterorhabdus	376	0	0	0	0	0	0	0	0	0	0	0
Erysipelothrix	338	0	0	0	0	0	0	0	0	0	0	0
Escherichia/Shigella	102033	39552	101748	3810	19044	53918	41723	39255	11505	12451	11532	86231
Faecalibacterium	1845	0	0	0	0	0	0	0	0	0	0	0
Faecalitalea	753	0	0	0	0	0	0	0	0	0	0	0
Fastidiosipila	715	0	0	0	0	0	0	0	0	0	0	0
Fibrobacter	640	0	0	0	0	0	0	0	0	0	0	0
Flavobacterium	0	2591	0	0	0	0	790	0	644	2745	0	0
Flavonifractor	789	0	0	0	0	0	0	0	0	0	0	0
Fulvibacter	790	0	0	0	0	0	0	0	0	0	0	0
Gemmobacter	414	0	0	0	0	0	0	0	0	0	0	0
Gluconobacter	0	0	0	0	0	0	988	0	0	0	0	357
Gordonia	0	184	2976	0	0	0	0	0	12362	0	0	2903
Gp17	0	0	0	0	0	0	0	1244	0	0	0	0
Herbaspirillum	0	0	0	0	0	0	0	0	0	732	0	0
Hungatella	2561	0	0	0	0	0	0	0	0	0	0	0
Hydrocarboniphaga	0	138	0	0	0	0	947	1174	345	0	0	0
Hydrogenothermus	0	586	0	0	0	0	0	0	0	0	0	0
Hymenobacter	0	0	0	0	0	0	0	0	0	0	966	0
Intestinimonas	1882	0	0	0	0	0	0	0	0	0	0	0
Janibacter	0	0	0	0	0	0	0	1521	3067	0	0	0
Jiangella	0	0	0	0	0	0	0	0	1181	0	0	0
Kallotenue	0	0	12	0	0	4474	0	0	0	0	0	0
Kinneretia	0	262	12	0	0	0	19	0	0	0	21	14
Kocuria	0	0	64	0	1136	0	0	5531	561	0	0	0
Kurthia	1129	0	0	0	0	0	0	0	0	0	0	0
Labilithrix	0	0	0	0	0	1096	0	0	0	0	0	1565
Lachnospiracea	1392	0	0	0	0	0	0	0	0	0	0	0
Lactobacillus	0	2696	12576	11617	7889	1402	8685	13887	13730	32871	30546	12978
Lactococcus	0	0	1476	886	0	0	533	0	0	0	0	1460
Laribacter	0	0	0	0	0	0	375	0	0	0	0	0
Lysobacter	0	0	1800	0	0	0	0	0	0	0	0	0
Marmoricola	0	1064	0	0	0	0	0	0	0	0	0	0
Massilia	0	0	608	0	0	0	0	0	0	0	0	0
Melaminivora	0	0	0	0	0	0	0	553	0	0	0	0
Methanobrevibacter	11675	0	0	0	0	0	0	0	0	0	0	0
Methanomassiliicoccus	5648	0	0	0	0	0	0	0	0	0	0	0
Methanosphaerula	0	370	0	0	0	0	0	0	0	0	0	0
Methylobacterium	75	12218	16784	38576	50939	30600	23097	36539	35655	41194	32742	32789
Methylophilus	0	293	0	0	528	1914	0	0	0	0	0	0
Methyloversatilis	0	92	0	0	0	0	0	1659	0	0	0	0
Microbacterium	0	2438	12	277	48	34	39	345	106	1463	42	610
Micrococcus	0	725	0	0	5874	3025	0	0	4221	626	0	0
Moraxella	0	401	0	0	0	0	0	0	0	0	0	0
Mycobacterium	0	972	3586	1599	0	0	0	3042	0	0	210	596
Neorhizobium	0	1742	0	0	0	0	19	0	775	0	0	0
Nesterenkonia	0	0	0	0	0	0	0	1244	0	0	0	0
Nevskia	0	1634	686	8656	976	172	0	1935	2242	0	588	1058
Nitrobacter	0	169	77	243	64	51	117	0	23	104	63	58
Novosphingobium	37	0	12	0	480	0	0	0	0	0	798	0
Ohtaekwangia	0	0	0	1164	0	0	0	0	0	0	0	0
Ornithobacterium	1092	0	0	0	0	0	0	0	0	0	0	0
Oscillibacter	4477	0	0	0	0	0	0	0	0	0	0	0
Ottowia	0	0	0	0	0	0	553	0	190	0	0	0
Oxalobacter	1205	0	0	0	0	0	0	0	0	0	0	0
Paenibacillus	0	0	0	0	0	0	0	0	2172	0	0	0
Paludibacter	1317	0	0	0	0	0	0	0	0	0	0	0
Pandoraea	0	972	0	1043	0	0	39	69	11	0	0	402
Paracoccus	0	571	0	0	0	0	1086	3456	225	0	0	3844
Paraprevotella	828	0	0	0	0	0	0	0	0	0	0	0
Parcubacteria	0	0	0	0	0	0	0	760	0	0	0	0
Pedobacter	0	0	854	0	0	0	0	0	1826	0	0	0
Pelomonas	0	65453	66049	135633	91435	108875	119485	119222	96269	113036	79972	117949
Peptoniphilus	0	0	0	452	0	0	0	0	0	0	0	0
Phascolarctobacterium	8661	0	0	0	0	0	0	0	0	0	0	0
Phenylobacterium	0	62790	30992	74202	41781	61010	54209	59767	40426	61483	71815	38789
Phreatobacter	0	3429	7573	13933	11074	12031	13366	11879	26407	3966	6973	4329
Phycicoccus	0	0	0	0	0	0	0	4079	0	0	0	0
Phyllobacterium	0	0	0	0	0	0	0	0	0	0	0	462
Pigmentiphaga	0	0	0	0	0	0	0	0	561	0	0	14
Planomicrobium	0	0	880	0	0	0	0	0	0	0	0	0
Polymorphobacter	0	308	0	0	0	0	0	0	0	0	0	0
Prevotella	30870	0	336	0	0	0	0	0	11291	0	0	0
Propionibacterium	0	0	90	17	0	69	0	69	2135	0	966	535
Proteiniphilum	0	0	0	0	0	0	0	0	0	4759	0	0
Pseudolabrys	0	324	0	0	0	0	0	0	0	0	0	0
Pseudomonas	977	7601	0	1527	128	4087	0	0	3707	3240	2058	744
Pseudonocardia	0	0	0	0	0	0	0	0	0	1203	0	0
Pseudosphingobacterium	451	0	0	0	0	0	0	0	0	0	0	0
Psychrobacter	0	0	0	0	0	0	0	1037	0	0	0	0
Ralstonia	0	77185	52430	76582	78229	63286	83458	94548	99918	104465	120018	56353
Raoultella	0	0	0	0	0	0	0	553	0	0	0	0
Rheinheimera	0	0	0	452	0	0	0	0	0	0	0	536
Rhizobium	0	0	0	0	0	0	4663	0	0	0	0	0
Rhodanobacter	0	1881	12	868	2736	695	1797	690	333	0	21	1534
Rhodococcus	0	11045	1287	10369	2800	3491	3094	1657	6742	8463	2079	781
Rhodopseudomonas	0	61	1190	848	896	398	1164	2970	1035	1383	924	564
Romboutsia	2598	0	0	0	0	0	0	0	0	0	0	0
Roseomonas	0	3132	0	0	0	348	0	0	346	0	0	0
Rothia	0	0	0	0	0	0	0	0	6517	0	0	0
Ruminococcus	1280	0	0	0	0	0	0	0	0	0	0	0
Ruminococcus2	677	0	0	0	0	0	0	0	0	0	0	0
Saccharibacteria	3314	0	0	0	0	0	0	0	0	0	0	0
Saccharofermentans	865	0	0	0	0	0	0	0	0	0	0	0
Schlesneria	376	0	0	0	0	0	0	0	0	0	0	0
Sediminibacterium	0	138	698	972	0	2714	0	0	452	0	1806	2188
Shinella	0	0	0	0	0	1218	0	0	0	0	0	0
Solibacillus	10687	0	0	0	0	0	0	0	11	0	0	0
Sphaerochaeta	13028	0	0	0	0	0	0	0	0	0	0	0
Sphingobacterium	0	648	0	0	0	0	0	0	0	0	0	0
Sphingobium	0	586	0	0	0	330	0	0	0	0	0	417
Sphingomonas	0	137450	41839	93334	59979	78047	57928	59846	78309	52836	113481	50519
Sphingorhabdus	0	0	0	0	0	0	0	829	0	0	0	0
Spirochaeta	1996	0	0	0	0	0	0	0	0	0	0	0
Staphylococcus	74	3175	29463	2720	2112	9022	1236	8772	14717	1226	21	17063
Stenotrophomonas	301	787	0	0	0	748	0	0	0	0	0	0
Steroidobacter	0	308	0	0	0	0	0	0	0	0	0	0
Streptococcus	22217	461	1225	7279	560	799	1002	7810	3586	7002	2185	4718
Subdivision5	10539	0	0	0	0	0	0	0	0	0	0	0
Succiniclasticum	5647	0	0	0	0	0	0	0	0	0	0	0
Swingsia	0	0	77	0	16	0	19	69	35	26	42	44
Taonella	0	4931	931	704	0	2686	3604	1794	1928	937	4788	641
Terrisporobacter	2862	0	0	0	0	0	0	0	0	0	0	0
Thermoflexus	0	1435	0	0	0	0	0	0	0	0	0	0
Thermomonas	0	0	0	0	0	0	0	0	0	0	0	730
Treponema	99191	0	0	0	0	0	0	0	977	0	0	0
Turicibacter	4180	0	0	0	0	0	0	0	0	0	0	0
Undibacterium	0	0	0	0	336	0	0	345	0	287	0	0
Vampirovibrio	0	10681	12	31877	17540	21893	40601	10153	0	10049	19071	17247
Variovorax	0	42023	55390	74309	84537	58515	99345	89296	91427	94389	83989	60746
Victivallis	978	0	0	0	0	0	0	0	0	0	0	0
Vogesella	0	0	168	0	0	557	0	0	0	0	0	0
Williamsia	0	0	0	1164	0	0	0	0	919	0	0	0
Woesearchaeota	0	0	0	0	0	0	0	0	0	287	0	0
Xenophilus	0	0	0	0	0	0	0	0	0	0	0	864

## Sheet: P1113
	Phylum Normalized Read Proportion - P1113
Genus	Feces	00_hr	02_hr	04_hr	05_hr	06_hr	07_hr	08_hr	09_hr	10_hr	11_hr	12_hr
TotalReadProportion	100	100	100	100	100	100	100	100	100	100	100	100
Other	28.7787	3.79639	0.915295	7.04588	11.1527	5.03913	5.44535	4.79021	5.57155	5.65375	5.28403	0.654076
Acinetobacter	6.457	0.593739	0.180646	1.05315	2.78604	0.485568	0.559465	0.491718	1.82075	0.901837	0.88925	0.153411
Bacillus	0	25.6413	33.3875	1.14908	2.0625	3.37277	1.4825	1.03807	2.04529	1.76984	4.11399	31.6911
Bosea	0.00642298	0.571906	0.109958	0.763081	2.88456	0.625863	0.819345	0.408344	0.851162	0.524521	0.462455	0.0842143
Chryseobacterium	0	0.537088	0.0990308	0.514992	1.06863	0.0865413	0.218536	0.214826	0.194942	0.114783	1.70953	0.0421649
Cloacibacterium	0	0.139845	0.194305	1.26513	2.45847	2.58899	2.59104	4.63428	4.90873	6.36519	6.0238	0.852308
Clostridium	7.34632	0.0378053	0.00739885	0.0652578	0	0	0	0	0	0	0.0117744	0
Comamonas	0.00642298	0.0536629	0.104381	0.875542	1.71027	1.54492	1.44706	2.24737	2.27667	2.68941	2.6516	0.45619
Delftia	0.0192689	0.753119	0.203411	1.47928	3.26468	1.0298	1.26112	0.360702	1.02561	0.393418	1.55422	0.161035
Diaphorobacter	0	0.149268	0.168125	2.09891	3.664	3.12006	2.18503	4.22397	4.41124	6.15086	5.77351	0.936292
Enterococcus	0	2.2913	2.99744	0	0.144038	0.226502	0.0453916	0.0784563	0.153722	0.0820346	0.0888128	2.34726
Escherichia/Shigella	2.33362	10.1433	11.5606	4.17378	8.43735	2.54929	3.30954	1.18242	4.54412	1.65538	3.24458	9.83297
Lactobacillus	0.207618	10.6221	9.89408	0.164558	0.163117	0.918163	0.226411	0.537939	0.394666	0.670856	0.678768	14.0426
Listeria	0	2.75806	4.3347	0.0574268	0	0.20074	0	0.0834828	0.0717367	0.18028	0.130192	3.80616
Novosphingobium	0	0.0158575	0.0522473	0.718814	0.596348	0.779094	0.618856	1.35725	1.2768	1.22987	1.6196	0.229885
Pandoraea	0	1.93221	1.14887	6.36785	4.73329	7.01397	6.94513	8.23649	6.71422	6.46322	5.49541	1.35528
Pelomonas	0	1.04235	0.0764927	0.418193	0.432561	0.750099	0.646529	0.340487	0.246182	0.557705	0.801222	0.0191764
Phascolarctobacterium	6.56775	0	0	0	0	0.0328991	0	0	0.0204962	0	0.00583115	0
Prevotella	25.7247	0.0348177	0.00557759	0	0	0.0204086	0	0	0	0	0.00583115	0
Propionibacterium	0	0.142948	0.0541823	0.274409	0.76694	0.313043	0.532448	0.355894	0.487241	0.721448	0.83049	0.280137
Pseudoalteromonas	0	0.22235	0.100852	0.731866	0.373652	0.750099	0.641935	0.932843	0.487127	0.852769	0.700074	0.141974
Pseudomonas	0.00642298	8.50355	11.7852	1.12091	2.07031	1.69603	0.882674	0.93634	0.83579	1.49207	6.64044	9.96432
Ralstonia	0.045308	2.08446	0.59555	3.32749	6.14288	1.64428	1.93062	0.995237	2.88757	1.54169	1.64326	0.184024
Rhodanobacter	0	16.0705	9.10764	60.0278	33.3153	52.1681	59.114	63.6854	54.0872	56.3334	45.5097	11.0198
Salmonella	0	7.35698	10.2065	0.214154	0.457776	0.468393	0.290834	0.297872	0.179342	0.458698	0.562593	9.89928
Sphingomonas	0.012846	0.622811	0.0766065	0.742307	1.67814	0.638688	0.801298	0.371739	0.769291	0.606665	0.646472	0.088142
Staphylococcus	0.00642298	2.10951	1.75034	1.23359	0.8649	0.415643	5.46077	0.953386	0.769177	0.787054	0.420403	1.51667
Streptophyta	0	0.0094226	0.0746715	0.943518	0.760357	10.1335	0.0181566	0.00513572	0	0	0.0235489	0
Subdivision5	7.46298	0.00620513	0	0.112352	0	0.00814112	0	0	0	0	0.00583115	0
Treponema	14.9537	0	0	0	0.0654923	0.0327875	0.0363132	0.0103807	0.0358684	0.0163199	0.00583115	0
Variovorax	0.0644033	1.75709	0.808296	3.0607	7.94576	1.34652	2.48964	1.22973	2.93346	1.78692	2.46691	0.241437
	Phylum Raw Read Count - P1113
Genus	Feces	00_hr	02_hr	04_hr	05_hr	06_hr	07_hr	08_hr	09_hr	10_hr	11_hr	12_hr
TotalReadCount	576057	870248	878515	919431	896289	896682	914267	915159	878211	919124	891763	865649
Acetobacter	37	691	81	0	1292	1255	290	862	45	1054	158	33
Acetobacteroides	859	0	0	0	0	0	0	0	0	0	0	0
Acidaminococcus	747	0	0	0	0	0	0	0	0	0	0	0
Acidocella	0	470	114	504	58	221	624	527	1036	754	370	166
Acidovorax	0	552	245	600	352	110	0	239	450	150	369	33
Acinetobacter	37196	5167	1587	9683	24971	4354	5115	4500	15990	8289	7930	1328
Actinomyces	0	165	0	384	1351	110	0	0	225	301	157	0
Aerococcus	0	0	49	0	470	0	124	191	270	150	158	0
Aeromonas	0	110	147	192	234	146	0	429	630	0	1746	33
Akkermansia	5085	0	0	0	0	0	0	0	0	0	0	0
Alkalibacterium	0	0	0	0	0	0	0	0	0	603	0	0
Alloprevotella	10579	0	0	0	0	0	0	0	0	0	0	0
Altererythrobacter	0	0	0	0	0	332	541	431	90	603	370	0
Anoxybacillus	0	0	0	0	293	36	291	191	0	0	0	0
Aquabacterium	0	2461	197	3292	2702	3105	1372	1629	1531	1808	3228	299
Asteroleplasma	747	0	0	0	0	0	0	0	0	0	0	0
Atopostipes	37	82	0	1441	2760	1402	83	2156	1215	1958	2963	498
Bacillus	0	223143	293314	10565	18486	30243	13554	9500	17962	16267	36687	274334
Bacteroides	6016	193	0	0	0	0	0	0	0	0	158	0
Barnesiella	859	0	0	0	0	0	0	0	0	0	0	0
Bdellovibrio	0	0	0	0	528	332	249	0	0	0	211	0
Blautia	2690	0	0	0	0	0	0	0	0	0	0	0
Bosea	37	4977	966	7016	25854	5612	7491	3737	7475	4821	4124	729
Brachybacterium	0	0	0	0	646	0	832	0	180	301	0	0
Bradyrhizobium	37	2321	243	3601	4579	877	1410	1429	1800	150	1314	231
Brevibacterium	0	0	0	0	0	0	416	0	315	301	0	0
Brevundimonas	0	138	262	696	1057	147	165	285	360	300	52	33
Bulleidia	1906	0	0	0	0	0	0	0	0	0	0	0
Burkholderia	0	1465	361	3293	6698	4177	4204	7292	1711	3014	1693	431
Butyricicoccus	1981	0	0	0	0	0	0	0	0	0	0	0
Caldilinea	0	0	0	312	0	110	0	671	495	301	52	0
Campylobacter	11440	0	32	0	0	0	0	0	0	0	0	0
Caryophanon	0	0	0	0	1057	0	0	0	0	0	0	0
Caulobacter	0	994	0	2042	117	332	873	382	225	904	422	133
Chryseobacterium	0	4674	870	4735	9578	776	1998	1966	1712	1055	15245	365
Chryseomicrobium	0	0	32	1033	822	36	0	0	0	0	0	66
Cloacibacterium	0	1217	1707	11632	22035	23215	23689	42411	43109	58504	53718	7378
Clostridium	42319	329	65	600	0	0	0	0	0	0	105	0
Collinsella	710	0	0	0	0	0	0	0	0	0	0	0
Comamonas	37	467	917	8050	15329	13853	13230	20567	19994	24719	23646	3949
Coprococcus	8037	0	0	0	705	0	166	94	45	0	0	0
Corynebacterium	37	1186	603	1800	3994	2616	5740	1145	2881	2107	1157	33
Dechloromonas	0	27	0	192	940	1219	416	237	720	2110	1163	198
Deinococcus	0	414	0	0	940	0	0	0	0	0	0	33
Delftia	111	6554	1787	13601	29261	9234	11530	3301	9007	3616	13860	1394
Dermacoccus	0	0	16	0	0	184	0	0	45	301	158	0
Desulfovibrio	3776	0	0	0	0	0	0	0	180	301	0	0
Dialister	1383	0	0	0	0	0	0	0	0	0	0	0
Diaphorobacter	0	1299	1477	19298	32840	27977	19977	38656	38740	56534	51486	8105
Dorea	411	0	0	0	352	0	0	0	0	0	0	0
Dyella	0	55	0	264	58	36	124	191	180	301	105	33
Enhydrobacter	74	414	279	2547	2761	479	957	958	900	452	899	99
Enterococcus	0	19940	26333	0	1291	2031	415	718	1350	754	792	20319
Erysipelothrix	0	0	0	0	764	0	0	0	0	0	0	0
Erythrobacter	0	0	0	624	0	110	0	0	0	150	0	0
Escherichia/Shigella	13443	88272	101562	38375	75623	22859	30258	10821	39907	15215	28934	85119
Eubacterium	1196	0	0	0	0	0	0	0	0	0	0	0
Exiguobacterium	0	0	295	1105	0	0	124	47	90	0	211	0
Facklamia	0	0	0	0	0	0	0	143	45	301	370	0
Fibrobacter	635	0	0	0	0	0	0	0	0	0	0	0
Finegoldia	0	0	0	0	0	0	0	0	585	0	529	0
Flavobacterium	0	110	32	528	235	0	0	47	90	150	899	0
Gaiella	0	0	0	0	0	73	0	0	450	0	52	0
Gemmiger	5271	0	0	0	0	0	0	0	0	0	0	0
Geobacillus	0	0	65	0	470	73	166	95	90	0	52	0
Gluconacetobacter	0	0	0	0	0	0	0	0	585	0	0	0
Gp16	0	0	0	0	1879	0	0	0	0	0	0	0
GpIV	0	110	98	1105	411	0	0	47	45	0	52	0
Haemophilus	0	0	16	0	0	147	0	0	0	452	317	66
Halomonas	0	221	0	168	0	147	0	191	135	150	52	33
Helicobacter	785	0	0	0	0	0	0	0	0	0	0	0
Holdemanella	1046	0	0	0	0	0	0	0	0	0	0	0
Hyphomicrobium	0	193	49	673	1821	184	499	1246	810	150	1799	99
Intestinimonas	1121	0	0	0	0	0	0	0	0	0	0	0
Janibacter	0	82	32	624	411	0	541	47	180	0	105	0
Jeotgalicoccus	0	82	0	552	0	0	0	191	225	603	635	0
Kallotenue	0	0	0	0	0	73	0	0	225	301	0	0
Kineococcus	0	0	0	0	1234	0	0	0	0	0	0	0
Kocuria	0	0	229	985	3525	0	124	334	90	753	422	0
Kurthia	4860	0	0	0	0	0	0	0	0	0	0	0
Lachnospiracea	822	0	0	0	0	0	0	0	135	0	0	0
Lactobacillus	1196	92439	86921	1513	1462	8233	2070	4923	3466	6166	6053	121560
Lautropia	0	691	0	0	0	0	0	0	0	0	0	0
Listeria	0	24002	38081	528	0	1800	0	764	630	1657	1161	32948
Macellibacteroides	0	110	49	0	0	0	749	143	0	150	158	0
Marinilactibacillus	0	0	0	0	587	0	0	0	0	0	0	0
Massilia	0	2821	0	672	822	591	0	0	0	0	0	0
Megasphaera	10132	0	0	0	0	0	0	0	0	0	0	0
Methanobrevibacter	112	0	32	0	587	36	0	0	0	0	0	0
Methanomassiliicoccus	11216	0	0	0	0	0	0	0	0	0	0	0
Methylobacillus	0	0	0	0	0	0	0	47	135	452	52	66
Methylobacterium	0	2707	424	2161	6988	3395	1954	571	4638	1505	1104	66
Methylophilus	0	0	0	0	1116	73	0	0	0	0	0	0
Methyloversatilis	0	0	0	120	293	147	0	0	45	0	0	0
Micrococcus	0	635	377	3700	3405	366	2537	859	405	901	2167	165
Mycobacterium	0	1189	836	6127	4406	5651	5159	5031	5313	1353	2800	299
Nevskia	0	0	0	0	0	184	791	0	0	0	0	0
Niabella	0	0	0	288	2350	590	499	958	765	754	1428	232
Nocardioides	0	55	180	1993	763	73	83	143	360	0	686	99
Novosphingobium	0	138	459	6609	5345	6986	5658	12421	11213	11304	14443	1990
Oceanobacillus	0	0	0	0	0	0	0	0	585	0	211	0
Olsenella	635	0	0	0	0	0	0	0	0	0	0	0
Oribacterium	1495	0	0	0	0	0	0	0	0	0	0	0
Ornithinimicrobium	0	0	0	0	3173	0	208	0	585	301	0	0
Oscillibacter	17980	0	16	0	0	258	0	0	0	0	0	0
Ottowia	0	0	0	0	1586	110	0	47	45	0	158	33
Oxalobacter	897	0	0	0	0	0	0	47	0	0	0	0
Paenibacillus	0	0	0	0	0	0	0	0	0	603	0	0
Pandoraea	0	16815	10093	58548	42424	62893	63497	75377	58965	59405	49006	11732
Pantoea	0	579	32	2042	1585	1106	3372	1053	495	1506	527	132
Paracoccus	0	469	229	0	0	257	83	95	945	2110	52	33
Paraprevotella	5122	0	0	0	0	0	0	0	0	0	0	0
Pedobacter	0	1244	410	2451	822	591	541	95	180	754	3335	66
Pelomonas	0	9071	672	3845	3877	6726	5911	3116	2162	5126	7145	166
Phascolarctobacterium	37834	0	0	0	0	295	0	0	180	0	52	0
Phenylobacterium	0	3734	443	1466	2526	3327	2789	2395	2341	3164	2116	199
Phreatobacter	0	470	16	0	822	627	832	382	180	0	52	66
Planococcaceae	0	1880	0	841	0	0	0	0	0	0	0	0
Planomicrobium	0	0	0	312	0	0	458	0	0	0	52	0
Prevotella	148189	303	49	0	0	183	0	0	0	0	52	0
Propionibacterium	0	1244	476	2523	6874	2807	4868	3257	4279	6631	7406	2425
Pseudoalteromonas	0	1935	886	6729	3349	6726	5869	8537	4278	7838	6243	1229
Pseudomonas	37	74002	103535	10306	18556	15208	8070	8569	7340	13714	59217	86256
Ralstonia	261	18140	5232	30594	55058	14744	17651	9108	25359	14170	14654	1593
Rheinheimera	0	0	0	0	2644	0	0	0	0	0	0	0
Rhodanobacter	0	139853	80012	551914	298601	467782	540460	582823	475000	517774	405839	95393
Rhodococcus	0	580	114	3485	3056	406	166	910	675	602	52	99
Rhodopseudomonas	0	82	82	888	881	73	124	47	45	301	0	99
Romboutsia	6243	0	0	336	0	110	0	0	0	0	0	0
Roseburia	2654	0	0	0	0	0	0	0	0	0	0	0
Roseomonas	0	0	0	1081	0	0	0	0	45	301	317	0
Rothia	0	0	0	0	0	0	0	0	630	0	52	0
Rubrobacter	0	0	147	1802	586	1364	1038	2587	2160	1807	1373	298
Ruminococcus	7028	0	65	0	0	0	0	0	0	0	0	0
Salinicoccus	0	27	377	0	2349	442	41	0	630	0	157	66
Salmonella	0	64024	89666	1969	4103	4200	2659	2726	1575	4216	5017	85693
Schlegelella	0	221	65	408	410	1033	915	621	180	150	423	66
Shewanella	0	0	0	0	293	0	41	47	315	0	0	0
Snodgrassella	0	0	0	0	0	147	291	0	0	0	158	0
Solirubrobacter	0	0	0	0	1057	0	0	0	0	0	0	0
Sphaerochaeta	1270	55	0	0	0	36	291	0	0	0	0	0
Sphingobacterium	0	0	0	889	0	0	0	0	0	0	0	0
Sphingobium	0	248	147	985	2233	2403	2956	2062	3063	3317	4446	565
Sphingomonas	74	5420	673	6825	15041	5727	7326	3402	6756	5576	5765	763
Sphingopyxis	0	0	0	624	0	0	374	0	0	0	105	0
Staphylococcus	37	18358	15377	11342	7752	3727	49926	8725	6755	7234	3749	13129
Stenotrophomonas	0	0	16	408	0	73	0	47	0	0	52	0
Streptococcus	560	386	147	288	5404	773	83	1150	1530	7689	580	133
Streptophyta	0	82	656	8675	6815	90865	166	47	0	0	210	0
Subdivision5	42991	54	0	1033	0	73	0	0	0	0	52	0
Succinivibrio	6243	0	0	0	0	0	0	0	0	0	0	0
Sutterella	598	0	0	0	0	0	0	0	0	0	0	0
Taonella	0	138	32	504	528	36	374	94	270	150	0	33
Tepidimonas	0	165	0	0	0	516	541	238	315	301	210	0
Terrisporobacter	10244	0	0	0	0	110	0	0	0	0	0	0
Thauera	0	0	0	264	0	701	0	0	0	150	52	99
Thermaerobacter	0	0	0	0	0	0	0	95	675	150	52	0
Thermomonas	0	0	0	913	0	73	458	719	90	301	370	66
Treponema	86142	0	0	0	587	294	332	95	315	150	52	0
Turicibacter	7889	55	0	0	0	0	0	0	0	0	264	33
Vampirovibrio	0	1217	0	0	1645	664	791	862	450	301	529	33
Variovorax	371	15291	7101	28141	71217	12074	22762	11254	25762	16424	21999	2090
Vibrio	0	221	328	1177	1527	738	915	623	1126	1206	422	66
Victivallis	2280	82	0	0	0	0	0	0	0	0	0	0
Weissella	0	248	0	0	0	0	0	0	0	452	0	0
Williamsia	0	193	0	0	0	36	0	143	405	0	211	0

## Sheet: P1120
	Phylum Normalized Read Proportion - P1120
Genus	Feces	00_hr	02_hr	04_hr	05_hr	06_hr	07_hr	08_hr	09_hr	10_hr	11_hr	12_hr
TotalReadProportion	100	100	100	100	100	100	100	100	100	100	100	100
Other	13.5196	7.14594	4.121	3.18748	3.70163	3.10104	3.15925	3.84843	13.0967	3.13046	3.16126	5.6392
Acinetobacter	2.29699	0.423742	0.684471	0.551328	0.475362	0.23838	0.436613	0.628516	4.52674	0.614767	0.25917	1.22879
Bacillus	0	9.94079	6.03781	0.589188	0.674582	0.511336	0.982188	0.634119	7.40583	1.66904	27.5849	2.23682
Bosea	0	0.541183	1.15529	0.736128	0.744309	0.443069	0.481441	0.496604	12.4108	0.501857	0.586072	0.892474
Chryseobacterium	0	1.55246	0.242224	0.181398	0.181291	0.272735	0.430832	0.365252	0.4292	0.414788	0.331765	0.714491
Cloacibacterium	0.00846694	3.0263	8.00187	13.8738	17.398	20.4317	6.04528	14.4707	0.498952	8.12274	2.58118	6.37752
Clostridium	14.5891	0	0.0139576	0.00965702	0	0	0	0.029924	0	0.0312327	0.00474919	0.0156942
Comamonas	0	1.38922	2.60457	4.89995	6.18236	9.0727	2.33958	5.60766	0.0311368	2.14865	0.845694	1.95921
Delftia	0	1.59161	1.0388	0.457282	0.431644	0.477203	0.719871	0.448972	4.37091	0.653302	0.54333	1.35016
Diaphorobacter	0	3.11136	6.79866	13.5549	15.7198	16.0309	6.19154	14.7699	0.1247	7.20969	1.88871	5.55259
Escherichia/Shigella	3.96591	2.83101	8.26772	14.5267	0.738001	0.647648	1.62625	1.20346	0.405542	1.5895	17.8668	3.61977
Lactobacillus	2.67837	3.4507	0.368062	0.0841697	0.243934	0.102289	0.186294	0.13774	0.038921	0.590836	0.172893	1.0035
Methanobrevibacter	20.7013	0.032604	0	0	0	0	0	0	0	0	0.0384458	0.0156942
Methylobacterium	0	0.175884	0.32608	0.0971189	0.312665	0.0680455	0.115507	0.0955998	3.96536	0.125492	0.278619	0.467453
Novosphingobium	0	1.0237	2.84229	4.2605	5.26849	6.1389	2.29497	5.21238	0.101195	1.83396	0.537563	1.96944
Pandoraea	0	5.83845	5.24277	4.55318	3.72332	5.15058	7.99046	6.01024	0.265121	7.33282	3.159	6.46797
Pelomonas	0	0.724053	0.57314	0.0549792	0.149969	0	0.134812	0.0418039	0.0077842	0.301654	1.23117	1.59208
Phenylobacterium	0	0.247746	0.619519	0.0808776	0.068731	0.170445	0.115397	0.131688	2.84093	0.219415	0.610384	0.772036
Prevotella	4.89954	0	0	0	0.00619797	0	0.00632614	0	0	0	0	0
Pseudoalteromonas	0	0.645759	0.470711	0.47056	0.37553	0.204578	0.720634	0.467464	0.0233526	0.591174	0.269234	0.478149
Pseudomonas	0	6.15118	1.29047	0.590176	1.16367	0.988759	0.623234	1.03008	0.592973	1.29469	0.817312	1.48141
Ralstonia	0	1.56533	2.32509	0.999282	0.78194	0.920714	1.34398	1.0423	20.5616	1.64612	1.67262	2.76322
Rhodanobacter	0	45.0237	40.1351	33.1859	35.4268	31.5851	61.8784	40.2317	2.78491	56.083	25.3894	46.1957
Romboutsia	9.01936	0	0.0650621	0	0.0437178	0	0	0.0238719	0	0.0187621	0	0
Sphingobium	0	0.30009	0.661721	0.970202	0.975959	1.70523	0.39811	1.24594	0.0155684	0.552975	0.220837	0.299235
Sphingomonas	0	0.678363	2.11573	0.200932	0.250022	0.068156	0.263298	0.275144	4.13677	0.376814	3.14012	1.93875
Staphylococcus	0	0.730264	1.72887	0.363016	4.15563	0.306868	0.28893	0.526976	0.835199	0.993154	2.69324	1.09266
Streptococcus	17.8607	0.00643209	0.102429	0.0129492	0.0499158	0.306868	0.128268	0.0776679	0.0233526	0.427034	3.16409	1.50199
Terrisporobacter	4.73866	0	0	0.032373	0.0187046	0	0	0	0	0.0124706	0	0.0104628
Turicibacter	5.72196	0	0	0	0	0	0	0	0	0	0	0
Variovorax	0	1.85211	2.16661	1.47588	0.737779	1.0568	1.09857	0.945912	20.5065	1.51366	0.951533	2.36354
	Phylum Raw Read Count - P1120
Genus	Feces	00_hr	02_hr	04_hr	05_hr	06_hr	07_hr	08_hr	09_hr	10_hr	11_hr	12_hr
TotalReadCount	531479	901729	909900	911254	903522	905276	916831	892261	655173	890094	884362	860193
Acetobacter	0	294	0	0	56	616	0	0	0	111	212	1853
Acidocella	0	705	339	680	452	308	943	213	51	783	127	542
Acidovorax	0	175	1101	443	622	617	588	160	1943	55	85	226
Acinetobacter	12208	3821	6228	5024	4295	2158	4003	5608	29658	5472	2292	10570
Aeromonas	0	2706	424	118	508	0	176	320	0	503	255	542
Altererythrobacter	0	0	0	0	226	308	0	320	0	55	42	226
Anoxybacillus	0	0	0	207	0	0	58	267	0	0	170	180
Aquabacterium	0	2176	1780	1122	3222	2778	883	1014	11046	950	3188	6282
Bacillus	0	89639	54938	5369	6095	4629	9005	5658	48521	14856	243950	19241
Bacteroides	3558	0	0	0	56	0	58	0	0	111	0	45
Bosea	0	4880	10512	6708	6725	4011	4414	4431	81312	4467	5183	7677
Bradyrhizobium	0	2175	4154	531	281	616	1174	532	11298	946	6928	1487
Brevundimonas	0	587	42	473	0	926	293	533	11863	221	84	180
Burkholderia	0	3293	3137	1418	2374	1852	3775	3527	153	3693	1530	2711
Butyricicoccus	2883	0	0	0	0	0	0	0	0	0	0	0
Caldilinea	0	58	0	29	282	0	0	0	0	0	127	361
Caulobacter	0	58	763	0	226	308	0	53	153	167	255	1853
Chryseobacterium	0	13999	2204	1653	1638	2469	3950	3259	2812	3692	2934	6146
Chryseomicrobium	0	352	42	59	113	0	530	748	0	55	0	0
Cloacibacterium	45	27289	72809	126426	157195	184963	55425	129116	3269	72300	22827	54859
Clostridium	77538	0	127	88	0	0	0	267	0	278	42	135
Collinsella	1712	0	0	0	0	0	0	0	0	0	0	0
Comamonas	0	12527	23699	44651	55859	82133	21450	50035	204	19125	7479	16853
Coprococcus	1351	0	0	0	56	0	0	0	0	0	85	90
Corynebacterium	0	469	846	3368	338	308	1059	851	2403	1004	593	1127
Curvibacter	0	0	0	0	3279	0	0	0	0	0	0	0
Dechloromonas	0	117	677	679	960	1543	469	2459	0	837	127	135
Deinococcus	0	411	212	0	0	0	0	53	0	167	170	0
Delftia	0	14352	9452	4167	3900	4320	6600	4006	28637	5815	4805	11614
Dermacoccus	0	0	0	88	113	617	0	0	0	55	42	0
Desulfovibrio	2117	0	0	0	0	0	0	0	0	111	0	90
Diaphorobacter	0	28056	61861	123520	142032	145124	56766	131786	817	64173	16703	47763
Dyella	0	588	42	59	113	0	117	160	0	0	85	45
Enhydrobacter	0	1235	1314	1242	565	0	353	1336	102	783	680	858
Enterococcus	0	6176	42	0	678	0	530	588	0	1063	297	587
Erythrobacter	0	117	0	236	0	308	235	0	0	0	0	0
Escherichia/Shigella	21078	25528	75228	132375	6668	5863	14910	10738	2657	14148	158007	31137
Exiguobacterium	0	0	42	828	0	0	0	0	0	167	0	0
Flavobacterium	0	235	0	0	113	308	0	0	0	55	0	406
Gordonia	0	0	0	0	0	0	0	0	2199	0	0	0
Haemophilus	0	176	1441	0	0	308	58	53	0	0	85	90
Hyphomicrobium	0	528	974	2365	1525	1543	411	1603	0	670	84	812
Kocuria	0	58	84	0	226	0	0	534	0	55	0	0
Kurthia	17617	0	0	0	0	0	0	0	0	0	85	0
Kytococcus	0	58	0	59	0	0	0	641	0	0	0	135
Lactobacillus	14235	31116	3349	767	2204	926	1708	1229	255	5259	1529	8632
Listeria	0	4412	466	0	508	0	589	106	0	615	255	1039
Megasphaera	856	0	0	0	0	0	0	53	0	0	0	0
Methanobrevibacter	110023	294	0	0	0	0	0	0	0	0	340	135
Methanomassiliicoccus	2478	58	42	0	113	0	0	0	0	0	0	0
Methanosphaera	991	0	0	0	0	0	0	0	0	0	0	0
Methylobacillus	0	0	0	177	622	0	294	267	0	503	0	0
Methylobacterium	0	1586	2967	885	2825	616	1059	853	25980	1117	2464	4021
Micrococcus	0	1411	1101	1921	394	925	234	1816	51	333	2210	767
Mycobacterium	0	2235	2629	1892	1639	1851	2711	1656	153	2461	1743	3118
Niabella	0	1117	2374	4080	6276	3705	2241	3742	0	1902	893	2214
Nocardioides	0	0	0	118	0	0	294	427	0	167	85	0
Novosphingobium	0	9231	25862	38824	47602	55574	21041	46508	663	16324	4754	16941
Ornithinimicrobium	0	294	0	88	0	0	235	588	0	0	0	0
Oscillibacter	946	0	0	0	0	0	0	0	0	0	0	135
Ottowia	0	117	84	325	169	926	117	534	0	279	0	0
Pandoraea	0	52647	47704	41491	33641	46627	73259	53627	1737	65269	27937	55637
Pantoea	0	646	805	383	621	925	2535	855	102	838	382	1220
Paracoccus	0	762	1356	473	56	308	174	801	0	614	382	225
Paraprevotella	1036	0	0	0	0	0	0	0	0	0	0	0
Pedobacter	0	3470	975	147	395	617	1002	641	153	447	1658	1853
Pelomonas	0	6529	5215	501	1355	0	1236	373	51	2685	10888	13695
Phascolarctobacterium	2658	176	0	0	0	0	0	0	0	0	0	0
Phenylobacterium	0	2234	5637	737	621	1543	1058	1175	18613	1953	5398	6641
Phreatobacter	0	117	381	206	169	308	353	106	0	391	510	496
Phycicoccus	0	0	0	0	0	0	0	160	5472	0	0	0
Porphyromonas	0	0	1229	0	0	0	0	0	0	0	0	0
Prevotella	26040	0	0	0	56	0	58	0	0	0	0	0
Propionibacterium	0	705	1186	976	1017	308	293	1283	20663	1117	509	5920
Pseudoalteromonas	0	5823	4283	4288	3393	1852	6607	4171	153	5262	2381	4113
Pseudomonas	0	55467	11742	5378	10514	8951	5714	9191	3885	11524	7228	12743
Quadrisphaera	0	0	0	1271	0	0	0	0	0	0	0	45
Ralstonia	0	14115	21156	9106	7065	8335	12322	9300	134714	14652	14792	23769
Rehaibacterium	0	0	254	59	56	0	0	0	0	55	127	452
Rheinheimera	0	0	212	0	169	617	0	0	0	0	85	0
Rhizorhapis	0	0	0	0	0	926	0	0	0	0	0	0
Rhodanobacter	0	405992	365189	302408	320089	285932	567320	358972	18246	499191	224534	397372
Rhodococcus	0	882	932	473	56	0	943	106	6393	279	978	45
Rhodopseudomonas	0	58	889	88	56	0	0	0	4961	111	85	587
Romboutsia	47936	0	592	0	395	0	0	213	0	167	0	0
Rubrobacter	0	294	212	414	621	926	470	213	0	222	0	360
Salinicoccus	0	0	0	118	0	0	117	481	0	55	0	135
Salmonella	0	23764	1313	0	1639	926	2534	1068	153	2628	680	4971
Schlegelella	0	0	339	207	226	0	235	213	0	335	85	135
Soonwooa	0	0	0	0	0	0	0	106	1841	0	0	0
Sphingobium	0	2706	6021	8841	8818	15437	3650	11117	102	4922	1953	2574
Sphingomonas	0	6117	19251	1831	2259	617	2414	2455	27103	3354	27770	16677
Sphingosinicella	0	0	84	0	56	308	235	160	0	279	0	0
Staphylococcus	0	6585	15731	3308	37547	2778	2649	4702	5472	8840	23818	9399
Streptococcus	94926	58	932	118	451	2778	1176	693	153	3801	27982	12920
Subdivision5	14099	0	0	0	0	0	0	0	0	503	0	225
Taonella	0	352	1102	207	0	0	0	267	1943	0	382	858
Terrisporobacter	25185	0	0	295	169	0	0	0	0	111	0	90
Thermaerobacter	0	0	254	0	0	0	0	374	0	55	170	135
Thermoleophilum	0	0	0	0	0	0	0	0	2557	0	0	0
Thermomonas	0	235	635	1153	1469	925	117	1603	0	167	170	361
Treponema	19552	58	0	0	56	308	471	0	0	502	85	271
Turicibacter	30411	0	0	0	0	0	0	0	0	0	0	0
Vampirovibrio	0	233	127	0	0	0	0	373	51	334	807	1310
Variovorax	0	16701	19714	13449	6666	9567	10072	8440	134353	13473	8415	20331
Vibrio	0	294	1060	266	678	0	1061	374	102	55	340	768

## Sheet: P1126
	Phylum Normalized Read Proportion - P1126
Genus	Feces	00_hr	02_hr	04_hr	05_hr	06_hr	07_hr	08_hr	09_hr	10_hr	11_hr	12_hr
TotalReadProportion	100	100	100	100	100	100	100	100	100	100	100	100
Other	15.3723	9.94162	11.3062	14.2799	9.19963	7.56933	10.3494	9.29734	5.15877	6.50651	8.31968	5.58012
Acinetobacter	1.53233	1.86715	3.59033	4.51507	2.5722	2.48888	4.06474	3.06719	2.00471	2.48357	2.49087	1.50451
Bacillus	0	1.53487	1.50328	1.86859	1.70699	0.406498	1.31097	0.846383	0.333304	0.381228	1.14237	1.0521
Bosea	0.00565437	2.16382	3.11854	3.27031	2.17491	2.36376	2.64382	1.38832	0.869934	0.834932	1.39946	1.31003
Cloacibacterium	0	8.63121	2.8213	6.05827	13.1373	16.1252	6.21667	8.78228	28.5274	21.6223	9.25353	27.0619
Clostridium	6.77111	0.0511623	0.00348915	0	0	0	0	0	0	0.0504617	0.00855066	0
Comamonas	0	2.00015	1.73051	1.91861	4.0292	6.18871	2.73585	3.19401	9.13101	6.85432	3.41901	8.18418
Corynebacterium	0	0.378288	1.12896	0.606562	0.227455	0.180357	0.207354	0.937063	0.120995	0.728364	0.377483	0.124552
Cupriavidus	0	0.480948	0.492951	0.389002	0.285762	0.29615	0.82502	0.564067	0.368102	0.459799	0.996893	0.293957
Delftia	0	2.04661	3.22703	3.29749	2.08151	1.64077	1.86245	2.63751	0.367874	0.577092	1.01342	0.941793
Diaphorobacter	0	10.1139	4.26069	4.34564	11.034	13.5677	6.0998	7.09369	19.2576	16.464	7.43851	16.5527
Elizabethkingia	0	13.0574	11.7581	8.76858	8.42103	11.0179	13.7346	14.1509	8.33692	13.3615	24.0794	6.86025
Escherichia/Shigella	9.76351	12.3255	17.2064	15.1881	14.8679	6.41485	13.2606	13.0096	3.68932	5.37817	10.1047	6.07409
Kurthia	6.58063	0	0	0	0	0	0	0	0	0	0.0171013	0
Lactobacillus	9.94568	0.0408627	0.562843	0.0972505	0.0937444	0.210806	0	0	0.0259274	0.0223521	0.395155	0.0198954
Methanobrevibacter	13.5189	0.00503787	0	0	0	0	0	0	0	0	0	0
Methylobacterium	0	0.50625	0.730323	0.600213	0.611829	0.436502	0.39327	0.726229	0.147036	0.196202	0.523871	0.279124
Mycobacterium	0	0.813224	0.258633	0.217895	0.272289	0.290927	0.950356	0.902507	0.216403	0.336185	0.747328	0.338692
Novosphingobium	0	3.43818	0.849281	1.38145	5.08937	5.38093	2.19481	3.64617	8.81021	7.60628	2.23264	7.61086
Phenylobacterium	0	1.13576	0.992772	0.838604	0.531784	0.898341	0.606341	1.09324	0.359232	0.201847	0.214679	0.298901
Prevotella	5.73282	0.0715377	0	0.0804294	0	0.220807	0	0.140932	0	0	0	0
Pseudomonas	0	2.27667	3.00318	1.7543	2.97084	2.72025	2.68208	4.46533	2.41193	3.10119	4.85415	2.34754
Ralstonia	0	7.54628	7.82158	8.79287	5.74581	6.08369	7.5017	6.6805	1.66686	1.65349	3.3335	3.01586
Serratia	0	1.16117	1.13267	0.345334	1.00934	0.832777	0.868228	1.1776	0.471925	1.13262	2.10495	0.4583
Sphingobium	0	1.85718	0.27259	0.197731	1.06764	1.28984	0.802811	0.952082	2.6902	1.59863	0.575517	2.5087
Sphingomonas	0	1.77512	2.64292	3.99217	1.46934	3.60926	1.55637	1.49413	0.584164	0.442302	1.53775	1.19619
Staphylococcus	0.00565437	3.76071	6.79381	5.01581	3.55696	1.56587	4.39281	3.1249	1.29467	2.0862	3.39404	2.21427
Stenotrophomonas	0	3.37123	4.22983	3.05175	1.80345	3.92407	5.86738	3.77276	2.00437	3.35892	5.64412	1.37031
Streptococcus	23.3149	0.905361	0.489353	0.298435	0.120351	0.311041	0.939581	0.112588	0.0734611	0.465444	0.524099	0.214376
Treponema	7.45652	0.306974	0	0	0.138465	0	0	0	0	0.0784583	0	0
Variovorax	0	6.43582	8.07247	8.82963	5.7809	3.96475	7.93301	6.74272	1.07769	2.01756	3.85726	2.58675
	Phylum Raw Read Count - P1126
Genus	Feces	00_hr	02_hr	04_hr	05_hr	06_hr	07_hr	08_hr	09_hr	10_hr	11_hr	12_hr
TotalReadCount	565934	893235	917129	897682	883253	899881	909554	885533	879377	885821	877125	849444
Acetobacter	0	1188	0	0	433	406	0	0	0	0	0	211
Acetobacterium	0	0	0	0	908	0	0	0	0	0	0	0
Achromobacter	0	1416	416	1988	0	361	0	187	609	497	753	211
Acidaminobacter	1043	0	0	0	0	0	0	0	0	0	0	0
Acidovorax	0	684	192	331	1459	2122	99	1184	418	1041	1432	1058
Acinetobacter	8672	16678	32928	40531	22719	22397	36971	27161	17629	22000	21848	12780
Actinomyces	0	1782	256	932	552	316	745	124	0	497	301	0
Actinoplanes	0	0	1667	0	434	0	0	0	0	0	0	0
Aerococcus	65	0	0	0	0	0	0	0	266	1043	527	0
Aeromonas	0	3197	1955	240	3434	1714	3081	1998	799	1737	2336	1016
Aestuariispira	0	1234	0	0	0	0	0	0	0	0	0	0
Afipia	0	0	0	0	0	632	0	0	0	0	0	0
Agromyces	0	0	288	1445	0	0	0	0	0	0	0	0
Akkermansia	0	1325	1026	572	0	361	1242	1124	190	99	376	0
Aliidiomarina	0	0	0	0	0	0	0	749	0	0	0	0
Alkalibacterium	0	0	0	0	0	0	0	0	0	0	1055	0
Allobacillus	0	0	0	0	1618	0	0	0	0	0	0	0
Alloprevotella	880	0	0	0	0	0	0	0	0	0	0	0
Altererythrobacter	0	594	0	451	710	677	1938	562	1066	994	376	890
Anoxybacillus	0	182	416	0	0	271	198	687	0	497	226	0
Aquabacterium	0	4250	4169	6294	3156	6866	2333	1122	2322	3875	2335	3982
Aquihabitans	0	0	0	0	0	0	0	0	0	0	753	0
Arenimonas	0	0	0	2439	0	0	0	0	0	0	1055	0
Aridibacter	0	0	0	2137	394	180	0	0	0	99	0	0
Armatimonadetes	0	0	0	0	868	0	0	0	152	0	0	0
Arthrobacter	0	182	1475	150	0	0	845	0	0	0	150	0
Atopostipes	0	0	0	1867	0	316	0	0	0	447	0	0
Aureimonas	0	0	0	0	0	406	347	0	0	0	376	0
Azospirillum	0	1142	0	0	0	0	0	0	0	298	0	0
Azovibrio	0	0	0	0	0	0	0	624	76	0	0	0
Bacillus	0	13710	13787	16774	15077	3658	11924	7495	2931	3377	10020	8937
Bacteriovorax	0	0	0	0	0	0	695	0	0	0	0	0
Bacteroides	3685	0	0	0	0	0	0	0	0	0	0	0
Barnesiella	1369	0	0	0	0	0	0	0	0	0	0	0
Bdellovibrio	0	0	0	0	0	858	0	0	1066	149	2109	211
Beijerinckia	0	45	0	0	0	406	0	312	495	49	150	42
Blastococcus	0	0	0	0	0	135	198	0	76	0	0	169
Blastomonas	0	0	0	0	0	0	0	0	114	546	0	0
Blastopirellula	0	0	0	1957	0	0	0	0	0	0	0	0
Bosea	32	19328	28601	29357	19210	21271	24047	12294	7650	7396	12275	11128
Brachybacterium	0	1142	448	1927	39	90	0	0	0	248	0	254
Bradyrhizobium	0	3473	8015	4332	982	3789	2531	1680	342	494	1503	1310
Brevibacterium	0	548	1058	963	314	0	844	0	0	0	0	0
Brevundimonas	0	959	1314	2770	591	225	3031	2247	38	546	1280	677
Brucella	0	0	352	541	1222	0	0	373	38	0	904	0
Buttiauxella	0	0	0	0	118	0	596	0	0	0	0	0
Butyricicoccus	6653	0	0	0	0	361	0	0	0	0	0	0
Caldilinea	0	0	897	240	276	903	0	0	0	0	376	0
Campylobacter	0	0	0	0	0	0	596	0	0	0	0	0
Castellaniella	0	0	0	0	710	0	0	0	0	0	0	0
Catalinimonas	0	0	865	0	0	0	0	0	0	0	0	0
Caulobacter	0	0	737	722	1854	813	99	0	0	248	527	804
Cellulomonas	0	0	577	873	0	0	0	0	0	0	0	0
Cellvibrio	0	0	0	0	0	0	0	937	419	397	0	550
Chryseobacterium	0	0	0	602	2013	0	1342	2187	38	1888	678	507
Chryseomicrobium	0	959	320	1414	1380	180	0	0	190	396	1130	508
Cloacibacterium	0	77097	25875	54384	116036	145108	56544	77770	250863	191535	81165	229876
Clostridium	38320	457	32	0	0	0	0	0	0	447	75	0
Collinsella	2348	0	0	0	0	0	0	0	0	0	0	0
Comamonas	0	17866	15871	17223	35588	55691	24884	28284	80296	60717	29989	69520
Coprococcus	1141	0	0	0	0	0	0	0	0	0	0	0
Corallococcus	0	0	0	0	0	0	795	0	0	0	0	0
Corynebacterium	0	3379	10354	5445	2009	1623	1886	8298	1064	6452	3311	1058
Cronobacter	0	0	0	0	0	0	0	0	0	0	603	0
Cupriavidus	0	4296	4521	3492	2524	2665	7504	4995	3237	4073	8744	2497
Dechloromonas	0	502	448	361	1460	1897	149	0	2170	1242	0	1525
Deinobacterium	0	0	801	0	0	0	0	0	0	0	0	0
Deinococcus	0	228	0	0	592	0	1689	0	0	0	1055	1949
Delftia	0	18281	29596	29601	18385	14765	16940	23356	3235	5112	8889	8000
Dermacoccus	0	1781	1795	0	748	135	99	623	304	0	0	422
Desertibacter	0	0	0	0	0	0	546	0	0	0	0	0
Desulfovibrio	2152	0	0	0	0	0	0	0	0	0	1055	0
Diaphorobacter	0	90341	39076	39010	97458	122093	55481	62817	169347	145842	65245	140606
Dietzia	0	0	0	0	1026	0	0	0	0	0	0	0
Dokdonella	0	0	0	0	0	271	0	0	152	0	0	169
Dorea	195	0	416	0	0	0	0	0	0	149	0	0
Duganella	0	0	1860	0	0	0	0	0	0	0	0	0
Elizabethkingia	0	116633	107837	78714	74379	99148	124924	125311	73313	118359	211206	58274
Enhydrobacter	0	6077	4904	10090	2012	1536	2136	2621	1752	3031	2185	2923
Enterobacter	0	457	737	60	236	1987	1491	1561	304	1441	2336	253
Enterococcus	195	0	0	0	0	1265	1739	0	152	0	0	0
Erythrobacter	0	0	256	3854	0	0	397	0	570	99	527	0
Escherichia/Shigella	55255	110096	157805	136341	131321	57726	120612	115204	32443	47641	88631	51596
Euzebya	0	0	577	90	0	0	0	0	76	0	0	0
Exiguobacterium	0	1645	865	1624	432	812	0	0	0	842	301	0
Ferruginibacter	0	1599	0	0	710	0	0	0	190	0	376	169
Finegoldia	0	182	0	1355	0	0	0	0	0	0	301	0
Flaviflexus	0	0	0	0	0	0	0	1374	114	248	0	0
Flavisolibacter	0	0	0	0	0	0	0	1687	0	0	0	0
Flavobacterium	0	0	0	1806	0	0	0	1248	304	49	0	465
Flavonifractor	0	0	0	0	0	0	695	0	0	0	0	0
Gaiella	0	0	0	0	0	858	0	0	0	0	0	0
Gallicola	0	0	0	662	0	0	0	0	0	0	0	0
Gardnerella	0	0	0	843	0	135	0	624	0	0	603	0
Gemella	0	868	0	0	0	45	298	0	0	298	0	42
Geminicoccus	0	0	0	0	0	0	1143	0	0	0	0	0
Gemmatimonas	0	0	0	0	1618	0	845	0	0	0	0	0
Geodermatophilus	0	0	0	0	0	0	0	937	0	0	0	0
Glycomyces	0	0	0	0	0	0	0	0	0	0	753	0
Gordonia	0	0	0	0	0	0	0	687	0	0	0	0
Gp16	0	0	0	0	0	0	0	749	0	0	0	0
Gp6	0	0	1379	0	0	0	1342	0	0	0	1055	0
Gp7	0	0	0	0	0	0	497	1312	0	0	527	0
GpI	0	0	0	1777	0	497	0	749	342	0	678	0
GpIV	0	594	641	3944	749	767	0	436	304	894	1130	0
GpXIII	0	1965	0	0	0	0	695	0	0	0	0	0
Granulicatella	0	548	0	0	0	0	0	0	0	0	0	0
Haemophilus	0	0	0	813	0	90	0	0	0	298	0	169
Halomonas	0	594	0	0	0	0	0	0	0	49	0	0
Herbiconiux	0	0	0	1174	0	0	0	0	0	0	75	0
Hydrogenophaga	0	0	0	0	592	0	0	0	0	0	0	0
Hymenobacter	0	0	0	0	631	0	0	0	0	0	0	0
Hyphomicrobium	0	914	0	0	4379	1759	446	1497	3503	1288	1430	3005
Iamia	0	0	801	0	0	0	0	0	0	0	0	0
Ilumatobacter	0	594	0	0	0	0	0	0	0	744	0	0
Inhella	0	0	448	0	0	0	0	249	0	0	0	0
Janibacter	0	0	865	0	591	0	0	687	0	347	75	42
Jeotgalibacillus	0	0	0	0	1026	0	0	624	0	99	0	0
Jeotgalicoccus	0	274	0	1957	0	0	0	0	0	0	225	0
Kallotenue	0	0	0	0	0	0	0	0	0	0	1130	0
Kineosporia	0	0	0	5331	0	0	0	0	0	0	0	0
Klebsiella	0	91	160	0	0	1264	347	0	76	98	1205	84
Kocuria	0	0	1217	4034	0	270	3427	4559	380	646	828	719
Kurthia	37242	0	0	0	0	0	0	0	0	0	150	0
Kytococcus	0	0	0	210	355	180	0	0	304	0	1130	0
Lachnoanaerobaculum	0	639	0	0	0	0	0	0	0	0	0	0
Lachnospiracea	684	0	0	0	0	0	0	0	0	0	0	0
Lacibacter	0	0	0	0	1105	0	0	0	0	0	0	0
Lactobacillus	56286	365	5162	873	828	1897	0	0	228	198	3466	169
Lactococcus	0	0	2180	0	0	0	0	0	0	149	0	508
Leclercia	0	0	0	1144	0	0	0	0	0	0	0	0
Lentibacillus	0	0	0	0	0	0	845	0	0	0	0	0
Leptotrichia	0	0	0	0	0	0	1540	0	0	0	0	0
Listeria	0	0	0	0	2724	0	0	0	0	0	0	0
Luteolibacter	0	0	833	0	0	0	0	0	0	0	0	0
Lysobacter	0	0	577	722	0	0	0	0	0	0	0	0
Macellibacteroides	0	0	0	0	0	225	0	0	38	447	376	0
Marinococcus	0	0	1026	0	1301	0	0	0	0	0	0	0
Marmoricola	0	91	320	0	0	0	198	0	0	0	527	0
Massilia	0	0	0	2469	0	0	0	0	0	0	150	0
Megasphaera	782	0	0	0	0	0	0	0	0	0	0	0
Mesorhizobium	0	0	0	0	0	0	944	0	0	149	0	84
Methanobrevibacter	76508	45	0	0	0	0	0	0	0	0	0	0
Methanomassiliicoccus	3424	0	0	0	0	0	0	0	0	0	0	0
Methylobacillus	0	1005	0	0	0	1717	1342	0	0	0	0	0
Methylobacterium	0	4522	6698	5388	5404	3928	3577	6431	1293	1738	4595	2371
Methyloversatilis	0	0	0	0	0	135	0	0	419	795	0	0
Micrococcus	0	11104	3142	5267	2878	1805	8893	4620	1903	2880	1580	718
Mucilaginibacter	0	0	0	2982	0	0	0	0	0	0	0	42
Murdochiella	0	594	0	0	0	0	0	0	0	0	0	0
Mycobacterium	0	7264	2372	1956	2405	2618	8644	7992	1903	2978	6555	2877
Neisseria	0	0	0	572	0	361	2187	0	190	0	0	0
Nesterenkonia	0	0	930	813	0	0	0	0	0	0	0	0
Nevskia	0	0	0	2018	0	0	0	0	0	0	0	0
Niabella	0	2788	994	240	3039	1717	546	624	8686	5467	1507	5508
Nitrobacter	0	0	2148	0	0	0	0	874	0	0	226	0
Nocardioides	0	319	3590	4697	1301	541	2087	3746	190	496	3466	464
Noviherbaspirillum	0	0	0	1747	0	0	0	0	0	0	0	0
Novosphingobium	0	30711	7789	12401	44952	48422	19963	32288	77475	67378	19583	64650
Oligotropha	0	0	0	0	0	0	0	0	228	546	0	254
Opitutus	0	0	0	0	0	0	1193	0	0	0	2035	0
Ornithinimicrobium	0	731	0	0	0	180	198	0	0	99	0	0
Oscillibacter	619	0	0	0	0	0	0	0	0	0	0	0
Ottowia	0	137	0	0	631	541	0	0	152	347	150	634
Pandoraea	0	547	352	0	1378	1489	0	0	494	396	1881	252
Pantoea	0	0	0	0	710	0	0	0	0	0	0	0
Parabacteroides	0	0	0	0	0	1174	248	1124	228	0	0	0
Paracoccus	0	319	11639	1625	1616	270	2484	2934	647	445	2183	211
Parapedobacter	0	0	0	0	0	90	0	0	0	596	452	0
Paraprevotella	3325	0	0	0	0	0	0	0	0	0	0	0
Parcubacteria	0	0	0	0	0	0	894	0	0	0	0	0
Pectobacterium	0	137	0	1204	0	0	0	124	0	49	0	0
Pedobacter	0	0	0	2439	513	0	0	0	190	0	0	84
Pelomonas	0	3471	4839	3974	2999	4380	5912	2495	838	943	0	2965
Phascolarctobacterium	2935	0	0	0	0	0	0	874	0	0	0	0
Phenylobacterium	0	10145	9105	7528	4697	8084	5515	9681	3159	1788	1883	2539
Phreatobacter	0	0	0	2047	552	315	0	0	418	0	150	253
Phyllobacterium	0	228	416	963	1024	270	1589	497	608	596	904	676
Pirellula	0	1736	0	0	0	0	0	0	0	0	0	0
Porphyrobacter	0	0	0	602	0	0	0	0	0	0	0	0
Prevotella	32444	639	0	722	0	1987	0	1248	0	0	0	0
Promicromonospora	0	0	0	1445	0	0	0	0	0	0	0	0
Propionibacterium	0	2878	1153	1234	1141	1399	992	2681	1483	1687	1959	1480
Pseudolabrys	0	0	0	0	0	0	0	1374	0	0	0	0
Pseudomonas	0	20336	27543	15748	26240	24479	24395	39542	21210	27471	42577	19941
Pseudonocardia	0	0	0	0	0	0	695	0	0	0	0	0
Pseudoxanthomonas	0	0	1090	0	0	0	1292	0	266	248	0	381
Psychrobacter	0	0	288	0	0	0	0	999	0	0	603	0
Ralstonia	0	67406	71734	78932	50750	54746	68232	59158	14658	14647	29239	25618
Renibacterium	0	0	0	0	0	0	0	0	0	0	0	550
Rheinheimera	0	0	897	0	0	0	0	0	0	0	0	0
Rhizobacter	0	0	0	0	0	0	0	1124	0	0	0	0
Rhizobium	0	0	0	994	0	0	795	312	381	0	1130	0
Rhodanobacter	0	274	0	2018	1579	45	0	62	0	99	904	127
Rhodocista	0	0	0	994	0	0	0	0	0	0	0	0
Rhodococcus	0	502	2565	963	4145	2891	4075	2560	0	546	828	169
Rhodocytophaga	0	0	0	0	908	0	0	0	0	0	0	0
Rhodopseudomonas	0	0	320	632	0	0	745	1124	76	447	376	211
Romboutsia	24166	731	0	0	39	0	994	0	0	0	0	84
Roseburia	0	0	0	0	0	0	0	562	0	0	0	0
Roseiarcus	0	0	0	1445	0	0	0	0	0	0	0	0
Rothia	0	0	0	0	0	0	0	0	228	397	150	0
Rubellimicrobium	0	0	1379	0	0	0	2334	0	342	149	603	0
Rubrobacter	0	0	0	0	0	632	845	562	419	944	603	890
Ruminococcus	4826	0	0	0	0	0	0	0	0	0	0	0
Ruminococcus2	0	0	0	0	2013	0	0	0	0	0	0	0
Rummeliibacillus	0	0	1763	0	0	0	0	0	0	0	0	0
Saccharibacteria	0	0	545	0	0	45	0	0	0	248	0	0
Saccharothrix	0	0	0	0	0	0	0	687	0	0	0	0
Salinicoccus	0	45	5451	0	0	0	297	3124	152	1440	1733	890
Schlegelella	0	822	0	1114	0	0	0	0	1295	298	753	211
Sediminibacterium	0	0	0	0	0	0	0	437	0	397	0	0
Selenomonas	0	0	0	0	0	722	1242	0	0	0	0	0
Serinicoccus	0	0	0	662	0	0	0	0	0	0	0	0
Serratia	0	10372	10388	3100	8915	7494	7897	10428	4150	10033	18463	3893
Shewanella	0	0	0	0	0	0	0	0	0	596	0	0
Skermanella	0	0	0	873	2171	0	0	0	0	0	0	0
Soehngenia	0	0	0	0	0	0	0	0	0	0	904	0
Sphaerobacter	0	0	0	0	0	0	0	0	0	546	0	0
Sphaerochaeta	65	0	0	0	0	0	0	749	0	0	0	0
Sphingobacterium	0	2284	0	0	0	0	0	687	0	0	603	0
Sphingobium	0	16589	2500	1775	9430	11607	7302	8431	23657	14161	5048	21310
Sphingomonas	0	15856	24239	35837	12978	32479	14156	13231	5137	3918	13488	10161
Sphingopyxis	0	365	0	0	1026	271	0	0	457	248	0	296
Sphingosinicella	0	228	0	0	0	0	0	0	381	298	0	0
SR1	0	0	0	1024	0	0	0	0	0	0	0	0
Staphylococcus	32	33592	62308	45026	31417	14091	39955	27672	11385	18480	29770	18809
Stenotrophomonas	0	30113	38793	27395	15929	35312	53367	33409	17626	29754	49506	11640
Stomatobaculum	0	914	0	0	0	0	994	0	0	0	0	0
Streptococcus	131947	8087	4488	2679	1063	2799	8546	997	646	4123	4597	1821
Streptomyces	0	0	673	0	0	0	0	936	0	49	0	0
Streptophyta	0	502	2693	0	671	90	0	3935	647	396	1882	211
Subdivision5	8215	0	0	0	0	0	0	0	0	0	0	0
Sulfuritalea	0	228	0	933	0	587	0	0	0	0	226	0
Taonella	0	2239	897	0	0	902	1640	0	304	248	301	508
Tardiphaga	0	0	0	722	0	0	0	0	0	0	0	0
Tepidimonas	0	0	0	0	0	0	0	0	0	546	0	0
Terrimicrobium	0	0	0	632	0	0	0	0	0	0	0	0
Terrisporobacter	14317	0	0	0	0	0	0	0	0	0	0	0
Thauera	0	1051	0	0	0	135	397	1187	342	546	75	127
Thermaerobacter	0	502	0	0	0	406	0	374	0	0	376	0
Thermicanus	0	868	0	0	0	0	0	0	0	0	0	0
Thermoflexus	0	548	0	0	0	0	0	0	0	0	0	0
Thermoleophilum	0	0	0	0	0	0	0	0	0	695	0	0
Thermomonas	0	502	0	662	2763	2799	0	687	1675	2583	677	2330
Treponema	42199	2742	0	0	1223	0	0	0	0	695	0	0
Turicibacter	3913	502	994	0	0	0	0	0	0	0	301	0
Ureibacillus	0	0	0	0	671	0	0	0	0	0	0	0
Vampirovibrio	0	777	1314	0	0	1400	2833	0	228	646	678	593
Varibaculum	0	0	0	0	0	0	0	687	0	0	0	0
Variovorax	0	57487	74035	79262	51060	35678	72155	59709	9477	17872	33833	21973
Veillonella	0	2010	0	0	1421	3974	894	0	494	148	75	507
Vibrio	0	2421	1410	0	0	451	1738	186	951	844	1281	380
Vibrionimonas	0	548	0	813	0	0	695	1062	38	0	75	0
Yaniella	0	0	2661	331	315	0	0	0	266	0	0	466

## Sheet: P1211
	Phylum Normalized Read Proportion - P1211
Genus	Feces	00_hr	02_hr	04_hr	05_hr	06_hr	07_hr	08_hr	09_hr	10_hr	11_hr	12_hr
TotalReadProportion	100	100	100	100	100	100	100	100	100	100	100	100
Other	11.7016	7.23786	15.1432	8.73924	8.85808	6.82354	7.51566	10.2629	5.29833	8.69131	8.72996	10.9667
Acinetobacter	1.59564	1.34679	2.1745	3.01397	1.41003	1.54644	1.79581	1.64389	1.70797	2.16827	2.96654	1.78605
Akkermansia	0	1.8675	6.27767	1.00466	0.929099	0.799753	1.12876	0.420357	0.437814	0.658092	0.897124	1.25352
Aquabacterium	0	0.902857	3.71699	2.94685	3.61716	0.197743	0.641268	4.22518	1.22602	0.716237	1.63423	6.8323
Bacillus	0	0.780627	0.539659	0.602644	0.929099	1.17004	1.71886	0.726523	1.1826	0.774381	0.941506	0.438623
Bosea	0	1.8675	4.7967	4.01894	2.60501	1.11673	0.974727	4.49281	3.85447	1.25817	3.5975	4.98301
Cloacibacterium	0	20.39	6.43128	4.62143	11.9801	23.1095	14.3924	2.63775	1.31387	15.4707	10.8731	2.03698
Clostridium	1.95039	0.0917855	0.909837	0.0669772	0.879347	0.36342	0.282158	0.114333	0	0.309753	0.292916	0.407194
Comamonas	0	9.58244	2.4829	2.37762	3.96555	6.82977	8.05551	0.840714	0.875913	6.54458	2.89565	0.501103
Curvibacter	0	0.750031	3.14625	3.85157	5.57539	0.231082	0.179555	6.44343	0.876055	0.503348	1.26117	10.0921
Delftia	0	0.719436	2.28272	4.38739	1.42675	0.759797	2.92458	3.44121	4.1613	2.01352	4.24621	1.62941
Diaphorobacter	0	22.2578	7.0019	7.10034	12.0467	19.0494	17.1123	1.77699	0.963476	12.9151	7.62156	2.97683
Elizabethkingia	0	3.19914	4.67313	8.54043	5.29306	7.63678	6.59328	6.19429	14.3246	8.42292	7.88834	6.29938
Escherichia/Shigella	1.94986	3.04617	10.7658	11.5547	8.49562	5.12313	6.87544	11.8156	21.2022	7.99674	5.03645	11.2198
Methanobrevibacter	40.604	0.198869	0	0	0	0	0	0	0	0	0.0266287	0
Methylobacterium	0	0.933602	1.95859	1.80808	1.69196	0.336189	0.615617	7.87686	0.612797	0.561228	1.71411	3.1336
Mycobacterium	0	0.535565	0.925314	2.04303	1.0286	0.370164	0.641268	0.745294	1.62055	1.27773	0.710474	1.3473
Novosphingobium	0	9.65907	2.28194	0.937076	3.91527	9.26911	5.97714	0.859485	0.0875628	3.67792	2.57536	0.845817
Phenylobacterium	0	0.979645	0.354571	2.54529	0.912515	0.779902	0.692701	1.01321	0.306541	0.30962	2.43409	0.250678
Prevotella	8.92397	0	0	0	0	0	0	0	0	0	0	0
Pseudomonas	0	2.05078	2.86881	3.1818	2.40587	2.92848	3.56597	7.5714	2.80358	2.92362	3.6065	3.19646
Ralstonia	0	1.8828	4.78135	7.1336	3.55095	2.26056	5.20788	6.00274	9.72417	5.98256	11.4595	5.01368
Romboutsia	3.13222	0.107083	1.35727	0.167367	0.0995037	0.158424	0.179555	0.0190554	0	0.580654	0.310793	0.219248
Serratia	0	0.459077	0.400746	0.703034	0.215591	0.197743	0.410411	1.14688	1.09475	0.812836	0.559453	1.316
Sphingobium	0	2.08182	0.52431	0.368299	0.680207	1.32885	1.30832	0.0954193	0.262688	0.871113	0.381803	0.0313032
Sphingomonas	0	2.02048	4.8737	4.0522	6.25546	1.93633	0.846473	4.56889	1.3133	1.78068	5.49826	11.847
Staphylococcus	0	1.27045	3.30064	3.04769	3.88277	1.27579	3.5148	3.61314	7.62224	3.95001	2.44296	2.41325
Stenotrophomonas	0	2.02048	1.8505	4.15274	3.11924	2.12173	1.92393	3.21169	4.94965	2.72976	2.83339	2.6638
Streptococcus	23.5824	0	0.0770021	0	0.630455	0.125339	0.436062	0.401444	0.0437102	0.116157	0.0976385	0.501229
Treponema	6.55995	0	0	0	0	0	0	0	0.0875628	0	0	0
Variovorax	0	1.76027	4.10265	7.03306	3.60057	2.15431	4.48953	7.83846	12.0464	5.98296	6.46677	5.79765
	Phylum Raw Read Count - P1211
Genus	Feces	00_hr	02_hr	04_hr	05_hr	06_hr	07_hr	08_hr	09_hr	10_hr	11_hr	12_hr
TotalReadCount	563785	666772	775304	661419	753741	785868	760213	703212	702353	756733	799889	792252
Achromobacter	0	0	0	443	0	51	0	806	307	879	71	744
Acidovorax	0	204	1434	663	1625	258	1560	805	3076	0	426	248
Acinetobacter	8996	8980	16859	19935	10628	12153	13652	11560	11996	16408	23729	14150
Aeromonas	0	0	0	0	250	1193	4290	1343	0	292	1349	993
Akkermansia	0	12452	48671	6645	7003	6285	8581	2956	3075	4980	7176	9931
Amaricoccus	0	0	0	0	0	0	0	3227	0	0	0	0
Aquabacterium	0	6020	28818	19491	27264	1554	4875	29712	8611	5420	13072	54129
Bacillus	0	5205	4184	3986	7003	9195	13067	5109	8306	5860	7531	3475
Bacteroides	0	0	7892	886	875	883	3315	2285	0	1318	1847	2731
Barnesiella	3665	0	0	0	0	0	0	0	0	0	0	0
Bosea	0	12452	37189	26582	19635	8776	7410	31594	27072	9521	28776	39478
Bradyrhizobium	0	3674	4663	4430	2751	2388	1560	2553	614	1904	9593	1488
Brevundimonas	0	1224	837	0	1750	155	195	2419	923	439	710	993
Brucella	0	0	0	0	1375	0	1365	0	0	0	71	248
Caldilinea	0	0	2870	221	750	0	0	403	0	0	284	496
Caulobacter	0	102	1674	1329	3502	1143	0	3630	0	732	213	9932
Cerasicoccus	0	6634	0	0	0	0	0	0	0	0	0	0
Chryseobacterium	0	1326	3707	3765	1625	1609	3315	12235	0	732	355	0
Chryseomicrobium	0	0	1435	0	3752	519	195	806	307	0	71	0
Cloacibacterium	0	135955	49862	30567	90299	181610	109413	18549	9228	117072	86973	16138
Clostridium	10996	612	7054	443	6628	2856	2145	804	0	2344	2343	3226
Comamonas	0	63893	19250	15726	29890	53673	61239	5912	6152	49525	23162	3970
Coprococcus	8330	0	0	0	0	0	0	0	0	0	0	0
Corynebacterium	0	2142	2749	1772	1500	258	780	4840	1230	2637	497	5710
Cupriavidus	0	2245	6457	5538	3252	1247	390	2285	3692	732	1989	3724
Curvibacter	0	5001	24393	25475	42024	1816	1365	45311	6153	3809	10088	79955
Dechloromonas	0	1734	1434	1550	0	1973	3900	0	0	1758	568	0
Delftia	0	4797	17698	29019	10754	5971	22233	24199	29227	15237	33965	12909
Dermacoccus	0	102	0	0	0	0	195	806	615	0	710	2483
Desulfovibrio	2332	0	0	0	0	0	0	0	0	0	0	0
Diaphorobacter	0	148409	54286	46963	90801	149703	130090	12496	6767	97733	60964	23584
Elizabethkingia	0	21331	36231	56488	39896	60015	50123	43559	100609	63739	63098	49907
Enhydrobacter	0	1122	836	221	3001	2285	390	2419	2461	7180	2273	993
Enterobacter	0	0	0	886	250	155	1365	672	0	586	639	0
Enterococcus	0	0	0	0	0	519	195	537	0	2490	710	0
Escherichia/Shigella	10993	20311	83468	76425	64035	40261	52268	83089	148914	60514	40286	88889
Exiguobacterium	0	0	0	1329	875	51	0	0	307	732	71	0
Flavobacterium	0	0	0	0	0	571	1560	0	0	0	142	0
Flavonifractor	0	1224	7173	1107	375	1452	975	268	0	1024	710	744
GpIV	0	714	0	886	125	0	975	0	0	0	0	0
Herbaspirillum	0	510	119	10854	5752	154	975	3629	1846	732	1775	6951
Hyphomicrobium	0	1939	0	2215	0	4053	975	134	2153	1905	1065	496
Janibacter	0	204	0	0	125	1143	0	0	0	1025	213	0
Jeotgalicoccus	0	0	0	1550	0	0	585	0	0	0	0	0
Klebsiella	0	408	478	0	1000	519	2145	0	0	0	426	744
Kocuria	0	0	119	0	2375	466	390	0	615	146	284	1986
Lachnospiracea	0	1531	2391	1550	0	2390	195	402	0	732	497	744
Lactobacillus	12994	816	837	443	1625	1090	1560	940	0	1318	568	248
Leptotrichia	0	0	0	0	0	363	2535	0	0	0	0	0
Magnetospirillum	0	0	597	0	0	831	0	268	0	293	71	0
Methanobrevibacter	228919	1326	0	0	0	0	0	0	0	0	213	0
Methanomassiliicoccus	1999	306	0	0	0	0	0	0	0	0	0	0
Methylobacterium	0	6225	15185	11959	12753	2642	4680	55391	4304	4247	13711	24826
Micrococcus	0	1020	2869	1550	2250	2960	1560	1344	2153	1611	1562	0
Mucispirillum	0	0	3587	0	0	779	0	0	0	293	0	744
Mycobacterium	0	3571	7174	13513	7753	2909	4875	5241	11382	9669	5683	10674
Negativicoccus	0	0	0	2436	0	0	0	0	0	0	0	0
Niabella	0	1939	0	443	875	7171	2145	537	0	1318	1492	744
Novosphingobium	0	64404	17692	6198	29511	72843	45439	6044	615	27832	20600	6701
Oscillibacter	2665	1224	11002	221	1876	1870	1755	672	0	0	3482	3724
Pandoraea	0	0	119	0	750	311	0	268	1230	879	1137	0
Parabacteroides	0	306	21882	443	875	154	975	1074	615	1025	1207	1736
Paracoccus	0	816	119	0	1125	570	585	1747	0	1465	0	0
Parasutterella	0	1326	11838	664	1625	882	390	268	0	2930	1563	1985
Pedobacter	0	1122	0	664	1000	1143	1365	7126	307	3077	1065	0
Pelomonas	0	408	1673	1107	2001	2595	1755	4437	1230	2050	710	1489
Phenylobacterium	0	6532	2749	16835	6878	6129	5266	7125	2153	2343	19470	1986
Phreatobacter	0	1326	0	0	0	0	0	537	1230	0	1208	0
Phycicoccus	0	0	0	0	0	1195	0	403	0	0	0	1489
Phyllobacterium	0	102	0	0	0	0	0	1210	0	1025	497	496
Prevotella	50312	0	0	0	0	0	0	0	0	0	0	0
Propionibacterium	0	0	0	1329	1125	674	390	1882	3076	5128	1563	1738
Pseudomonas	0	13674	22242	21045	18134	23014	27109	53243	19691	22124	28848	25324
Pseudonocardia	0	0	358	0	0	519	0	0	0	1318	0	0
Ralstonia	0	12554	37070	47183	26765	17765	39591	42212	68298	45272	91663	39721
Rhodanobacter	333	1326	1315	2879	4127	155	1170	0	615	146	355	0
Rhodococcus	0	510	2749	3765	750	726	2925	672	615	3369	6252	1737
Romboutsia	17659	714	10523	1107	750	1245	1365	134	0	4394	2486	1737
Roseburia	0	1735	1076	0	0	0	0	0	0	0	0	0
Roseomonas	0	0	0	221	750	103	0	268	307	0	0	21604
Rothia	0	306	597	0	625	623	0	0	0	0	0	0
Rubellimicrobium	0	1020	0	0	0	0	0	0	2153	0	0	496
Ruminococcus	0	612	597	443	125	467	0	0	0	0	1350	0
Salinicoccus	0	0	358	0	0	103	1170	268	0	0	284	248
Schlegelella	0	0	478	0	500	207	975	403	0	293	781	0
Selenomonas	0	0	0	0	0	0	0	0	0	0	0	2483
Serratia	0	3061	3107	4650	1625	1554	3120	8065	7689	6151	4475	10426
Sphingobium	0	13881	4065	2436	5127	10443	9946	671	1845	6592	3054	248
Sphingomonas	0	13472	37786	26802	47150	15217	6435	32129	9224	13475	43980	93858
Staphylococcus	0	8471	25590	20158	29266	10026	26720	25408	53535	29891	19541	19119
Stenotrophomonas	0	13472	14347	27467	23511	16674	14626	22585	34764	20657	22664	21104
Streptococcus	132954	0	597	0	4752	985	3315	2823	307	879	781	3971
Streptophyta	0	0	2870	0	4377	0	780	805	615	9525	12222	0
Taonella	0	102	0	0	500	623	975	403	2153	0	213	1241
Terrisporobacter	27990	0	0	0	0	0	0	0	0	0	0	0
Thermocladium	0	3164	0	0	0	0	0	0	0	0	0	0
Thermomonas	0	1735	0	0	2501	103	390	0	0	0	284	0
Treponema	36984	0	0	0	0	0	0	0	615	0	0	0
Truepera	0	0	0	0	0	0	0	0	2461	0	0	0
Turicibacter	5664	0	4424	0	0	155	585	134	307	732	2629	993
Vampirovibrio	0	0	239	0	500	1766	0	0	0	0	1776	0
Variovorax	0	11737	31808	46518	27139	16930	34130	55121	84608	45275	51727	45932
Veillonella	0	0	1554	0	0	51	1365	0	0	0	0	1241

## Sheet: P1219
	Phylum Normalized Read Proportion - P1219
Genus	Feces	00_hr	02_hr	04_hr	05_hr	06_hr	07_hr	08_hr	09_hr	10_hr	11_hr	12_hr
TotalReadProportion	100	100	100	100	100	100	100	100	100	100	100	100
Other	13.064	6.80881	4.82724	6.90922	6.70206	9.05294	4.45968	5.30349	2.69275	2.82255	3.70026	2.74334
Acinetobacter	0.109861	0.647421	0.712855	0.908351	0.907609	1.77581	0.419515	0.937628	0.884839	0.832046	1.03846	0.893766
Akkermansia	0	1.16784	1.0945	1.20203	1.0273	0.849727	0.628176	1.11914	0.0881533	0.171187	0.166769	0.221702
Bacillus	0	0.43165	0.183262	0.340231	0.318771	3.72338	0.335547	0.215701	0.17256	0.056255	0.112415	0.211717
Bosea	0	0.696543	0.590068	0.416857	0.645624	2.90381	0.39405	0.213259	0.476028	0.230414	0.406536	0.278138
Cloacibacterium	0	3.43784	1.99137	2.10629	2.68231	4.83308	10.3808	4.13962	5.13339	9.40417	11.8149	3.23286
Clostridium	4.92174	0.358674	0.4324	0.360797	0.387789	0.286229	0.154876	0.190945	0.0125618	0.00583467	0.0689538	0.0177272
Comamonas	0	1.39374	0.621602	0.761622	1.23643	1.08182	2.9005	1.48104	1.40704	2.71334	3.01432	0.964562
Delftia	0	1.03528	0.704971	0.785284	0.558478	1.98783	0.389221	0.610468	0.25289	0.352392	0.141501	0.268152
Diaphorobacter	0	3.44797	1.65832	1.74019	3.216	2.76512	7.47565	3.54325	4.04921	6.63799	8.18372	2.39452
Elizabethkingia	0.0156425	3.93441	3.53609	5.32228	4.71987	2.42588	3.98924	4.1798	7.52366	6.12365	5.79706	7.43096
Escherichia/Shigella	10.6089	25.8217	28.8856	29.1639	27.5419	20.6459	22.0866	25.9108	24.304	21.3403	17.5584	27.9303
Kurthia	15.5996	0	0	0	0	0	0	0	0	0.0177242	0	0
Methanobrevibacter	16.8426	0.0389934	0	0	0.0203123	0	0	0	0	0	0	0
Mycobacterium	0	0.150745	0.277755	0.251331	0.395652	0.767947	0.261456	0.329713	0.340933	0.328173	0.362513	0.165716
Novosphingobium	0	1.2638	0.650327	0.726902	0.89505	1.33094	2.79359	1.12324	1.31392	2.03135	3.2177	0.640199
Parabacteroides	0	0.965031	0.243414	0.582495	0.643877	0.144881	0.450469	0.655429	0.0757016	0.0442554	0.0398674	0.0739382
Phenylobacterium	0	0.410846	0.269224	0.158229	0.568416	0.887841	0.10669	0.53076	0.105123	0.22469	0.134202	0.219346
Prevotella	11.5245	0	0.0343414	0	0	0.0251145	0	0.0123226	0	0	0	0
Pseudomonas	0	2.65275	0.704755	0.927148	1.40067	0.794955	0.767356	0.984254	1.28472	1.05663	1.22365	1.28915
Ralstonia	0	1.45092	1.56988	1.24173	2.24396	7.05817	0.82114	0.917423	0.951615	0.893145	0.700656	0.811413
Romboutsia	5.03088	0.855458	0.61577	0.554188	0.37949	0.228807	0.302508	0.359243	0.029311	0.058677	0.0470548	0.00493669
Serratia	0	0.213048	0.300758	0.326078	0.338865	0.185014	0.152352	0.247673	0.315589	0.464352	0.326351	0.464498
Sphingobium	0	0.345712	0.146005	0.160551	0.324778	0.33608	0.836726	0.28231	0.248372	0.56222	0.78084	0.137442
Sphingomonas	0	1.41193	0.741905	0.94108	0.854644	3.07999	0.345535	1.01945	0.286168	0.494186	0.311752	0.545841
Staphylococcus	0.0625699	38.7326	45.8217	39.8946	39.0337	25.6226	37.2025	42.4368	44.6434	40.2108	38.5225	45.6564
Stenotrophomonas	0	1.27622	1.41793	2.98191	1.47875	0.721378	1.18424	1.93209	2.62906	1.76956	1.70936	2.37231
Streptococcus	16.2918	0.0934534	0.148921	0.0162541	0.0181281	0.0501027	0.124362	0.136326	0.168483	0.0265312	0.0943342	0.332105
Terrisporobacter	3.50628	0	0	0	0	0	0	0.00732695	0	0	0	0
Turicibacter	2.42167	0.057183	0.00280779	0.107145	0.0243529	0.044045	0.155205	0.133994	0.00418728	0	0	0.00504889
Variovorax	0	0.899461	1.81621	1.11335	1.43518	6.39069	0.882058	1.04653	0.606385	1.12763	0.525913	0.69383
	Phylum Raw Read Count - P1219
Genus	Feces	00_hr	02_hr	04_hr	05_hr	06_hr	07_hr	08_hr	09_hr	10_hr	11_hr	12_hr
TotalReadCount	549785	918105	925995	904386	915703	792372	911051	900784	907510	908363	890451	891285
Abiotrophia	0	0	0	0	0	0	347	0	114	0	0	136
Acetanaerobacterium	0	0	0	63	316	0	301	0	0	0	0	0
Acetatifactor	0	1549	1220	1052	781	522	926	1162	0	295	0	0
Acetobacter	0	238	0	0	0	374	0	0	0	0	0	0
Acetobacteroides	691	0	0	0	0	0	0	0	0	0	0	0
Achromobacter	0	286	0	315	594	372	92	267	304	590	161	362
Acidovorax	0	95	132	273	259	349	92	424	190	430	0	159
Acinetobacter	604	5944	6601	8215	8311	14071	3822	8446	8030	7558	9247	7966
Actinomyces	0	0	185	0	279	124	0	0	38	0	0	0
Aeromonas	0	906	53	1494	966	248	115	446	419	484	290	523
Aestuariispira	0	644	0	0	0	0	0	0	0	0	0	0
Akkermansia	0	10722	10135	10871	9407	6733	5723	10081	800	1555	1485	1976
Alistipes	951	0	0	0	0	0	0	0	0	0	0	0
Alloprevotella	2161	0	0	0	0	0	0	0	0	0	0	0
Altererythrobacter	0	501	0	0	0	99	487	134	612	296	64	45
Anaeroplasma	0	214	716	737	297	124	416	178	0	0	97	0
Anaerotruncus	0	310	0	126	0	0	69	0	0	0	0	0
Anoxybacillus	0	47	79	210	55	49	556	22	344	215	161	182
Aquabacterium	0	2030	2467	674	1766	4092	533	760	726	591	1325	705
Aquisphaera	0	0	0	0	0	0	0	0	0	0	388	0
Arthrobacter	0	166	345	0	18	0	0	0	76	242	0	0
Atopostipes	0	334	26	0	334	73	672	514	38	0	129	227
Bacillus	0	3963	1697	3077	2919	29503	3057	1943	1566	511	1001	1887
Bacteroides	864	6161	3848	2444	3831	2494	1738	2795	191	509	64	249
Barnesiella	691	0	0	0	0	0	0	0	0	0	0	0
Bdellovibrio	0	0	0	0	0	0	69	0	382	0	0	0
Beijerinckia	0	47	106	0	148	74	208	223	0	0	97	182
Bifidobacterium	86	501	0	1116	0	198	0	200	229	0	0	22
Blastococcus	0	0	2175	379	37	0	0	156	0	0	0	0
Blastomonas	0	0	0	0	0	0	0	402	0	161	0	0
Bosea	0	6395	5464	3770	5912	23009	3590	1921	4320	2093	3620	2479
Bradyrhizobium	0	979	1803	694	1838	2916	461	1741	764	641	64	908
Brevibacterium	0	0	0	652	186	174	208	0	0	0	161	0
Brevundimonas	0	405	424	484	260	1147	162	246	382	161	226	22
Brucella	0	47	53	526	18	224	0	201	344	0	258	113
Butyricicoccus	4150	0	0	526	0	0	0	0	0	0	0	0
Caldilinea	0	0	716	189	279	124	92	0	267	0	0	45
Campylobacter	2161	0	0	0	0	0	0	0	0	0	0	0
Capnocytophaga	0	0	0	0	0	0	0	0	344	0	0	341
Caulobacter	0	573	132	126	409	2047	185	514	344	0	129	22
Chryseobacterium	0	3725	0	505	390	0	394	536	153	215	0	68
Chryseomicrobium	0	262	26	84	223	49	0	67	0	80	291	45
Cloacibacterium	0	31563	18440	19049	24562	38296	94574	37289	46586	85424	105206	28814
Clostridium	27059	3293	4004	3263	3551	2268	1411	1720	114	53	614	158
Collinsella	951	0	0	0	0	0	0	0	0	0	0	0
Comamonas	0	12796	5756	6888	11322	8572	26425	13341	12769	24647	26841	8597
Coprococcus	345	0	0	0	0	174	0	0	0	0	0	0
Corynebacterium	0	452	1456	1156	1058	3567	601	1743	533	187	161	1706
Cupriavidus	0	1313	2335	3055	2695	695	1968	2011	1912	2717	1195	3621
Curvibacter	0	0	0	0	0	0	0	0	0	107	226	45
Dechloromonas	0	668	0	0	1617	222	1065	469	535	752	646	67
Deinococcus	0	262	0	147	1375	24	69	0	0	0	0	0
Delftia	0	9505	6528	7102	5114	15751	3546	5499	2295	3201	1260	2390
Dermacoccus	0	143	132	484	223	0	0	44	76	0	0	182
Desulfovibrio	518	0	0	0	0	0	0	0	0	0	0	0
Diaphorobacter	0	31656	15356	15738	29449	21910	68107	31917	36747	60297	72872	21342
Dietzia	0	0	0	105	74	0	208	0	0	134	0	0
Dorea	518	0	0	0	0	0	0	0	0	0	0	0
Eisenbergiella	0	382	0	0	0	0	0	0	0	0	0	0
Elizabethkingia	86	36122	32744	48134	43220	19222	36344	37651	68278	55625	51620	66231
Enhydrobacter	0	1218	1910	716	595	1098	1739	1476	573	592	1067	911
Enterobacter	0	47	79	757	594	247	231	177	266	132	224	204
Enterococcus	9078	0	0	0	0	3070	0	44	0	107	0	523
Erythrobacter	0	167	0	0	0	0	440	0	0	80	0	0
Escherichia/Shigella	58326	237070	267479	263754	252202	163592	201220	233400	220561	193847	156349	248939
Exiguobacterium	0	167	0	0	0	74	0	0	114	53	161	0
Faecalitalea	432	0	0	0	0	0	0	0	0	0	0	0
Ferruginibacter	0	0	0	63	0	0	0	156	76	26	97	0
Fibrobacter	518	0	0	0	0	0	0	0	0	0	0	0
Flavobacterium	0	0	0	421	0	0	718	0	190	484	258	341
Flavonifractor	0	2576	1299	1790	1821	745	1597	2637	0	79	161	728
Gaiella	0	0	318	0	0	1222	0	0	0	0	0	0
Garicola	0	0	0	0	167	0	0	0	0	0	0	205
Gemella	0	0	0	0	390	24	69	0	0	0	0	0
Gemmatimonas	0	0	0	0	0	0	0	0	459	0	0	0
Gemmiger	2160	0	0	0	0	0	0	0	0	0	0	0
GpI	0	0	0	379	1041	0	0	268	382	0	0	0
GpIV	0	0	0	0	0	0	394	0	76	0	258	0
Granulicatella	0	143	0	42	0	0	208	0	0	0	0	45
Haemophilus	0	429	0	0	55	24	92	0	344	53	0	956
Halomonas	0	167	0	0	223	24	0	0	0	0	0	0
Holdemania	0	812	0	0	0	0	0	0	0	0	0	0
Hymenobacter	0	0	0	0	502	0	0	0	918	0	0	0
Hyphomicrobium	0	286	185	21	1339	372	694	88	496	860	1131	113
Janibacter	0	119	132	0	0	49	0	0	76	0	32	136
Jatrophihabitans	0	0	0	0	0	0	0	492	0	0	0	0
Klebsiella	0	47	291	126	55	0	69	379	0	160	128	386
Kocuria	0	0	0	252	873	0	649	0	153	161	679	0
Kurthia	85764	0	0	0	0	0	0	0	0	161	0	0
Lachnospiracea	1815	1263	1405	2232	1263	672	1158	1542	76	26	129	0
Lactobacillus	3543	1169	2917	8493	1245	247	301	1563	343	161	517	841
Lactococcus	0	0	53	147	0	74	0	89	0	0	0	22
Leuconostoc	0	525	0	0	0	0	0	0	0	0	0	0
Macellibacteroides	0	0	0	0	241	0	185	0	0	700	32	22
Magnetospirillum	0	47	0	126	0	0	0	246	76	161	161	113
Marinococcus	0	71	0	210	353	149	23	223	0	0	0	0
Massilia	0	0	0	0	0	0	463	0	0	0	0	0
Methanobrevibacter	92598	358	0	0	186	0	0	0	0	0	0	0
Methanomassiliicoccus	1815	0	0	0	0	0	0	0	0	0	0	0
Methanosphaera	2160	0	0	0	0	0	0	0	0	0	0	0
Methylobacillus	0	0	0	63	167	0	0	0	0	161	64	0
Methylobacterium	0	3150	767	462	166	12278	763	490	229	430	1130	1089
Methylophilus	0	286	0	0	223	0	0	782	0	0	0	0
Methyloversatilis	0	95	0	0	0	0	0	44	0	430	161	0
Microbacterium	0	0	26	0	0	0	0	67	76	0	0	364
Micrococcus	0	1002	530	1474	613	173	856	1474	229	347	1260	613
Modestobacter	0	0	0	0	0	0	904	0	0	26	0	0
Mucispirillum	0	644	477	610	687	0	185	222	0	0	0	0
Mycobacterium	0	1384	2572	2273	3623	6085	2382	2970	3094	2981	3228	1477
Neisseria	0	429	0	547	0	0	46	0	267	0	64	888
Nevskia	0	214	504	0	0	173	0	0	0	0	0	158
Niabella	0	1218	955	716	1599	1073	1762	1252	1721	2718	3623	113
Nitrobacter	0	0	0	21	0	24	0	0	0	376	0	0
Nocardioides	0	0	716	1010	613	0	0	0	267	0	355	0
Novosphingobium	0	11603	6022	6574	8196	10546	25451	10118	11924	18452	28652	5706
Oceanobacillus	0	0	0	0	0	973	0	0	0	0	0	0
Ochrobactrum	0	0	0	0	0	0	0	447	0	0	0	0
Oligosphaera	432	0	0	0	0	0	0	0	0	0	0	0
Oligotropha	0	0	0	0	74	0	46	0	38	242	97	0
Olsenella	518	0	0	0	0	0	0	0	0	0	0	0
Ornithinimicrobium	0	0	0	484	111	0	0	0	0	323	0	0
Oscillibacter	518	3939	4058	3833	4014	1421	3592	2012	114	347	161	45
Ottowia	0	0	557	210	372	99	0	335	153	215	64	68
Paenibacillus	0	0	0	0	0	0	0	0	382	0	0	0
Pandoraea	0	595	291	3032	927	594	809	579	457	293	225	637
Parabacteroides	0	8860	2254	5268	5896	1148	4104	5904	687	402	355	659
Paracoccus	0	453	0	126	1766	0	300	246	152	161	161	181
Parasutterella	0	3701	2360	2907	3960	971	1807	3306	381	79	386	135
Pedobacter	0	1027	0	0	483	99	0	0	0	403	0	0
Pelomonas	0	3677	662	2782	930	3594	556	3085	917	726	129	1252
Peptococcus	0	334	0	568	223	123	115	402	0	0	0	22
Phascolarctobacterium	4580	0	0	0	0	349	0	0	0	0	0	0
Phenylobacterium	0	3772	2493	1431	5205	7035	972	4781	954	2041	1195	1955
Phreatobacter	0	0	0	168	0	699	0	0	76	0	97	0
Phycisphaera	0	0	0	0	0	574	0	0	0	0	0	0
Phyllobacterium	0	620	928	189	279	224	139	782	573	700	1100	432
Prevotella	63360	0	318	0	0	199	0	111	0	0	0	0
Propionibacterium	0	1480	530	84	130	1697	254	156	497	753	1358	363
Pseudomonas	0	24355	6526	8385	12826	6299	6991	8866	11659	9598	10896	11490
Pseudosphingobacterium	518	0	0	0	0	0	0	0	0	0	0	0
Ralstonia	0	13321	14537	11230	20548	55927	7481	8264	8636	8113	6239	7232
Rhizobacter	0	0	0	252	0	0	0	134	0	0	0	0
Rhodanobacter	0	310	185	147	111	3819	92	1476	191	80	161	273
Rhodococcus	0	692	716	842	1097	1621	23	670	459	323	194	387
Rhodopseudomonas	0	166	0	63	204	723	370	22	267	0	323	22
Romboutsia	27659	7854	5702	5012	3475	1813	2756	3236	266	533	419	44
Roseburia	0	0	238	801	316	149	139	626	0	215	64	0
Roseomonas	0	286	53	0	3906	199	115	715	153	242	129	0
Rothia	0	0	0	0	148	0	2272	0	0	269	0	0
Rubrobacter	0	0	265	0	0	0	463	0	153	376	97	0
Ruminococcus	1641	1575	822	1579	1227	497	1343	871	0	53	32	136
Saccharopolyspora	0	0	0	0	0	424	0	0	0	0	0	0
Salinicoccus	0	334	0	716	18	49	23	0	0	53	258	182
Schlegelella	0	167	0	42	651	124	23	156	153	296	161	478
Selenomonas	0	0	0	379	0	0	0	0	0	0	0	0
Senegalimassilia	432	0	0	0	0	0	0	0	0	0	0	0
Serinicoccus	0	0	0	484	0	0	0	0	0	0	0	0
Serratia	0	1956	2785	2949	3103	1466	1388	2231	2864	4218	2906	4140
Skermanella	0	0	0	0	967	0	0	0	0	0	0	0
Sphaerochaeta	605	0	0	0	0	124	0	0	0	0	0	0
Sphaerotilus	0	0	0	673	55	0	416	782	0	0	0	0
Sphingobium	0	3174	1352	1452	2974	2663	7623	2543	2254	5107	6953	1225
Sphingomonas	0	12963	6870	8511	7826	24405	3148	9183	2597	4489	2776	4865
Sphingopyxis	0	0	0	0	55	274	255	44	153	107	0	205
Sphingosinicella	0	0	0	0	576	24	0	67	0	0	64	0
Staphylococcus	344	355606	424307	360801	357433	203026	338934	382264	405143	365260	343024	406929
Stenotrophomonas	0	11717	13130	26968	13541	5716	10789	17404	23859	16074	15221	21144
Streptococcus	89570	858	1379	147	166	397	1133	1228	1529	241	840	2960
Streptophyta	0	859	0	252	1208	24	0	0	267	215	6341	136
Subdivision5	7262	0	0	0	0	0	0	0	0	0	0	182
Succinivibrio	11585	0	0	0	0	0	0	0	0	0	0	0
Taonella	0	95	0	210	74	698	0	22	0	26	0	0
Tepidimonas	0	0	0	0	0	49	0	0	344	53	0	0
Terrimicrobium	0	0	0	0	0	274	0	0	0	0	97	0
Terrisporobacter	19277	0	0	0	0	0	0	66	0	0	0	0
Thauera	0	0	0	0	0	74	370	67	114	188	0	68
Thermaerobacter	0	358	212	126	0	4293	0	0	0	134	0	364
Thermoactinomyces	0	0	0	0	0	424	0	0	0	0	0	0
Thermomonas	0	1050	450	189	129	148	950	713	573	697	1842	0
Tistrella	0	71	0	0	0	0	0	0	191	242	0	0
Treponema	8125	0	0	0	0	648	0	0	0	0	0	0
Trichococcus	0	0	0	0	855	0	0	0	0	0	0	0
Truepera	0	23	0	0	1004	0	0	0	0	0	0	0
Turicibacter	13314	525	26	969	223	349	1414	1207	38	0	0	45
Ureibacillus	0	0	0	0	0	0	0	357	114	0	0	22
Vampirovibrio	0	549	0	526	332	3217	69	267	0	187	646	0
Variovorax	0	8258	16818	10069	13142	50638	8036	9427	5503	10243	4683	6184
Veillonella	0	143	0	1727	0	49	278	111	114	0	258	45
Vibrio	0	477	1380	801	18	24	231	357	727	511	679	68
