# Supplementary material for: Analysis of Porcine Model of Fecal-Induced Peritonitis Reveals the Tropism of Blood Microbiome
Source: Front Cell Infect Microbiol. 2021 Aug 30;11:676650. doi: 10.3389/fcimb.2021.676650 (PMC8435847; doi:10.3389/fcimb.2021.676650)
Supplement: Supplementary file 4 [file Table_3.xlsx]

## Sheet: P1016
	Phylum Normalized Read Proportion - P1016
Phylum	Feces	00_hr	02_hr	04_hr	05_hr	06_hr	07_hr	08_hr	09_hr	10_hr	11_hr	12_hr
TotalReadProportion	100	99.9998	100	100	100	100	100	100	99.9996	100	100	100
Others	2.935	0.202	0	0	0	0.272	0	0.241	0.448	0	0	0
Actinobacteria	0.1285	2.55735	1.47548	1.76109	1.23571	2.01449	0.75369	2.47383	7.66101	2.48172	0.786243	1.90784
Bacteroidetes	8.95929	0.492247	0.240911	0.280165	0	0.399383	0.211197	0.00829742	1.82238	1.08577	0.629497	0.443521
Chloroflexi	0	0.543955	0.00153284	0	0	0.577102	0	0	0	0	0	0
Euryarchaeota	2.95516	0.0538988	0	0	0	0	0	0	0	0	0	0
Firmicutes	20.2646	8.36936	39.6915	5.50359	25.75	14.6592	8.84036	13.7867	6.35438	9.77969	6.20648	27.531
Proteobacteria	45.2734	87.781	58.5905	92.4552	73.0143	82.0783	90.1948	83.4905	83.5884	86.6528	92.3778	70.1176
Spirochaetes	19.4842	0	0	0	0	0	0	0	0.125371	0	0	0
	Phylum Raw Read Count - P1016
Phylum	Feces	00_hr	02_hr	04_hr	05_hr	06_hr	07_hr	08_hr	09_hr	10_hr	11_hr	12_hr
TotalReadCount	585214	684616	782862	760267	795006	773694	782683	831584	778487	797592	795556	814166
Acidobacteria	0	0	0	0	0	0	0	1242	0	0	0	0
Actinobacteria	752	17508	11551	13389	9824	15586	5899	20572	59640	19794	6255	15533
Aquificae	0	584	0	0	0	0	0	0	0	0	0	0
Armatimonadetes	0	0	0	0	0	1372	0	0	0	0	0	0
Bacteroidetes	52431	3370	1886	2130	0	3090	1653	69	14187	8660	5008	3611
Candidatus	3308	0	0	0	0	0	0	0	0	0	0	0
Chloroflexi	0	3724	12	0	0	4465	0	0	0	0	0	0
Crenarchaeota	0	369	0	0	0	0	0	0	0	0	0	0
Cyanobacteria/Chloroplast	0	431	0	0	0	0	0	0	0	0	0	0
Deinococcus-Thermus	0	0	0	0	0	0	0	0	3491	0	0	0
Elusimicrobia	789	0	0	0	0	0	0	0	0	0	0	0
Euryarchaeota	17294	369	0	0	0	0	0	0	0	0	0	0
Fibrobacteres	639	0	0	0	0	0	0	0	0	0	0	0
Firmicutes	118591	57298	310730	41842	204714	113417	69192	114648	49468	78002	49376	224148
Lentisphaerae	977	0	0	0	0	0	0	0	0	0	0	0
Parcubacteria	0	0	0	0	0	0	0	759	0	0	0	0
Planctomycetes	376	0	0	0	0	729	0	0	0	0	0	0
Proteobacteria	264946	600963	458683	702906	580468	635035	705939	694294	650725	691136	734917	570874
Spirochaetes	114024	0	0	0	0	0	0	0	976	0	0	0
Synergistetes	564	0	0	0	0	0	0	0	0	0	0	0
Verrucomicrobia	10523	0	0	0	0	0	0	0	0	0	0	0

## Sheet: P1113
	Phylum Normalized Read Proportion - P1113
Phylum	Feces	00_hr	02_hr	04_hr	05_hr	06_hr	07_hr	08_hr	09_hr	10_hr	11_hr	12_hr
TotalReadProportion	99.9996	100	100	100	100	100	100	100	100	100	100	100
Others	0.693	0.057	0	0	0.315	0	0	0	0	0	0	0.004
Actinobacteria	0.26177	0.612701	0.349249	2.6	3.846	1.52649	2.40136	1.57984	2.18402	1.71976	1.88384	0.394503
Bacteroidetes	32.506	0.902431	0.354374	2.2319	3.90627	2.82765	3.00435	4.98498	5.22108	6.67538	8.40981	0.928636
Chloroflexi	0	0	0	0.0339684	0	0.0204142	0	0.073331	0.0820118	0.0654961	0.00583407	0
Cyanobacteria/Chloroplast	0	0.0220835	0.0857466	1.06369	0.80592	10.133	0.0181531	0.0102729	0.00512574	0	0.0293947	0
Euryarchaeota	2.14549	0	0.00364395	0	0.0655138	0.00401591	0	0	0	0	0	0
Firmicutes	33.5463	43.7468	52.4264	3.31344	5.02179	5.5289	7.38089	3.16733	4.15265	4.85052	6.14967	53.4901
Proteobacteria	14.2913	54.6527	46.7806	90.757	85.9745	79.9227	87.1271	90.1739	88.3192	86.6725	83.5156	45.183
Spirochaetes	16.5557	0.00632599	0	0	0.0655138	0.0368125	0.068129	0.0103822	0.0358802	0.0163196	0.00583407	0
	Phylum Raw Read Count - P1113
Phylum	Feces	00_hr	02_hr	04_hr	05_hr	06_hr	07_hr	08_hr	09_hr	10_hr	11_hr	12_hr
TotalReadCount	527945	869429	878169	918501	895995	896435	914442	915029	877922	919139	891316	865140
Acidobacteria	0	0	0	0	1879	0	0	0	0	0	0	0
Actinobacteria	1382	5327	3067	23881	34460	13684	21959	14456	19174	15807	16791	3413
Bacteroidetes	171614	7846	3112	20500	35000	25348	27473	45614	45837	61356	74958	8034
Chloroflexi	0	0	0	312	0	183	0	671	720	602	52	0
Cyanobacteria/Chloroplast	0	192	753	9770	7221	90836	166	94	45	0	262	0
Deinococcus-Thermus	0	414	0	0	939	0	0	0	0	0	0	33
Euryarchaeota	11327	0	32	0	587	36	0	0	0	0	0	0
Fibrobacteres	635	0	0	0	0	0	0	0	0	0	0	0
Firmicutes	177106	380347	460392	30434	44995	49563	67494	28982	36457	44583	54813	462764
Lentisphaerae	2279	82	0	0	0	0	0	0	0	0	0	0
Proteobacteria	75450	475166	410813	833604	770327	716455	796727	825117	775374	796641	744388	390896
Spirochaetes	87405	55	0	0	587	330	623	95	315	150	52	0
Tenericutes	747	0	0	0	0	0	0	0	0	0	0	0

## Sheet: P1120
	Phylum Normalized Read Proportion - P1120
Phylum	Feces	00_hr	02_hr	04_hr	05_hr	06_hr	07_hr	08_hr	09_hr	10_hr	11_hr	12_hr
TotalReadProportion	100	100	99.9998	99.9998	99.9998	100	100	100	100	100	100	100
Others	0	0.052	0.023	0.003	0.031	0	0	0.006	0	0.019	0.034	0.042
Actinobacteria	0.330787	0.710082	0.76812	1.1703	0.48719	0.545099	0.680435	0.927224	6.08802	0.640004	0.696499	1.33946
Bacteroidetes	5.92941	5.11235	8.74659	14.5173	18.3357	21.2087	6.84175	15.3357	1.2328	8.8246	3.20132	7.61952
Euryarchaeota	21.9355	0.0389375	0.0046173	0	0.0125034	0	0	0	0	0	0.0384556	0.0157036
Firmicutes	61.1824	15.3572	8.40909	1.22408	5.33464	1.22694	1.78446	1.72344	8.30372	3.97043	33.7377	6.13011
Proteobacteria	6.84289	78.7229	82.0484	83.0851	75.7925	76.9852	90.642	82.0077	84.3755	86.4898	62.2828	84.8217
Spirochaetes	3.77901	0.00643411	0	0	0.00619638	0.0340204	0.051368	0	0	0.0564346	0.00961391	0.0315236
	Phylum Raw Read Count - P1120
Phylum	Feces	00_hr	02_hr	04_hr	05_hr	06_hr	07_hr	08_hr	09_hr	10_hr	11_hr	12_hr
TotalReadCount	517252	901445	909623	911133	903754	905340	916914	892341	654285	889525	884136	859674
Actinobacteria	1711	6401	6987	10663	4403	4935	6239	8274	39833	5693	6158	11515
Bacteroidetes	30670	46085	79561	132272	165710	192011	62733	136847	8066	78497	28304	65503
Chloroflexi	0	58	0	29	282	0	0	0	0	0	127	361
Deinococcus-Thermus	0	411	211	0	0	0	0	53	0	167	170	0
Euryarchaeota	113462	351	42	0	113	0	0	0	0	0	340	135
Firmicutes	316467	138437	76491	11153	48212	11108	16362	15379	54330	35318	298287	52699
Proteobacteria	35395	709644	746331	757016	684978	696978	831109	731788	552056	769348	550665	729190
Spirochaetes	19547	58	0	0	56	308	471	0	0	502	85	271

## Sheet: P1126
	Phylum Normalized Read Proportion - P1126
Phylum	Feces	00_hr	02_hr	04_hr	05_hr	06_hr	07_hr	08_hr	09_hr	10_hr	11_hr	12_hr
TotalReadProportion	100	100	100	99.9999	100	100	99.9998	100	99.9997	100	100	100
Others	0	0	0.150578	0.35218	0.325547	0.0200015	0.563424	0.232894	0.017	0.0111717	0.180739	0
Actinobacteria	0.420887	3.67666	4.23815	4.54418	2.06646	1.54056	3.8177	4.78914	0.989627	2.25058	2.70217	1.20936
Bacteroidetes	7.47733	22.5622	14.8139	15.8989	22.517	27.6356	20.2918	24.1051	37.9269	35.942	33.867	34.702
Candidatus	0	0	0.0594874	0	0	0.00500037	0	0	0	0.0279856	0	0
Chloroflexi	0	0.0613562	0.0980886	0.0267869	0.0312055	0.100007	0	0	0	0.0616135	0.172165	0
Cyanobacteria/Chloroplast	0	0.342563	0.364251	0.637305	0.160324	0.150011	0.076557	0.578505	0.146847	0.145457	0.421839	0.0248442
Deinococcus-Thermus	0	0.0255744	0.0875909	0	0.0668205	0	0.185877	0	0	0	0.120493	0.22925
Euryarchaeota	14.3319	0.00504758	0	0	0	0	0	0	0	0	0	0
Firmicutes	58.3376	7.57429	10.8408	8.26979	6.99399	3.41237	7.55532	4.79106	1.8681	3.62402	6.31055	3.79763
Planctomycetes	0	0.194388	0	0.21809	0	0	0	0	0	0	0	0
Proteobacteria	11.8544	65.251	69.3471	70.0527	67.7007	67.1364	67.5092	65.4186	59.0512	57.8588	56.225	60.0369
Spirochaetes	7.57794	0.306893	0	0	0.138164	0	0	0.0846785	0	0.0784274	0	0
	Phylum Raw Read Count - P1126
Phylum	Feces	00_hr	02_hr	04_hr	05_hr	06_hr	07_hr	08_hr	09_hr	10_hr	11_hr	12_hr
TotalReadCount	557632	891516	914479	895960	884459	899933	906514	884522	879826	886170	874742	849292
Acidobacteria	0	0	1377	2134	394	180	1835	2060	0	99	1581	0
Actinobacteria	2347	32778	38757	40714	18277	13864	34608	42361	8707	19944	23637	10271
Armatimonadetes	0	0	0	0	867	0	0	0	152	0	0	0
Bacteroidetes	41696	201146	135470	142448	199154	248702	183948	213215	333691	318507	296249	294721
Candidatus	0	0	544	0	0	45	0	0	0	248	0	0
Chloroflexi	0	547	897	240	276	900	0	0	0	546	1506	0
Cyanobacteria/Chloroplast	0	3054	3331	5710	1418	1350	694	5117	1292	1289	3690	211
Deinococcus-Thermus	0	228	801	0	591	0	1685	0	0	0	1054	1947
Euryarchaeota	79919	45	0	0	0	0	0	0	0	0	0	0
Firmicutes	325309	67526	99137	74094	61859	30709	68490	42378	16436	32115	55201	32253
Parcubacteria	0	0	0	0	0	0	893	0	0	0	0	0
Planctomycetes	0	1733	0	1954	0	0	0	0	0	0	0	0
Proteobacteria	66104	581723	634165	627644	598785	604183	611980	578642	519548	512727	491824	509889
Spirochaetes	42257	2736	0	0	1222	0	0	749	0	695	0	0
Fusobacteria	0	0	0	0	0	0	1538	0	0	0	0	0
Gemmatimonadetes	0	0	0	0	1616	0	843	0	0	0	0	0
SR1	0	0	0	1022	0	0	0	0	0	0	0	0

## Sheet: P1211
	Phylum Normalized Read Proportion - P1211
Phylum	Feces	00_hr	02_hr	04_hr	05_hr	06_hr	07_hr	08_hr	09_hr	10_hr	11_hr	12_hr
TotalReadProportion	100	100	99.9995	100	100	100	99.9999	100	100	100	100	100
Others	0	0.488	0.493	0	0	0.147	0.337	0	0.352	0.039	0	0.096
Actinobacteria	0	1.21035	2.28571	3.34892	2.2095	1.47166	1.4782	2.16735	2.81395	3.31096	2.11156	3.31266
Bacteroidetes	9.57395	24.9625	16.448	14.2427	18.1391	32.4714	22.8995	12.1813	15.8321	25.0313	19.6787	9.14318
Chloroflexi	0	0	0.394685	0.0337689	0.100395	0	0	0.0575505	0	0	0.0356994	0.0636878
Cyanobacteria/Chloroplast	0	0.110032	0.394685	0.135228	0.602908	0	0.2334	0.114958	0.0879093	1.26632	1.54025	0
Euryarchaeota	40.9585	0.25139	0	0	0	0	0	0	0	0	0.026743	0
Firmicutes	38.8892	3.41221	10.8385	5.31057	7.63621	4.23016	7.33912	5.46629	9.0152	6.70027	5.4137	5.12867
Proteobacteria	4.01812	69.5659	69.1449	76.9288	71.3119	61.6802	67.7126	80.0126	71.8111	63.6523	71.1933	82.2563
Spirochaetes	6.56018	0	0	0	0	0	0	0	0.0879093	0	0	0
	Phylum Raw Read Count - P1211
Phylum	Feces	00_hr	02_hr	04_hr	05_hr	06_hr	07_hr	08_hr	09_hr	10_hr	11_hr	12_hr
TotalReadCount	562850	647996	726908	654449	746051	778575	751929	700255	699585	751626	792730	778799
Actinobacteria	0	7843	16615	21917	16484	11458	11115	15177	19686	24886	16739	25799
Bacteroidetes	53887	161756	119562	93211	135327	252814	172188	85300	110759	188142	155999	71207
Chloroflexi	0	0	2869	221	749	0	0	403	0	0	283	496
Crenarchaeota	0	3160	0	0	0	0	0	0	0	0	0	0
Cyanobacteria/Chloroplast	0	713	2869	885	4498	0	1755	805	615	9518	12210	0
Deinococcus-Thermus	0	0	0	0	0	0	0	0	2461	0	0	0
Euryarchaeota	230535	1629	0	0	0	0	0	0	0	0	212	0
Firmicutes	218888	22111	78786	34755	56970	32935	55185	38278	63069	50361	42916	39942
Proteobacteria	22616	450784	502620	503460	532023	480227	509151	560292	502380	478427	564371	640611
Spirochaetes	36924	0	0	0	0	0	0	0	615	0	0	0
Fusobacteria	0	0	0	0	0	363	2535	0	0	0	0	0
Deferribacteres	0	0	3587	0	0	778	0	0	0	292	0	744

## Sheet: P1219
	Phylum Normalized Read Proportion - P1219
Phylum	Feces	00_hr	02_hr	04_hr	05_hr	06_hr	07_hr	08_hr	09_hr	10_hr	11_hr	12_hr
TotalReadProportion	99.9998	100	100	100	100	99.9998	100	100	100	100	100	100
Others	1.782	0	0	0	0	0.171	0	0	0.051	0	0.044	0
Actinobacteria	0.365886	0.654327	1.10247	1.22919	1.05515	1.95243	0.989606	0.894911	0.656077	0.674918	0.84651	0.613686
Bacteroidetes	12.7638	9.77004	6.39316	8.56961	8.90404	7.96198	15.4481	9.62065	13.1586	16.165	18.1643	10.8915
Chloroflexi	0	0	0.0781864	0.0211523	0.0306769	0.0157978	0.0101645	0	0.0294556	0	0	0.00506249
Cyanobacteria/Chloroplast	0	0.0946878	0	0.0706197	0.248174	0.00305764	0.0435307	0.0300961	0.0798722	0.0237142	0.742103	0.0153
Deinococcus-Thermus	0	0.0314156	0	0.0164518	0.262409	0.00305764	0.0076234	0	0	0	0	0
Euryarchaeota	17.7791	0.0394624	0	0	0.0204145	0	0	0	0	0	0	0
Firmicutes	53.8307	42.7912	49.0704	44.524	42.0468	32.0368	39.8007	45.3468	45.2538	40.6398	39.1621	46.7403
Proteobacteria	13.4783	46.5244	43.2255	45.4182	47.3237	57.8398	43.6339	44.0626	40.7717	42.4965	41.0304	41.7341
Tenericutes	0	0.0235893	0.0781864	0.0824829	0.0327736	0.0157978	0.0459614	0.0199892	0	0	0.0109133	0
Deferribacteres	0	0.0708781	0.0520879	0.0682695	0.0758096	0	0.0204395	0.0249304	0	0	0	0
	Phylum Raw Read Count - P1219
Phylum	Feces	00_hr	02_hr	04_hr	05_hr	06_hr	07_hr	08_hr	09_hr	10_hr	11_hr	12_hr
TotalReadCount	542518	907192	915760	893518	906218	784918	905108	890480	906448	906629	888826	888891
Actinobacteria	1985	5936	10096	10983	9562	15325	8957	7969	5947	6119	7524	5455
Bacteroidetes	69246	88633	58546	76571	80690	62495	139822	85670	119276	146557	161449	96814
Chloroflexi	0	0	716	189	278	124	92	0	267	0	0	45
Cyanobacteria/Chloroplast	0	859	0	631	2249	24	394	268	724	215	6596	136
Deinococcus-Thermus	0	285	0	147	2378	24	69	0	0	0	0	0
Euryarchaeota	96455	358	0	0	185	0	0	0	0	0	0	0
Fibrobacteres	518	0	0	0	0	0	0	0	0	0	0	0
Firmicutes	292041	388198	449367	397830	381036	251463	360239	403804	410202	368452	348083	415470
Lentisphaerae	431	0	0	0	0	0	0	0	0	0	0	0
Planctomycetes	0	0	0	0	0	573	0	0	0	0	388	0
Proteobacteria	73122	422066	395842	405820	428856	453995	394934	392369	369574	385286	364689	370971
Spirochaetes	8720	0	0	0	0	771	0	0	0	0	0	0
Tenericutes	0	214	716	737	297	124	416	178	0	0	97	0
Gemmatimonadetes	0	0	0	0	0	0	0	0	458	0	0	0
Deferribacteres	0	643	477	610	687	0	185	222	0	0	0	0
