# Supplementary material for: Analysis of Porcine Model of Fecal-Induced Peritonitis Reveals the Tropism of Blood Microbiome
Source: Front Cell Infect Microbiol. 2021 Aug 30;11:676650. doi: 10.3389/fcimb.2021.676650 (PMC8435847; doi:10.3389/fcimb.2021.676650)
Supplement: Supplementary file 5 [file Table_4.xlsx]

## Sheet: source_tracker_T0_result
Timepoint	Pig	T00	Unknown
Feces	P1016	0.0425	0.9575
T02	P1016	0.5211	0.4789
T04	P1016	0.4269	0.5731
T05	P1016	0.3902	0.6098
T06	P1016	0.3609	0.6391
T07	P1016	0.3705	0.6295
T08	P1016	0.3652	0.6348
T09	P1016	0.3267	0.6733
T10	P1016	0.319	0.681
T11	P1016	0.317	0.683
T12	P1016	0.3045	0.6955
Feces	P1113	0.0125	0.9875
T02	P1113	0.6818	0.3182
T04	P1113	0.7057	0.2943
T05	P1113	0.5069	0.4931
T06	P1113	0.5025	0.4975
T07	P1113	0.4873	0.5127
T08	P1113	0.4648	0.5352
T09	P1113	0.4175	0.5825
T10	P1113	0.4655	0.5345
T11	P1113	0.438	0.562
T12	P1113	0.5326	0.4674
Feces	P1120	0.0057	0.9943
T02	P1120	0.7069	0.2931
T04	P1120	0.6264	0.3736
T05	P1120	0.5751	0.4249
T06	P1120	0.5201	0.4799
T07	P1120	0.5591	0.4409
T08	P1120	0.5433	0.4567
T09	P1120	0.3498	0.6502
T10	P1120	0.5348	0.4652
T11	P1120	0.4255	0.5745
T12	P1120	0.4992	0.5008
Feces	P1126	0.0643	0.9357
T02	P1126	0.7178	0.2822
T04	P1126	0.614	0.386
T05	P1126	0.5429	0.4571
T06	P1126	0.5282	0.4718
T07	P1126	0.552	0.448
T08	P1126	0.494	0.506
T09	P1126	0.447	0.553
T10	P1126	0.4617	0.5383
T11	P1126	0.4346	0.5654
T12	P1126	0.4309	0.5691
Feces	P1211	0.148	0.852
T02	P1211	0.6212	0.3788
T04	P1211	0.5635	0.4365
T05	P1211	0.5657	0.4343
T06	P1211	0.6318	0.3682
T07	P1211	0.5369	0.4631
T08	P1211	0.4275	0.5725
T09	P1211	0.4825	0.5175
T10	P1211	0.5229	0.4771
T11	P1211	0.5186	0.4814
T12	P1211	0.4237	0.5763
Feces	P1219	0.0196	0.9804
T02	P1219	0.6734	0.3266
T04	P1219	0.5827	0.4173
T05	P1219	0.5412	0.4588
T06	P1219	0.4924	0.5076
T07	P1219	0.514	0.486
T08	P1219	0.4595	0.5405
T09	P1219	0.4607	0.5393
T10	P1219	0.4104	0.5896
T11	P1219	0.4432	0.5568
T12	P1219	0.4208	0.5792
